# Supplementary material for: Enzyme-assisted high throughput sequencing of an expanded genetic alphabet at single base resolution
Source: Nat Commun. 2024 May 14;15:4057. doi: 10.1038/s41467-024-48408-9 (PMC11094070; doi:10.1038/s41467-024-48408-9)
Supplement: Supplementary file 4 — Source data [file 41467_2024_48408_MOESM4_ESM.xlsx]

## Sheet: Flanking Bases Percent (errors)
Sequence bias analysis
				A custom script was used to extract 3, 2 and 1 flanking base for all sequences at the location of possible transliteration. These were then categorized as having the expected base or not.
				The central base with inaccurate transliteration sequences underwent specialized analysis.
Pos.	Base 1	Base 1 %	Base 2	Base 2 %	Base 3	Base 3 %	Base 4	Base 4 %			Base 1	Base 1 %	Base 2	Base 2 %	Base 3	Base 3 %	Base 4	Base 4 %				Pos.	Base 1	Base 1 %	Base 2	Base 2 %	Base 3	Base 3 %	Base 4	Base 4 %		Pos.	Base 1	Base 1 %	Base 2	Base 2 %	Base 3	Base 3 %	Base 4	Base 4 %
-3	C	0.28	T	0.264	A	0.243	G	0.213		-3	C	28	T	26.4	A	24.3	G	21.3				-3	T	0.429	G	0.28	A	0.231	C	0.06		-3	T	42.9	G	28	A	23.1	C	6
-2	T	0.277	C	0.262	G	0.236	A	0.225		-2	T	27.7	C	26.2	G	23.6	A	22.5				-2	T	0.432	G	0.281	A	0.238	C	0.048		-2	T	43.2	G	28.1	A	23.8	C	4.8
-1	C	0.278	T	0.262	G	0.233	A	0.227		-1	C	27.8	T	26.2	G	23.3	A	22.7				-1	T	0.444	G	0.294	A	0.233	C	0.028		-1	T	44.4	G	29.4	A	23.3	C	2.8
0	G	0.806	T	0.151	A	0.043		0		0	G	80.6	T	15.1	A	4.3	0	0				0	C	0.702	G	0.291	A	0.008		0		0	C	70.2	G	29.1	A	0.8		0
1	T	0.28	C	0.268	G	0.24	A	0.212		1	T	28	C	26.8	G	24	A	21.2				1	T	0.498	A	0.243	G	0.23	C	0.029		1	T	49.8	A	24.3	G	23	C	2.9
2	C	0.287	T	0.262	A	0.239	G	0.213		2	C	28.7	T	26.2	A	23.9	G	21.3				2	T	0.447	G	0.271	A	0.239	C	0.043		2	T	44.7	G	27.1	A	23.9	C	4.3
3	C	0.3	T	0.242	G	0.233	A	0.226		3	C	30	T	24.2	G	23.3	A	22.6				3	T	0.461	G	0.259	A	0.239	C	0.041		3	T	46.1	G	25.9	A	23.9	C	4.1
File: C-Ran_merged.fasta																						File: C-Ran-Deamin_merged.fasta
Included: 1853																						Included: 4530
Excluded (main base): 70727																						Excluded (main base): 53955
Total Reads: 82542																						Total Reads: 68076
Pos.	Base 1	Base 1 %	Base 2	Base 2 %	Base 3	Base 3 %	Base 4	Base 4 %			Base 1	Base 1 %	Base 2	Base 2 %	Base 3	Base 3 %	Base 4	Base 4 %				Pos.	Base 1	Base 1 %	Base 2	Base 2 %	Base 3	Base 3 %	Base 4	Base 4 %		Pos.	Base 1	Base 1 %	Base 2	Base 2 %	Base 3	Base 3 %	Base 4	Base 4 %
-3	T	0.303	G	0.237	A	0.231	C	0.229		-3	T	30.3	G	23.7	A	23.1	C	22.9				-3	T	0.465	G	0.269	A	0.248	C	0.018		-3	T	46.5	G	26.9	A	24.8	C	1.8
-2	T	0.314	A	0.245	C	0.228	G	0.214		-2	T	31.4	A	24.5	C	22.8	G	21.4				-2	T	0.48	G	0.269	A	0.239	C	0.012		-2	T	48	G	26.9	A	23.9	C	1.2
-1	T	0.316	A	0.236	G	0.234	C	0.214		-1	T	31.6	A	23.6	G	23.4	C	21.4				-1	T	0.454	G	0.306	A	0.228	C	0.011		-1	T	45.4	G	30.6	A	22.8	C	1.1
0	G	0.564	T	0.412	A	0.024		0		0	G	56.4	T	41.2	A	2.4	0	0				0	T	0.764	G	0.224	A	0.012		0		0	T	76.4	G	22.4	A	1.2		0
1	G	0.42	T	0.243	A	0.172	C	0.165		1	G	42	T	24.3	A	17.2	C	16.5				1	G	0.673	T	0.193	A	0.119	C	0.015		1	G	67.3	T	19.3	A	11.9	C	1.5
2	T	0.289	A	0.27	C	0.233	G	0.208		2	T	28.9	A	27	C	23.3	G	20.8				2	T	0.477	A	0.283	G	0.227	C	0.014		2	T	47.7	A	28.3	G	22.7	C	1.4
3	T	0.308	A	0.235	G	0.232	C	0.226		3	T	30.8	A	23.5	G	23.2	C	22.6				3	T	0.5	G	0.271	A	0.217	C	0.012		3	T	50	G	27.1	A	21.7	C	1.2
File: Z-Ran_merged.fasta																						File: Z-Ran-Deamin_merged.fasta
Included: 4680																						Included: 3563
Excluded (main base): 73461																						Excluded (main base): 49015
Total Reads: 87259																						Total Reads: 60545
Pos.	Base 1	Base 1 %	Base 2	Base 2 %	Base 3	Base 3 %	Base 4	Base 4 %			Base 1	Base 1 %	Base 2	Base 2 %	Base 3	Base 3 %	Base 4	Base 4 %				Pos.	Base 1	Base 1 %	Base 2	Base 2 %	Base 3	Base 3 %	Base 4	Base 4 %		Pos.	Base 1	Base 1 %	Base 2	Base 2 %	Base 3	Base 3 %	Base 4	Base 4 %
-3	C	0.292	T	0.245	A	0.241	G	0.222		-3	C	29.2	T	24.5	A	24.1	G	22.2				-3	T	0.384	G	0.267	A	0.241	C	0.107		-3	T	38.4	G	26.7	A	24.1	C	10.7
-2	T	0.27	C	0.263	G	0.236	A	0.232		-2	T	27	C	26.3	G	23.6	A	23.2				-2	T	0.38	A	0.263	G	0.25	C	0.108		-2	T	38	A	26.3	G	25	C	10.8
-1	C	0.345	T	0.233	G	0.212	A	0.211		-1	C	34.5	T	23.3	G	21.2	A	21.1				-1	T	0.382	G	0.286	A	0.235	C	0.098		-1	T	38.2	G	28.6	A	23.5	C	9.8
0	A	0.516	C	0.469	T	0.016		0		0	A	51.6	C	46.9	T	1.6	0	0				0	C	0.636	A	0.269	T	0.095		0		0	C	63.6	A	26.9	T	9.5		0
1	C	0.302	T	0.299	A	0.218	G	0.181		1	C	30.2	T	29.9	A	21.8	G	18.1				1	T	0.425	A	0.237	G	0.225	C	0.113		1	T	42.5	A	23.7	G	22.5	C	11.3
2	C	0.287	T	0.263	A	0.251	G	0.2		2	C	28.7	T	26.3	A	25.1	G	20				2	T	0.41	A	0.256	G	0.227	C	0.107		2	T	41	A	25.6	G	22.7	C	10.7
3	C	0.272	A	0.255	T	0.251	G	0.222		3	C	27.2	A	25.5	T	25.1	G	22.2				3	T	0.395	G	0.249	A	0.24	C	0.116		3	T	39.5	G	24.9	A	24	C	11.6
File: P-Ran_merged.fasta																						File: P-Ran-Deamin_merged.fasta
Included: 8315																						Included: 3354
Excluded (main base): 63484																						Excluded (main base): 42164
Total Reads: 82575																						Total Reads: 52123

## Sheet: 3 Base Flanks
																	Sequence bias analysis
File: C-Ran_merged.fasta							File: Z-Ran_merged.fasta							File: P-Ran_merged.fasta							File: C-Ran-Deamin_merged.fasta							File: Z-Ran-Deamin_merged.fasta							File: P-Nat-Ran_merged.fasta
Error Base: 1853							Error Base: 4680							Error Base: 8315							Error Base: 4530							Error Base: 3563							Error Base: 3354
Main Base: 70727							Main Base: 73461							Main Base: 63484							Main Base: 53955							Main Base: 49015							Main Base: 42164
Total Reads: 82542							Total Reads: 87259							Total Reads: 82575							Total Reads: 68076							Total Reads: 60545							Total Reads: 52123
Full Sequence	5' Flank	3' Flank	Expected Base	Other Base	Expected %		Full Sequence	5' Flank	3' Flank	Expected Base	Other Base	Expected %		Full Sequence	5' Flank	3' Flank	Expected Base	Other Base	Expected %		Full Sequence	5' Flank	3' Flank	Expected Base	Other Base	Expected %		Full Sequence	5' Flank	3' Flank	Expected Base	Other Base	Expected %		Full Sequence	5' Flank	3' Flank	Expected Base	Other Base	Expected %
TTC[C]ACC	TTC	ACC	1	2	33.33		GGT[C]GTT	GGT	GTT	1	2	33.33		GGT[G]GTT	GGT	GTT	0	1	0		GTA[T]CGG	GTA	CGG	0	0			GCA[C]TGC	GCA	TGC	0	1	0		GCA[G]GCG	GCA	GCG	0	0
TTA[C]CTC	TTA	CTC	1	2	33.33		GTT[C]GTG	GTT	GTG	1	2	33.33		GTA[G]GGT	GTA	GGT	0	1	0		GTA[T]CGC	GTA	CGC	0	0			CTT[C]CTT	CTT	CTT	0	1	0		GCA[G]GCC	GCA	GCC	0	0
ATT[C]TCC	ATT	TCC	1	2	33.33		GTG[C]GGG	GTG	GGG	1	1	50		GTG[G]CGG	GTG	CGG	0	1	0		GTA[T]CGA	GTA	CGA	0	0			GGG[C]CTA	GGG	CTA	0	0			GCA[G]GCA	GCA	GCA	0	1	0
CTT[C]ACC	CTT	ACC	1	2	33.33		TGG[C]GGG	TGG	GGG	1	1	50		GGT[G]GTG	GGT	GTG	0	2	0		GTA[T]CTC	GTA	CTC	0	1	0		GGG[C]CTG	GGG	CTG	0	0			GCA[G]GGC	GCA	GGC	0	0
CTT[C]TTA	CTT	TTA	1	2	33.33		GGT[C]GGG	GGT	GGG	1	1	50		GTG[G]TGT	GTG	TGT	0	1	0		GTA[T]CTA	GTA	CTA	0	0			GGG[C]CTC	GGG	CTC	0	0			GCA[G]GGA	GCA	GGA	0	0
TAC[C]TCG	TAC	TCG	2	2	50		GAG[C]GTA	GAG	GTA	6	5	54.55		GGT[G]GGT	GGT	GGT	0	0	NaN		GTA[T]CGT	GTA	CGT	0	0			GGG[C]CGG	GGG	CGG	0	0			GCA[G]GCT	GCA	GCT	0	0
ATT[C]CTT	ATT	CTT	1	1	50		AGA[C]GGA	AGA	GGA	5	4	55.56		GTG[G]GTG	GTG	GTG	0	1	0		GTA[T]CCA	GTA	CCA	0	0			GGG[C]CCT	GGG	CCT	0	0			GCA[G]CTT	GCA	CTT	0	1	0
TTT[C]CCA	TTT	CCA	1	1	50		TGT[C]TGG	TGT	TGG	4	3	57.14		TGG[G]GCG	TGG	GCG	0	1	0		GTA[T]CAG	GTA	CAG	0	0			TCT[C]ATA	TCT	ATA	0	2	0		GCA[G]CTG	GCA	CTG	0	0
TCT[C]GCA	TCT	GCA	1	1	50		GTT[C]GGG	GTT	GGG	3	2	60		GTC[G]GGT	GTC	GGT	0	2	0		GTA[T]CAC	GTA	CAC	0	0			GGG[C]CGA	GGG	CGA	0	0			GCA[G]CTC	GCA	CTC	0	0
ATC[C]CGT	ATC	CGT	1	1	50		GGT[C]GGC	GGT	GGC	3	2	60		TGG[G]CGG	TGG	CGG	0	1	0		GTA[T]CCT	GTA	CCT	0	0			CTT[C]CTA	CTT	CTA	0	1	0		GCA[G]GAT	GCA	GAT	0	1	0
TTA[C]TCA	TTA	TCA	1	1	50		TCC[C]GCA	TCC	GCA	8	5	61.54		TGG[G]AGT	TGG	AGT	0	1	0		GTA[T]CCG	GTA	CCG	0	0			GGG[C]CGC	GGG	CGC	0	0			GCA[G]GAC	GCA	GAC	0	0
ATA[C]TTG	ATA	TTG	2	2	50		GCA[C]GCT	GCA	GCT	5	3	62.5		TGG[G]AGG	TGG	AGG	0	1	0		GTA[T]CCC	GTA	CCC	0	0			AGG[C]CTT	AGG	CTT	0	1	0		GCA[G]GAA	GCA	GAA	0	1	0
TCT[C]CAT	TCT	CAT	3	3	50		CGG[C]GCG	CGG	GCG	7	4	63.64		TGG[G]TCT	TGG	TCT	1	5	16.67		GTA[T]TAC	GTA	TAC	0	0			GCA[C]GGT	GCA	GGT	0	1	0		GCA[G]GGG	GCA	GGG	0	1	0
TCA[C]ACG	TCA	ACG	1	1	50		AGG[C]GGA	AGG	GGA	7	4	63.64		TGG[G]TAT	TGG	TAT	1	5	16.67		GTA[T]GTC	GTA	GTC	0	0			GGG[C]TCC	GGG	TCC	0	0			GCA[G]TCA	GCA	TCA	0	0
AAT[C]TCG	AAT	TCG	1	1	50		GCG[C]GGG	GCG	GGG	4	2	66.67		GTC[G]GTT	GTC	GTT	1	4	20		GTA[T]GGC	GTA	GGC	0	0			TCG[C]TAG	TCG	TAG	0	1	0		GCA[G]TAT	GCA	TAT	0	0
TAT[C]CAC	TAT	CAC	1	1	50		GAG[C]GAC	GAG	GAC	8	4	66.67		GTA[G]GTG	GTA	GTG	0	0	NaN		GTA[T]TCG	GTA	TCG	0	2	0		AGT[C]ATC	AGT	ATC	0	1	0		GCA[G]TAG	GCA	TAG	0	0
ATT[C]CGC	ATT	CGC	4	3	57.14		TTG[C]GGG	TTG	GGG	4	2	66.67		TAG[G]GGG	TAG	GGG	0	2	0		GTA[T]TCC	GTA	TCC	0	0			GGG[C]TGC	GGG	TGC	0	0			GCA[G]TGA	GCA	TGA	0	1	0
TAA[C]CCG	TAA	CCG	4	3	57.14		GGT[C]GGT	GGT	GGT	2	1	66.67		GGG[G]GTA	GGG	GTA	0	2	0		GTA[T]TCA	GTA	TCA	0	0			GGG[C]TCA	GGG	TCA	0	2	0		GCA[G]TCT	GCA	TCT	0	0
TAC[C]CCT	TAC	CCT	4	3	57.14		GTG[C]TGT	GTG	TGT	2	1	66.67		GGG[G]TGG	GGG	TGG	0	0	NaN		GTA[T]GCA	GTA	GCA	0	0			GGG[C]GCG	GGG	GCG	0	0			GCA[G]TCC	GCA	TCC	0	0
TAC[C]ATA	TAC	ATA	4	3	57.14		ACC[C]GAC	ACC	GAC	8	4	66.67		GGG[G]GTT	GGG	GTT	0	0	NaN		GTA[T]CTT	GTA	CTT	0	1	0		GGG[C]GCA	GGG	GCA	0	0			GCA[G]GTC	GCA	GTC	0	0
TTT[C]AAA	TTT	AAA	3	2	60		CAG[C]GCG	CAG	GCG	10	5	66.67		TGA[G]GGG	TGA	GGG	0	1	0		GTA[T]CTG	GTA	CTG	0	0			GGG[C]GGC	GGG	GGC	0	0			GCA[G]GTA	GCA	GTA	0	0
TCA[C]CTC	TCA	CTC	3	2	60		TGC[C]GGG	TGC	GGG	4	2	66.67		GGG[G]GGT	GGG	GGT	0	0	NaN		GTA[T]GCT	GTA	GCT	0	1	0		GGG[C]GGG	GGG	GGG	0	0			GCA[G]GGT	GCA	GGT	0	0
TCC[C]CTT	TCC	CTT	3	2	60		CCG[C]GAA	CCG	GAA	8	4	66.67		TCG[G]GGG	TCG	GGG	0	1	0		GTA[T]GCG	GTA	GCG	0	0			CTT[C]GTG	CTT	GTG	0	1	0		GCA[G]TAC	GCA	TAC	0	0
ATC[C]TCG	ATC	TCG	3	2	60		GGG[C]GGG	GGG	GGG	2	1	66.67		TCG[G]GGT	TCG	GGT	0	1	0		GTA[T]GCC	GTA	GCC	0	0			GGC[C]TCA	GGC	TCA	0	0			GCA[G]TAA	GCA	TAA	0	0
TTA[C]TCG	TTA	TCG	3	2	60		TGT[C]GGT	TGT	GGT	2	1	66.67		TGC[G]GGG	TGC	GGG	0	1	0		GTA[T]CAA	GTA	CAA	0	0			GGC[C]TAT	GGC	TAT	0	0			GCA[G]GTT	GCA	GTT	0	1	0
ATC[C]CTC	ATC	CTC	3	2	60		AGC[C]GTG	AGC	GTG	4	2	66.67		GGT[G]GGC	GGT	GGC	0	0	NaN		GGT[T]GCC	GGT	GCC	0	0			GGC[C]TCC	GGC	TCC	0	0			GCA[G]CTA	GCA	CTA	0	1	0
ATC[C]TTC	ATC	TTC	5	3	62.5		CGG[C]GGG	CGG	GGG	4	2	66.67		GGT[G]GGG	GGT	GGG	0	1	0		GGT[T]GCA	GGT	GCA	0	0			GGC[C]TCG	GGC	TCG	0	0			GCA[G]AGG	GCA	AGG	0	0
TTA[C]ACT	TTA	ACT	2	1	66.67		TTT[C]TTT	TTT	TTT	31	15	67.39		TGC[G]GGT	TGC	GGT	0	3	0		GGT[T]GAC	GGT	GAC	0	1	0		CTT[C]ACT	CTT	ACT	0	1	0		GCA[G]AGC	GCA	AGC	0	0
TAT[C]TAT	TAT	TAT	6	3	66.67		CCA[C]GAG	CCA	GAG	13	6	68.42		GGG[G]TGT	GGG	TGT	0	1	0		GGT[T]TCA	GGT	TCA	0	2	0		TCT[C]GAT	TCT	GAT	0	1	0		GCA[G]AGA	GCA	AGA	0	0
TTA[C]CAG	TTA	CAG	2	1	66.67		CAC[C]GCG	CAC	GCG	13	6	68.42		TGC[G]GCG	TGC	GCG	0	3	0		GGT[T]TAC	GGT	TAC	0	1	0		GGC[C]GTA	GGC	GTA	0	0			GCA[G]ATC	GCA	ATC	0	0
TTC[C]GCT	TTC	GCT	2	1	66.67		GAT[C]TAA	GAT	TAA	11	5	68.75		GGT[G]CGT	GGT	CGT	0	1	0		GGT[T]GCG	GGT	GCG	0	0			TCT[C]GGA	TCT	GGA	0	1	0		GCA[G]ATA	GCA	ATA	0	1	0
TCA[C]TCC	TCA	TCC	2	1	66.67		GAA[C]GCC	GAA	GCC	11	5	68.75		GTT[G]GGT	GTT	GGT	0	2	0		GGT[T]CTA	GGT	CTA	0	1	0		GGC[C]GTC	GGC	GTC	0	0			GCA[G]AGT	GCA	AGT	0	1	0
TCA[C]TCT	TCA	TCT	2	1	66.67		GCC[C]GAT	GCC	GAT	12	5	70.59		GTT[G]GTG	GTT	GTG	0	0	NaN		GGT[T]CGG	GGT	CGG	0	0			GGC[C]TAA	GGC	TAA	0	0			GCA[G]ACA	GCA	ACA	0	1	0
TTC[C]TAC	TTC	TAC	4	2	66.67		ATT[C]TTA	ATT	TTA	17	7	70.83		TGT[G]AGT	TGT	AGT	1	3	25		GGT[T]CGC	GGT	CGC	0	0			GGC[C]GTG	GGC	GTG	0	0			GCA[G]AAT	GCA	AAT	0	1	0
TCA[C]TAA	TCA	TAA	2	1	66.67		CAC[C]GAA	CAC	GAA	5	2	71.43		GGT[G]AGG	GGT	AGG	1	3	25		GGT[T]CTT	GGT	CTT	0	1	0		GGC[C]TGG	GGC	TGG	0	0			GCA[G]AAG	GCA	AAG	0	1	0
ACA[C]TTG	ACA	TTG	2	1	66.67		CGG[C]GAG	CGG	GAG	10	4	71.43		TGG[G]TTT	TGG	TTT	1	3	25		GGT[T]CTG	GGT	CTG	0	0			GGG[C]CAC	GGG	CAC	0	0			GCA[G]ACT	GCA	ACT	0	0
TAT[C]CCT	TAT	CCT	2	1	66.67		TGT[C]TTT	TGT	TTT	10	4	71.43		GGT[G]TGG	GGT	TGG	1	3	25		GGT[T]CTC	GGT	CTC	0	0			GGG[C]CAA	GGG	CAA	0	0			GCA[G]ACG	GCA	ACG	0	0
TTA[C]GGA	TTA	GGA	2	1	66.67		TGT[C]GTT	TGT	GTT	5	2	71.43		GTT[G]TGC	GTT	TGC	1	3	25		GTA[T]AGC	GTA	AGC	0	0			GGG[C]CCA	GGG	CCA	0	0			GCA[G]ACC	GCA	ACC	0	1	0
TTT[C]CAA	TTT	CAA	2	1	66.67		GGC[C]GGA	GGC	GGA	10	4	71.43		GTG[G]ATG	GTG	ATG	1	3	25		GTA[T]AGA	GTA	AGA	0	1	0		GGG[C]CCG	GGG	CCG	0	0			GCA[G]ATG	GCA	ATG	0	0
TTA[C]GCC	TTA	GCC	4	2	66.67		CAT[C]GCT	CAT	GCT	10	4	71.43		GTC[G]TGG	GTC	TGG	1	3	25		GTA[T]ACT	GTA	ACT	0	0			GGG[C]CCC	GGG	CCC	0	0			GCA[G]CGA	GCA	CGA	0	0
TTC[C]TGA	TTC	TGA	2	1	66.67		GGC[C]GTG	GGC	GTG	5	2	71.43		TAG[G]GTG	TAG	GTG	1	3	25		GTA[T]ATC	GTA	ATC	0	2	0		GGG[C]ACC	GGG	ACC	0	0			GCA[G]CCT	GCA	CCT	0	0
TAT[C]CTA	TAT	CTA	2	1	66.67		TAA[C]TTT	TAA	TTT	23	9	71.88		GTG[G]TTG	GTG	TTG	1	2	33.33		GTA[T]AGT	GTA	AGT	0	2	0		TCT[C]CTA	TCT	CTA	0	1	0		GCA[G]CCC	GCA	CCC	0	0
TTC[C]ATA	TTC	ATA	4	2	66.67		TCT[C]GAG	TCT	GAG	13	5	72.22		GGT[G]GCT	GGT	GCT	1	2	33.33		GTA[T]AGG	GTA	AGG	0	1	0		GGC[C]TTA	GGC	TTA	0	0			GCA[G]CGT	GCA	CGT	0	0
ATT[C]CCC	ATT	CCC	2	1	66.67		GGT[C]GAG	GGT	GAG	8	3	72.73		GTG[G]TTT	GTG	TTT	1	2	33.33		GGT[T]TCT	GGT	TCT	0	3	0		GGC[C]TTC	GGC	TTC	0	0			GCA[G]CGG	GCA	CGG	0	1	0
ATT[C]CAC	ATT	CAC	2	1	66.67		CTC[C]GTC	CTC	GTC	8	3	72.73		GGT[G]GCG	GGT	GCG	1	2	33.33		GGT[T]TCG	GGT	TCG	0	1	0		GGG[C]ACA	GGG	ACA	0	0			GCA[G]CGC	GCA	CGC	0	3	0
ATA[C]TCG	ATA	TCG	2	1	66.67		CGC[C]GTC	CGC	GTC	8	3	72.73		GGT[G]ACT	GGT	ACT	1	2	33.33		GGT[T]TCC	GGT	TCC	0	0			TTA[C]CAT	TTA	CAT	0	1	0		GCA[G]CAC	GCA	CAC	0	0
TCT[C]GCC	TCT	GCC	2	1	66.67		CCG[C]GCT	CCG	GCT	8	3	72.73		GTT[G]TGG	GTT	TGG	1	2	33.33		GTA[T]ACC	GTA	ACC	0	0			ATA[C]TCG	ATA	TCG	0	1	0		GCA[G]CAA	GCA	CAA	0	1	0
ATT[C]AAC	ATT	AAC	2	1	66.67		TTA[C]GAT	TTA	GAT	16	6	72.73		GTT[G]GCG	GTT	GCG	1	2	33.33		GTA[T]ACA	GTA	ACA	0	0			GTA[C]GGC	GTA	GGC	0	0			GCA[G]ATT	GCA	ATT	0	1	0
TTA[C]TCT	TTA	TCT	2	1	66.67		GAC[C]GCG	GAC	GCG	8	3	72.73		TGA[G]TGG	TGA	TGG	1	2	33.33		GGT[T]TTC	GGT	TTC	0	3	0		GTA[C]TCA	GTA	TCA	0	0			GCA[G]CCA	GCA	CCA	0	0
ATT[C]ACT	ATT	ACT	2	1	66.67		AGC[C]GAG	AGC	GAG	8	3	72.73		GTA[G]GTT	GTA	GTT	1	2	33.33		GTA[T]TTC	GTA	TTC	0	1	0		GTC[C]AAC	GTC	AAC	0	0			GCA[G]CAT	GCA	CAT	0	0
ATT[C]ACG	ATT	ACG	2	1	66.67		TAT[C]TTT	TAT	TTT	38	14	73.08		GTG[G]CCT	GTG	CCT	2	4	33.33		GTC[T]GCA	GTC	GCA	0	0			GTA[C]TCC	GTA	TCC	0	0			GCA[G]CAG	GCA	CAG	0	1	0
ATT[C]TTC	ATT	TTC	4	2	66.67		GTT[C]TTA	GTT	TTA	19	7	73.08		GTG[G]CGT	GTG	CGT	1	2	33.33		GTC[T]GAG	GTC	GAG	0	0			GTA[C]GCG	GTA	GCG	0	0			GCC[G]CTA	GCC	CTA	0	1	0
GAT[C]CTC	GAT	CTC	4	2	66.67		GAA[C]GTG	GAA	GTG	11	4	73.33		GTC[G]GGC	GTC	GGC	1	2	33.33		GTC[T]GAC	GTC	GAC	0	0			GTA[C]CTT	GTA	CTT	0	0			GCC[G]CGT	GCC	CGT	0	0
TCA[C]TTC	TCA	TTC	4	2	66.67		TTT[C]GGT	TTT	GGT	11	4	73.33		GTG[G]AGG	GTG	AGG	0	0	NaN		GTC[T]GCT	GTC	GCT	0	0			GTA[C]CTG	GTA	CTG	0	1	0		GCC[G]CGG	GCC	CGG	0	1	0
ACT[C]TTT	ACT	TTT	4	2	66.67		ATA[C]GAT	ATA	GAT	11	4	73.33		GTC[G]GGG	GTC	GGG	1	2	33.33		GTC[T]GCG	GTC	GCG	0	0			GTA[C]GAC	GTA	GAC	0	1	0		GCC[G]CTT	GCC	CTT	0	1	0
ATT[C]TAC	ATT	TAC	2	1	66.67		GTT[C]GCG	GTT	GCG	14	5	73.68		GTG[G]ATT	GTG	ATT	0	0	NaN		GTC[T]GCC	GTC	GCC	0	0			GTA[C]GCC	GTA	GCC	0	0			GCC[G]CTG	GCC	CTG	0	2	0
ATT[C]GAT	ATT	GAT	4	2	66.67		GAT[C]GAG	GAT	GAG	14	5	73.68		GTG[G]GGT	GTG	GGT	0	0	NaN		GTC[T]CTC	GTC	CTC	0	0			GTA[C]GCA	GTA	GCA	0	0			GCC[G]CTC	GCC	CTC	0	0
GCG[C]CCC	GCG	CCC	4	2	66.67		CAC[C]GCT	CAC	GCT	14	5	73.68		GTG[G]TCT	GTG	TCT	1	2	33.33		GTC[T]CTA	GTC	CTA	0	0			TTC[C]GAT	TTC	GAT	0	1	0		GCC[G]CCG	GCC	CCG	0	1	0
TTG[C]ACT	TTG	ACT	4	2	66.67		TTG[C]GAA	TTG	GAA	17	6	73.91		GTG[G]TGA	GTG	TGA	1	2	33.33		GTC[T]CGT	GTC	CGT	0	0			GTC[C]CAC	GTC	CAC	0	0			GCC[G]CCC	GCC	CCC	0	0
TTT[C]CTT	TTT	CTT	2	1	66.67		ATT[C]GGT	ATT	GGT	17	6	73.91		GTG[G]GGG	GTG	GGG	0	0	NaN		GTC[T]GAA	GTC	GAA	0	0			GTC[C]CAA	GTC	CAA	0	0			GCC[G]CCA	GCC	CCA	0	0
CTT[C]ATA	CTT	ATA	2	1	66.67		ATT[C]AAG	ATT	AAG	17	6	73.91		GGT[G]TTA	GGT	TTA	1	2	33.33		GTC[T]CTT	GTC	CTT	0	0			GTC[C]CCA	GTC	CCA	0	0			GCC[G]CGC	GCC	CGC	0	0
TTT[C]TCT	TTT	TCT	2	1	66.67		GAG[C]GTG	GAG	GTG	17	6	73.91		GGT[G]TGA	GGT	TGA	1	2	33.33		GTC[T]CTG	GTC	CTG	0	0			GTC[C]CCG	GTC	CCG	0	0			GCC[G]CGA	GCC	CGA	0	1	0
TTT[C]GAC	TTT	GAC	2	1	66.67		TTG[C]ATA	TTG	ATA	17	6	73.91		GTG[G]GAG	GTG	GAG	1	2	33.33		GTC[T]TAG	GTC	TAG	0	1	0		GTC[C]CCC	GTC	CCC	0	0			GCC[G]CCT	GCC	CCT	0	0
TTC[C]CCG	TTC	CCG	2	1	66.67		AAA[C]GAG	AAA	GAG	12	4	75		GGG[G]GGG	GGG	GGG	0	2	0		GTC[T]TAC	GTC	TAC	0	0			GTC[C]ATG	GTC	ATG	0	0			GCC[G]GAA	GCC	GAA	0	0
CTT[C]CTA	CTT	CTA	2	1	66.67		CGT[C]GAC	CGT	GAC	9	3	75		GGA[G]GGG	GGA	GGG	0	2	0		GTC[T]TAA	GTC	TAA	0	0			GTC[C]AGA	GTC	AGA	0	0			GCC[G]GGC	GCC	GGC	0	0
TTC[C]CCT	TTC	CCT	4	2	66.67		CTT[C]GGA	CTT	GGA	12	4	75		GCT[G]GGT	GCT	GGT	0	2	0		GTC[T]TCC	GTC	TCC	0	0			GTC[C]AAT	GTC	AAT	0	0			GCC[G]GGA	GCC	GGA	0	0
TTT[C]CTA	TTT	CTA	2	1	66.67		GTC[C]GAG	GTC	GAG	9	3	75		CTG[G]GTG	CTG	GTG	0	1	0		GTC[T]TCA	GTC	TCA	0	0			GTC[C]AGG	GTC	AGG	0	0			GCC[G]GCT	GCC	GCT	0	0
TAA[C]TTT	TAA	TTT	2	1	66.67		TGG[C]TGG	TGG	TGG	3	1	75		TGT[G]GTG	TGT	GTG	0	2	0		GTC[T]TAT	GTC	TAT	0	2	0		GTC[C]ATC	GTC	ATC	0	0			GCC[G]GTA	GCC	GTA	0	1	0
CCT[C]TCG	CCT	TCG	6	3	66.67		GTT[C]GGT	GTT	GGT	3	1	75		CGT[G]GTT	CGT	GTT	0	1	0		GTC[T]GGT	GTC	GGT	0	0			GTC[C]ATA	GTC	ATA	0	0			GCC[G]GGT	GCC	GGT	0	1	0
TAA[C]TCG	TAA	TCG	2	1	66.67		GAG[C]AGA	GAG	AGA	6	2	75		CGT[G]TGG	CGT	TGG	0	2	0		GTC[T]GGC	GTC	GGC	0	0			AGT[C]CGA	AGT	CGA	0	2	0		GCC[G]GGG	GCC	GGG	0	0
TAA[C]TTG	TAA	TTG	2	1	66.67		ATG[C]GAA	ATG	GAA	9	3	75		GAG[G]GGT	GAG	GGT	0	1	0		GTC[T]GGA	GTC	GGA	0	1	0		CGA[C]GGG	CGA	GGG	0	1	0		GCC[G]GAT	GCC	GAT	0	0
TAC[C]TCT	TAC	TCT	2	1	66.67		GTT[C]GCT	GTT	GCT	15	5	75		GAG[G]GTG	GAG	GTG	0	1	0		GTC[T]GTT	GTC	GTT	0	1	0		GGT[C]ATC	GGT	ATC	0	0			GCC[G]GAG	GCC	GAG	0	1	0
TAA[C]CTC	TAA	CTC	2	1	66.67		GAA[C]GTT	GAA	GTT	9	3	75		GCC[G]GTG	GCC	GTG	0	2	0		GTC[T]GTC	GTC	GTC	0	0			GGT[C]CTC	GGT	CTC	0	0			GCC[G]GAC	GCC	GAC	0	0
CCT[C]GTT	CCT	GTT	2	1	66.67		CAG[C]GAG	CAG	GAG	9	3	75		GCG[G]TTG	GCG	TTG	0	2	0		GTC[T]GTA	GTC	GTA	0	0			GGT[C]CGA	GGT	CGA	0	0			GCC[G]GCG	GCC	GCG	0	0
TTC[C]CGC	TTC	CGC	2	1	66.67		GTG[C]GGT	GTG	GGT	3	1	75		GCG[G]GGT	GCG	GGT	0	2	0		GTC[T]CGG	GTC	CGG	0	0			CTT[C]TGT	CTT	TGT	0	2	0		GCC[G]GCC	GCC	GCC	0	0
CCA[C]TTT	CCA	TTT	2	1	66.67		GTG[C]GTT	GTG	GTT	3	1	75		GCG[G]GGC	GCG	GGC	0	1	0		GTC[T]AGA	GTC	AGA	0	0			GGT[C]ACA	GGT	ACA	0	0			GCC[G]GCA	GCC	GCA	0	0
TAT[C]ACA	TAT	ACA	4	2	66.67		TTA[C]GTT	TTA	GTT	22	7	75.86		ATG[G]GTG	ATG	GTG	0	1	0		GTC[T]ACT	GTC	ACT	0	0			GGT[C]AAC	GGT	AAC	0	1	0		GCC[G]CAT	GCC	CAT	0	1	0
TTC[C]CTA	TTC	CTA	2	1	66.67		TGG[C]TTT	TGG	TTT	16	5	76.19		ATG[G]GTT	ATG	GTT	0	2	0		GTC[T]ACG	GTC	ACG	0	0			GGT[C]ACG	GGT	ACG	0	0			GCC[G]AAG	GCC	AAG	0	0
TTC[C]CCA	TTC	CCA	2	1	66.67		ATG[C]AGT	ATG	AGT	16	5	76.19		GGG[G]CGC	GGG	CGC	0	1	0		GTC[T]AGT	GTC	AGT	0	2	0		TTC[C]AAG	TTC	AAG	0	1	0		GCC[G]AAC	GCC	AAC	0	0
TCC[C]TCA	TCC	TCA	9	4	69.23		CTA[C]GCG	CTA	GCG	16	5	76.19		GGG[G]GCT	GGG	GCT	0	1	0		GTC[T]AGG	GTC	AGG	0	0			CGA[C]GTA	CGA	GTA	0	1	0		GCC[G]AAA	GCC	AAA	0	0
TTC[C]CAC	TTC	CAC	5	2	71.43		TTG[C]TAT	TTG	TAT	16	5	76.19		AGG[G]GTG	AGG	GTG	0	1	0		GTC[T]AGC	GTC	AGC	0	0			GGT[C]GCT	GGT	GCT	0	0			GCC[G]ACC	GCC	ACC	0	0
TAC[C]TTA	TAC	TTA	5	2	71.43		CCT[C]GCA	CCT	GCA	16	5	76.19		ATG[G]GGG	ATG	GGG	0	1	0		GTC[T]AAG	GTC	AAG	0	0			GTA[C]CCA	GTA	CCA	0	0			GCC[G]ACA	GCC	ACA	0	0
TAT[C]ATG	TAT	ATG	5	2	71.43		CTC[C]CCC	CTC	CCC	13	4	76.47		CGG[G]GCG	CGG	GCG	0	2	0		GTC[T]AAC	GTC	AAC	0	0			CCT[C]GGC	CCT	GGC	0	1	0		GCC[G]AAT	GCC	AAT	0	0
TTC[C]ACG	TTC	ACG	5	2	71.43		TCA[C]GAT	TCA	GAT	13	4	76.47		TTG[G]GTG	TTG	GTG	0	2	0		GTC[T]AAA	GTC	AAA	0	0			GTA[C]CGA	GTA	CGA	0	0			GCA[G]TTA	GCA	TTA	0	0
CTT[C]CTC	CTT	CTC	5	2	71.43		TAT[C]AAT	TAT	AAT	26	8	76.47		GGC[G]TGT	GGC	TGT	0	3	0		GTC[T]ACC	GTC	ACC	0	0			GTA[C]CTC	GTA	CTC	0	1	0		GCA[G]TGG	GCA	TGG	0	0
CTA[C]TTC	CTA	TTC	5	2	71.43		GGC[C]GAC	GGC	GAC	13	4	76.47		GGC[G]TGG	GGC	TGG	0	2	0		GTC[T]ACA	GTC	ACA	0	0			ATA[C]CTG	ATA	CTG	0	1	0		GCA[G]TGC	GCA	TGC	0	0
TCA[C]TGG	TCA	TGG	5	2	71.43		CGC[C]GAC	CGC	GAC	13	4	76.47		TTG[G]GTT	TTG	GTT	0	2	0		GTC[T]AAT	GTC	AAT	0	0			GTA[C]ACG	GTA	ACG	0	0			GCA[G]TTT	GCA	TTT	0	2	0
TTC[C]TCT	TTC	TCT	5	2	71.43		GAG[C]GGT	GAG	GGT	13	4	76.47		CGG[G]GCT	CGG	GCT	1	4	20		GTC[T]CCG	GTC	CCG	0	0			GGT[C]TCA	GGT	TCA	0	0			GCA[G]TTG	GCA	TTG	0	0
ATC[C]ATG	ATC	ATG	8	3	72.73		TCA[C]GAG	TCA	GAG	10	3	76.92		CTG[G]GGT	CTG	GGT	1	4	20		GTC[T]CCC	GTC	CCC	0	0			GGT[C]TAC	GGT	TAC	0	0			GCA[G]TTC	GCA	TTC	0	0
TTG[C]CTA	TTG	CTA	8	3	72.73		CGC[C]GGA	CGC	GGA	10	3	76.92		CTG[G]TGG	CTG	TGG	1	4	20		GTC[T]CCA	GTC	CCA	0	0			GGT[C]TCT	GGT	TCT	0	0			GCC[G]ACG	GCC	ACG	0	0
ATC[C]TCC	ATC	TCC	8	3	72.73		TGG[C]GAG	TGG	GAG	10	3	76.92		GCC[G]TGG	GCC	TGG	0	0	NaN		GTC[T]CGC	GTC	CGC	0	0			CCT[C]TAT	CCT	TAT	0	1	0		GCC[G]ATT	GCC	ATT	0	0
TTT[C]GCA	TTT	GCA	3	1	75		TCG[C]GCC	TCG	GCC	10	3	76.92		GGG[G]AGC	GGG	AGC	1	3	25		GTC[T]CGA	GTC	CGA	0	0			GGT[C]TTC	GGT	TTC	0	1	0		GCC[G]ATG	GCC	ATG	0	1	0
TAC[C]TAC	TAC	TAC	3	1	75		TAT[C]GAT	TAT	GAT	20	6	76.92		GGG[G]ATG	GGG	ATG	0	0	NaN		GTC[T]CCT	GTC	CCT	0	0			GGA[C]AGC	GGA	AGC	0	0			GCC[G]ATC	GCC	ATC	0	1	0
AAC[C]TTT	AAC	TTT	3	1	75		GTC[C]GAT	GTC	GAT	10	3	76.92		GGC[G]CTG	GGC	CTG	1	4	20		GTC[T]CAA	GTC	CAA	0	0			TGC[C]AGC	TGC	AGC	0	1	0		GCC[G]CAG	GCC	CAG	0	0
TTC[C]TCA	TTC	TCA	3	1	75		CGG[C]GAT	CGG	GAT	10	3	76.92		CGT[G]TGC	CGT	TGC	1	3	25		GTC[T]ATC	GTC	ATC	0	0			GGA[C]CAC	GGA	CAC	0	0			GCC[G]CAC	GCC	CAC	0	0
TTC[C]CTT	TTC	CTT	3	1	75		GCC[C]GCC	GCC	GCC	10	3	76.92		CGT[G]GCG	CGT	GCG	1	3	25		GTC[T]ATA	GTC	ATA	0	1	0		GGA[C]CCC	GGA	CCC	0	0			GCC[G]CAA	GCC	CAA	0	0
TTT[C]ATA	TTT	ATA	3	1	75		ACC[C]GCG	ACC	GCG	10	3	76.92		TGT[G]CGG	TGT	CGG	1	3	25		GTC[T]CAT	GTC	CAT	0	0			GGA[C]CAT	GGA	CAT	0	0			GCC[G]AGC	GCC	AGC	0	0
ATT[C]TCG	ATT	TCG	3	1	75		GGT[C]GTC	GGT	GTC	10	3	76.92		AGC[G]TGG	AGC	TGG	1	3	25		GTC[T]CAG	GTC	CAG	0	0			GGA[C]ACG	GGA	ACG	0	0			GCC[G]AGA	GCC	AGA	0	0
GCC[C]AGC	GCC	AGC	6	2	75		TAG[C]GGC	TAG	GGC	10	3	76.92		GGG[G]GCG	GGG	GCG	0	0	NaN		GTC[T]CAC	GTC	CAC	0	0			GCT[C]TGC	GCT	TGC	0	0			GCC[G]ACT	GCC	ACT	0	0
ACT[C]GTA	ACT	GTA	3	1	75		CCA[C]GAA	CCA	GAA	10	3	76.92		GGG[G]CTT	GGG	CTT	1	4	20		GGT[T]CGA	GGT	CGA	0	0			CTC[C]GTA	CTC	GTA	0	1	0		GCC[G]ATA	GCC	ATA	0	0
ATA[C]ATT	ATA	ATT	3	1	75		CCC[C]GGT	CCC	GGT	10	3	76.92		ATT[G]GTG	ATT	GTG	1	3	25		GGC[T]GAT	GGC	GAT	0	0			TGG[C]CGA	TGG	CGA	0	1	0		GCC[G]AGT	GCC	AGT	0	1	0
ATA[C]ATC	ATA	ATC	6	2	75		GTC[C]GCA	GTC	GCA	10	3	76.92		TGT[G]TGG	TGT	TGG	1	3	25		GGC[T]GAG	GGC	GAG	0	0			GGA[C]ACC	GGA	ACC	0	0			GCC[G]AGG	GCC	AGG	0	0
AAT[C]ACT	AAT	ACT	3	1	75		GCC[C]GCG	GCC	GCG	7	2	77.78		GCG[G]CTG	GCG	CTG	1	3	25		GGC[T]GAC	GGC	GAC	0	0			GGA[C]ACA	GGA	ACA	0	0			GAC[G]TCC	GAC	TCC	0	0
TTA[C]TAG	TTA	TAG	3	1	75		GCC[C]TAA	GCC	TAA	7	2	77.78		GCG[G]CGG	GCG	CGG	0	0	NaN		GGC[T]GCG	GGC	GCG	0	0			GGA[C]CCG	GGA	CCG	0	0			GAC[G]TCA	GAC	TCA	0	1	0
TCT[C]TAA	TCT	TAA	3	1	75		TGT[C]GCA	TGT	GCA	14	4	77.78		ACG[G]GGG	ACG	GGG	1	3	25		GGC[T]GCC	GGC	GCC	0	0			GGA[C]CTG	GGA	CTG	0	0			GAC[G]TAT	GAC	TAT	0	0
TTT[C]TAC	TTT	TAC	3	1	75		GAC[C]GCC	GAC	GCC	7	2	77.78		ATC[G]GTG	ATC	GTG	1	2	33.33		GGC[T]GCA	GGC	GCA	0	0			CTG[C]AGT	CTG	AGT	0	1	0		GAC[G]TGA	GAC	TGA	0	1	0
TTT[C]TAA	TTT	TAA	6	2	75		CCC[C]GAA	CCC	GAA	7	2	77.78		AGA[G]AAC	AGA	AAC	1	2	33.33		GGC[T]CTC	GGC	CTC	0	0			TGG[C]TGC	TGG	TGC	0	1	0		GAC[G]TCT	GAC	TCT	0	1	0
AAA[C]CTC	AAA	CTC	3	1	75		CGC[C]GAT	CGC	GAT	7	2	77.78		GGG[G]CTC	GGG	CTC	1	2	33.33		GGC[T]CTA	GGC	CTA	0	0			GGA[C]GCC	GGA	GCC	0	0			GAC[G]TCG	GAC	TCG	0	0
TTC[C]TAA	TTC	TAA	3	1	75		TAA[C]GAG	TAA	GAG	14	4	77.78		AGC[G]AAC	AGC	AAC	1	2	33.33		GGC[T]CGT	GGC	CGT	0	0			GGA[C]GCA	GGA	GCA	0	0			GAC[G]GTC	GAC	GTC	0	2	0
ATT[C]CCT	ATT	CCT	3	1	75		TTT[C]GTG	TTT	GTG	7	2	77.78		AGG[G]GCG	AGG	GCG	1	2	33.33		GGC[T]GAA	GGC	GAA	0	0			GGA[C]CTC	GGA	CTC	0	0			GAC[G]GTA	GAC	GTA	0	0
TAC[C]CGT	TAC	CGT	3	1	75		TAT[C]TAT	TAT	TAT	28	8	77.78		GCC[G]TGT	GCC	TGT	0	0	NaN		GGC[T]CTT	GGC	CTT	0	0			ACG[C]ATT	ACG	ATT	0	1	0		GAC[G]GGT	GAC	GGT	0	1	0
TCT[C]ACT	TCT	ACT	3	1	75		GCG[C]GTA	GCG	GTA	7	2	77.78		AGT[G]TGT	AGT	TGT	1	2	33.33		GGC[T]CTG	GGC	CTG	0	0			GGA[C]CCT	GGA	CCT	0	0			GAC[G]TAG	GAC	TAG	0	0
TAA[C]GAT	TAA	GAT	6	2	75		CTC[C]GCC	CTC	GCC	14	4	77.78		AGT[G]TGG	AGT	TGG	1	2	33.33		GGC[T]TAC	GGC	TAC	0	0			GGA[C]CGC	GGA	CGC	0	0			GAC[G]TAC	GAC	TAC	0	0
TGA[C]CTC	TGA	CTC	3	1	75		GTG[C]GCG	GTG	GCG	7	2	77.78		GCC[G]GGG	GCC	GGG	1	2	33.33		GGC[T]TAA	GGC	TAA	0	2	0		CTG[C]AGC	CTG	AGC	0	1	0		GAC[G]GTG	GAC	GTG	0	0
TTT[C]CGG	TTT	CGG	3	1	75		AAC[C]GCC	AAC	GCC	7	2	77.78		CGC[G]TGT	CGC	TGT	1	2	33.33		GGC[T]GTC	GGC	GTC	0	0			GGA[C]CGG	GGA	CGG	0	0			GAC[G]TGC	GAC	TGC	0	1	0
TTA[C]CCC	TTA	CCC	3	1	75		GCA[C]GGT	GCA	GGT	14	4	77.78		GGC[G]GAG	GGC	GAG	1	2	33.33		GGC[T]TCC	GGC	TCC	0	0			GCT[C]CAG	GCT	CAG	0	0			GAG[G]AGC	GAG	AGC	0	0
TTA[C]CCT	TTA	CCT	3	1	75		GGT[C]TTT	GGT	TTT	7	2	77.78		CTG[G]GTT	CTG	GTT	1	2	33.33		GGC[T]TCA	GGC	TCA	0	0			GCT[C]ATC	GCT	ATC	0	0			GAG[G]ACT	GAG	ACT	0	0
TTC[C]ACT	TTC	ACT	3	1	75		AGG[C]GCG	AGG	GCG	7	2	77.78		CGG[G]TTT	CGG	TTT	1	2	33.33		GGC[T]TAG	GGC	TAG	0	0			GCT[C]CGT	GCT	CGT	0	0			GAG[G]ACC	GAG	ACC	0	1	0
TTA[C]CCA	TTA	CCA	3	1	75		AGA[C]GAC	AGA	GAC	7	2	77.78		CTG[G]GGG	CTG	GGG	1	2	33.33		GGC[T]GGC	GGC	GGC	0	0			GCT[C]GAC	GCT	GAC	0	0			GAG[G]CAG	GAG	CAG	0	0
TTA[C]CTG	TTA	CTG	3	1	75		TTA[C]ATT	TTA	ATT	25	7	78.12		ACG[G]TGG	ACG	TGG	2	4	33.33		GGC[T]GGA	GGC	GGA	0	0			GCT[C]CTC	GCT	CTC	0	0			GAG[G]CAA	GAG	CAA	0	0
TAT[C]TCG	TAT	TCG	3	1	75		TTA[C]GTG	TTA	GTG	25	7	78.12		GCT[G]AGT	GCT	AGT	1	2	33.33		GGC[T]GCT	GGC	GCT	0	0			TGC[C]GTA	TGC	GTA	0	1	0		GAG[G]ATC	GAG	ATC	0	0
TTC[C]TTA	TTC	TTA	3	1	75		TCT[C]GAA	TCT	GAA	18	5	78.26		CTT[G]GTG	CTT	GTG	1	2	33.33		GGC[T]GTA	GGC	GTA	0	0			CTA[C]TGT	CTA	TGT	0	1	0		GAC[G]TTC	GAC	TTC	0	0
CAT[C]TTA	CAT	TTA	3	1	75		GTA[C]AGT	GTA	AGT	18	5	78.26		GGG[G]CCG	GGG	CCG	1	2	33.33		GGC[T]GGT	GGC	GGT	0	0			TGC[C]TAG	TGC	TAG	0	1	0		GAC[G]TGT	GAC	TGT	0	1	0
TAT[C]CTG	TAT	CTG	3	1	75		GAT[C]GCT	GAT	GCT	18	5	78.26		CGG[G]AGT	CGG	AGT	1	2	33.33		GGC[T]GGG	GGC	GGG	0	0			TGC[C]TGT	TGC	TGT	0	1	0		GAC[G]TGG	GAC	TGG	0	1	0
TAT[C]CTC	TAT	CTC	3	1	75		CAT[C]GCA	CAT	GCA	18	5	78.26		CGG[G]GTT	CGG	GTT	1	2	33.33		GGC[T]CGG	GGC	CGG	0	0			GCT[C]AGT	GCT	AGT	0	0			GAG[G]ACA	GAG	ACA	0	0
TTT[C]CGA	TTT	CGA	3	1	75		TTA[C]TGA	TTA	TGA	18	5	78.26		GGC[G]GTT	GGC	GTT	1	2	33.33		GGC[T]AGA	GGC	AGA	0	0			GCT[C]AGG	GCT	AGG	0	0			GAG[G]AAC	GAG	AAC	0	0
TTC[C]AGT	TTC	AGT	6	2	75		TGA[C]GAA	TGA	GAA	11	3	78.57		GCG[G]GGG	GCG	GGG	0	0	NaN		GGC[T]ACT	GGC	ACT	0	0			CTA[C]GAA	CTA	GAA	0	1	0		GAC[G]TTG	GAC	TTG	0	0
TTC[C]AGA	TTC	AGA	3	1	75		GAA[C]GAA	GAA	GAA	11	3	78.57		TGG[G]GAT	TGG	GAT	1	2	33.33		GGC[T]ACG	GGC	ACG	0	0			GCT[C]GTC	GCT	GTC	0	0			GAC[G]GGG	GAC	GGG	0	1	0
GTA[C]CTT	GTA	CTT	3	1	75		ATG[C]TAA	ATG	TAA	11	3	78.57		TTG[G]GCG	TTG	GCG	1	2	33.33		GGC[T]AGT	GGC	AGT	0	0			GCT[C]GTA	GCT	GTA	0	0			GAC[G]CGC	GAC	CGC	0	0
TTT[C]ACT	TTT	ACT	3	1	75		TGG[C]GCC	TGG	GCC	11	3	78.57		TGT[G]GAG	TGT	GAG	1	2	33.33		GGC[T]AGG	GGC	AGG	0	0			GCT[C]GTG	GCT	GTG	0	0			GAC[G]CGA	GAC	CGA	0	0
TTA[C]AGA	TTA	AGA	3	1	75		TAG[C]CGC	TAG	CGC	11	3	78.57		TGC[G]GCT	TGC	GCT	2	4	33.33		GGC[T]AGC	GGC	AGC	0	0			GCT[C]TCG	GCT	TCG	0	0			GAC[G]CCT	GAC	CCT	0	0
TAT[C]AAC	TAT	AAC	3	1	75		CCT[C]GGG	CCT	GGG	11	3	78.57		TGT[G]ATG	TGT	ATG	1	2	33.33		GGA[T]TTC	GGA	TTC	0	2	0		ACG[C]GTG	ACG	GTG	0	1	0		GAC[G]CTA	GAC	CTA	0	0
TCA[C]CTA	TCA	CTA	3	1	75		AAT[C]GTT	AAT	GTT	22	6	78.57		TTG[G]GGG	TTG	GGG	1	2	33.33		GGA[T]TCT	GGA	TCT	0	1	0		GCT[C]GGC	GCT	GGC	0	0			GAC[G]CGT	GAC	CGT	0	0
TCA[C]GTC	TCA	GTC	3	1	75		CTC[C]GTG	CTC	GTG	11	3	78.57		TGG[G]TCG	TGG	TCG	1	2	33.33		GGA[T]TCG	GGA	TCG	0	0			GCT[C]GAT	GCT	GAT	0	0			GAC[G]CGG	GAC	CGG	0	0
TTT[C]AGC	TTT	AGC	3	1	75		ACC[C]GCC	ACC	GCC	11	3	78.57		TTT[G]TTT	TTT	TTT	1	2	33.33		GGC[T]ACC	GGC	ACC	0	0			GCT[C]GAG	GCT	GAG	0	0			GAC[G]CAT	GAC	CAT	0	0
TTA[C]AAG	TTA	AAG	3	1	75		ATC[C]GAC	ATC	GAC	11	3	78.57		CGG[G]GGT	CGG	GGT	2	3	40		GGC[T]ACA	GGC	ACA	0	0			GCT[C]GCA	GCT	GCA	0	0			GAC[G]CAG	GAC	CAG	0	1	0
TAA[C]CTA	TAA	CTA	3	1	75		TAA[C]GAT	TAA	GAT	22	6	78.57		GTG[G]ACT	GTG	ACT	2	3	40		GGC[T]AAC	GGC	AAC	0	0			GCT[C]GCG	GCT	GCG	0	0			GAC[G]CAC	GAC	CAC	0	0
TCA[C]CAT	TCA	CAT	3	1	75		ATT[C]GAT	ATT	GAT	15	4	78.95		TGC[G]CGG	TGC	CGG	2	3	40		GGC[T]CCG	GGC	CCG	0	0			GCT[C]GCC	GCT	GCC	0	0			GAC[G]CCG	GAC	CCG	0	1	0
TAT[C]CCA	TAT	CCA	3	1	75		GTC[C]AGA	GTC	AGA	15	4	78.95		TGC[G]TGT	TGC	TGT	2	3	40		GGC[T]CCC	GGC	CCC	0	0			GGC[C]CGG	GGC	CGG	0	0			GAC[G]CCC	GAC	CCC	0	0
TCA[C]CGT	TCA	CGT	3	1	75		AAT[C]GAG	AAT	GAG	15	4	78.95		TTG[G]TCG	TTG	TCG	2	3	40		GGC[T]CCA	GGC	CCA	0	0			GGC[C]CGC	GGC	CGC	0	0			GAC[G]CCA	GAC	CCA	0	0
AAG[C]TGC	AAG	TGC	13	4	76.47		GTG[C]GAA	GTG	GAA	15	4	78.95		TCG[G]TTG	TCG	TTG	2	3	40		GGC[T]CGC	GGC	CGC	0	0			AGC[C]GCA	AGC	GCA	0	1	0		GAC[G]CTC	GAC	CTC	0	0
TCA[C]TGA	TCA	TGA	7	2	77.78		TTG[C]GTT	TTG	GTT	15	4	78.95		GGA[G]TGT	GGA	TGT	2	3	40		GGC[T]CGA	GGC	CGA	0	0			GGC[C]CTT	GGC	CTT	0	2	0		GAC[G]GCG	GAC	GCG	0	0
GGC[C]ACC	GGC	ACC	7	2	77.78		ATT[C]GAG	ATT	GAG	15	4	78.95		GGG[G]GAG	GGG	GAG	2	3	40		GGC[T]CCT	GGC	CCT	0	0			GGC[C]CGT	GGC	CGT	0	0			GAC[G]GCC	GAC	GCC	0	0
TTC[C]GAA	TTC	GAA	7	2	77.78		GCG[C]GAA	GCG	GAA	19	5	79.17		CCT[G]TGT	CCT	TGT	3	4	42.86		GGC[T]CAA	GGC	CAA	0	0			GGC[C]CCC	GGC	CCC	0	0			GAC[G]GCA	GAC	GCA	0	0
CGA[C]GCA	CGA	GCA	7	2	77.78		CTA[C]GAT	CTA	GAT	23	6	79.31		GTT[G]GTC	GTT	GTC	3	4	42.86		GGC[T]ATC	GGC	ATC	0	0			CGG[C]GGA	CGG	GGA	0	1	0		GAC[G]GGC	GAC	GGC	0	1	0
TTT[C]TCA	TTT	TCA	7	2	77.78		TTA[C]GCC	TTA	GCC	23	6	79.31		GAG[G]TTG	GAG	TTG	3	4	42.86		GGC[T]ATA	GGC	ATA	0	1	0		GGC[C]ATC	GGC	ATC	0	0			GAC[G]GGA	GAC	GGA	0	1	0
AAT[C]TAG	AAT	TAG	7	2	77.78		TTA[C]TTT	TTA	TTT	31	8	79.49		GGT[G]TAT	GGT	TAT	3	4	42.86		GGC[T]CAT	GGC	CAT	0	0			TCT[C]TTG	TCT	TTG	0	2	0		GAC[G]GCT	GAC	GCT	0	0
CCC[C]AGC	CCC	AGC	7	2	77.78		ATG[C]GAC	ATG	GAC	12	3	80		ATC[G]GGG	ATC	GGG	3	4	42.86		GGC[T]CAG	GGC	CAG	0	0			GGC[C]CCA	GGC	CCA	0	0			GAC[G]GAA	GAC	GAA	0	0
CGA[C]GCG	CGA	GCG	11	3	78.57		CCG[C]GAG	CCG	GAG	12	3	80		GGG[G]CCC	GGG	CCC	4	5	44.44		GGC[T]CAC	GGC	CAC	0	0			GGC[C]CAC	GGC	CAC	0	0			GAC[G]CTT	GAC	CTT	0	2	0
CGG[C]GCG	CGG	GCG	4	1	80		AGG[C]GAT	AGG	GAT	16	4	80		GCG[G]TAT	GCG	TAT	4	5	44.44		GGC[T]TCG	GGC	TCG	0	0			GGC[C]GAA	GGC	GAA	0	0			GAC[G]CTG	GAC	CTG	0	1	0
TCT[C]TCA	TCT	TCA	4	1	80		GAT[C]TTT	GAT	TTT	24	6	80		GGC[G]TTC	GGC	TTC	4	5	44.44		GGG[T]TCC	GGG	TCC	0	0			GGC[C]GGC	GGC	GGC	0	0			GAC[G]GAT	GAC	GAT	0	0
TTC[C]TAG	TTC	TAG	4	1	80		AAC[C]GGC	AAC	GGC	8	2	80		TGT[G]TTC	TGT	TTC	4	5	44.44		GGG[T]TCA	GGG	TCA	0	1	0		GGC[C]GGA	GGC	GGA	0	0			GAC[G]GAG	GAC	GAG	0	0
AGT[C]TCG	AGT	TCG	4	1	80		AAA[C]GGC	AAA	GGC	12	3	80		AGC[G]ATG	AGC	ATG	5	6	45.45		GGG[T]TAC	GGG	TAC	0	0			GGC[C]GGG	GGC	GGG	0	0			GAC[G]GAC	GAC	GAC	0	0
TAA[C]CTT	TAA	CTT	4	1	80		GGA[C]GCG	GGA	GCG	12	3	80		GGT[G]CGC	GGT	CGC	1	1	50		GGT[T]AAC	GGT	AAC	0	1	0		GGC[C]GGT	GGC	GGT	0	1	0		GAT[G]CGA	GAT	CGA	0	0
GAT[C]TCG	GAT	TCG	4	1	80		GAT[C]GTT	GAT	GTT	20	5	80		GGC[G]AGT	GGC	AGT	1	1	50		GGG[T]TGC	GGG	TGC	0	0			AGC[C]TAT	AGC	TAT	0	1	0		GAT[G]CCT	GAT	CCT	0	0
TTA[C]TAA	TTA	TAA	8	2	80		CTC[C]GAC	CTC	GAC	8	2	80		GCT[G]TTG	GCT	TTG	1	1	50		GGG[T]TCT	GGG	TCT	0	2	0		TCT[C]GTC	TCT	GTC	0	1	0		GAT[G]CCG	GAT	CCG	0	0
ACT[C]GTC	ACT	GTC	8	2	80		AGC[C]CAA	AGC	CAA	8	2	80		GGA[G]CGG	GGA	CGG	1	1	50		GGG[T]GCG	GGG	GCG	0	0			GGC[C]GCA	GGC	GCA	0	0			GAT[G]CTA	GAT	CTA	0	0
GCC[C]CCC	GCC	CCC	4	1	80		CCC[C]GCC	CCC	GCC	12	3	80		TGT[G]TGA	TGT	TGA	3	3	50		GGG[T]GCC	GGG	GCC	0	0			GGC[C]GAG	GGC	GAG	0	0			GAT[G]CGG	GAT	CGG	0	0
TTC[C]CTC	TTC	CTC	4	1	80		CGG[C]GGT	CGG	GGT	8	2	80		TGT[G]TAG	TGT	TAG	1	1	50		GGG[T]GCA	GGG	GCA	0	0			TCT[C]TAA	TCT	TAA	0	1	0		GAT[G]CGC	GAT	CGC	0	0
TCA[C]CTG	TCA	CTG	4	1	80		GTA[C]GCT	GTA	GCT	16	4	80		GGC[G]GCG	GGC	GCG	1	1	50		GGG[T]GTC	GGG	GTC	0	0			GGC[C]GCT	GGC	GCT	0	0			GAT[G]CAC	GAT	CAC	0	1	0
CTT[C]CAT	CTT	CAT	4	1	80		CGC[C]GAG	CGC	GAG	12	3	80		TGT[G]TCG	TGT	TCG	1	1	50		GGG[T]GGC	GGG	GGC	0	0			GGC[C]GCG	GGC	GCG	0	0			GAT[G]CAA	GAT	CAA	0	0
CAT[C]ACT	CAT	ACT	4	1	80		GTA[C]GTA	GTA	GTA	16	4	80		GGC[G]ATG	GGC	ATG	1	1	50		GGG[T]GCT	GGG	GCT	0	0			GGA[C]TCC	GGA	TCC	0	0			GAT[G]AGC	GAT	AGC	0	0
CCC[C]CGC	CCC	CGC	8	2	80		GTG[C]TAA	GTG	TAA	12	3	80		GGC[G]CGG	GGC	CGG	1	1	50		GGT[T]CCA	GGT	CCA	0	0			GGA[C]TCA	GGA	TCA	0	0			GAT[G]CCC	GAT	CCC	0	0
TTT[C]GAA	TTT	GAA	4	1	80		TGG[C]GCT	TGG	GCT	12	3	80		GCT[G]GTT	GCT	GTT	2	2	50		GGT[T]CAT	GGT	CAT	0	1	0		GGA[C]TCG	GGA	TCG	0	1	0		GAT[G]CCA	GAT	CCA	0	0
TTT[C]ATC	TTT	ATC	8	2	80		TCG[C]GAA	TCG	GAA	16	4	80		GGT[G]GTC	GGT	GTC	1	1	50		GGT[T]CAG	GGT	CAG	0	0			GGA[C]TCT	GGA	TCT	0	1	0		GAT[G]CAG	GAT	CAG	0	0
TTC[C]ACA	TTC	ACA	4	1	80		CGC[C]CGC	CGC	CGC	8	2	80		GCG[G]TCG	GCG	TCG	1	1	50		GGT[T]CCT	GGT	CCT	0	0			AGC[C]AAG	AGC	AAG	0	1	0		GAT[G]CTC	GAT	CTC	0	0
TTC[C]AAC	TTC	AAC	4	1	80		CTG[C]GGG	CTG	GGG	8	2	80		GCG[G]GTG	GCG	GTG	1	1	50		GGT[T]CCG	GGT	CCG	0	0			GGA[C]GTC	GGA	GTC	0	0			GAT[G]TCA	GAT	TCA	0	1	0
TAT[C]CCG	TAT	CCG	4	1	80		CAG[C]GAA	CAG	GAA	12	3	80		GCG[G]GCG	GCG	GCG	1	1	50		GGT[T]CCC	GGT	CCC	0	0			GGA[C]GCT	GGA	GCT	0	0			GAT[G]TAC	GAT	TAC	0	1	0
TAT[C]CGA	TAT	CGA	4	1	80		GAT[C]TTG	GAT	TTG	20	5	80		TTA[G]GTG	TTA	GTG	1	1	50		GGT[T]AGC	GGT	AGC	0	0			GGA[C]GCG	GGA	GCG	0	0			GAT[G]GGC	GAT	GGC	0	0
TAT[C]CAA	TAT	CAA	4	1	80		ACG[C]GCA	ACG	GCA	12	3	80		GCT[G]GGC	GCT	GGC	2	2	50		GGT[T]ACC	GGT	ACC	0	0			GGA[C]GGC	GGA	GGC	0	0			GCA[G]AAC	GCA	AAC	0	1	0
TAT[C]CAG	TAT	CAG	4	1	80		CCT[C]GCC	CCT	GCC	8	2	80		GCT[G]GTC	GCT	GTC	2	2	50		GGT[T]ACA	GGT	ACA	0	0			CTG[C]CAT	CTG	CAT	0	1	0		GCA[G]AAA	GCA	AAA	0	0
TAT[C]TAG	TAT	TAG	4	1	80		GGC[C]GAA	GGC	GAA	8	2	80		TGG[G]TTG	TGG	TTG	1	1	50		GGT[T]CAC	GGT	CAC	0	0			TGT[C]ACA	TGT	ACA	0	1	0		GAT[G]TTC	GAT	TTC	0	3	0
ACA[C]ATT	ACA	ATT	4	1	80		GTC[C]GGG	GTC	GGG	4	1	80		GCG[G]TGG	GCG	TGG	1	1	50		GGT[T]CAA	GGT	CAA	0	0			GGC[C]AAA	GGC	AAA	0	0			GAT[G]GCA	GAT	GCA	0	1	0
TAT[C]CGC	TAT	CGC	4	1	80		AAG[C]GCC	AAG	GCC	12	3	80		TGG[G]TGT	TGG	TGT	1	1	50		GGT[T]ATC	GGT	ATC	0	0			GGC[C]ACT	GGC	ACT	0	0			GAT[G]CTT	GAT	CTT	0	1	0
TAT[C]TAA	TAT	TAA	4	1	80		GGG[C]GTG	GGG	GTG	4	1	80		GGG[G]TCC	GGG	TCC	1	1	50		GGG[T]CTG	GGG	CTG	0	0			GGC[C]ACG	GGC	ACG	0	0			GAT[G]CTG	GAT	CTG	0	1	0
ATT[C]CAG	ATT	CAG	4	1	80		GAA[C]GCG	GAA	GCG	12	3	80		GGG[G]CTG	GGG	CTG	1	1	50		GGG[T]AAC	GGG	AAC	0	0			GGC[C]AGA	GGC	AGA	0	0			GAT[G]GCT	GAT	GCT	0	0
TCT[C]CCT	TCT	CCT	4	1	80		TGT[C]TTG	TGT	TTG	8	2	80		GGG[G]TCG	GGG	TCG	2	2	50		GGC[T]TTT	GGC	TTT	0	3	0		GGC[C]AGG	GGC	AGG	0	0			GAT[G]GCG	GAT	GCG	0	0
TAT[C]AGG	TAT	AGG	4	1	80		CGG[C]CGC	CGG	CGC	12	3	80		TGT[G]GCG	TGT	GCG	1	1	50		GGC[T]TTG	GGC	TTG	0	1	0		GGC[C]AGC	GGC	AGC	0	0			GAT[G]GCC	GAT	GCC	0	0
TTT[C]GTC	TTT	GTC	4	1	80		TGG[C]TTA	TGG	TTA	28	7	80		TGT[G]GAT	TGT	GAT	1	1	50		GGG[T]ATC	GGG	ATC	0	1	0		CTG[C]GCG	CTG	GCG	0	1	0		GAT[G]ACT	GAT	ACT	0	0
TTT[C]GGG	TTT	GGG	4	1	80		ATT[C]GGA	ATT	GGA	12	3	80		GGG[G]TAG	GGG	TAG	1	1	50		GGG[T]ATA	GGG	ATA	0	1	0		AGC[C]AGT	AGC	AGT	0	1	0		GAG[G]CGT	GAG	CGT	0	0
ATC[C]TTT	ATC	TTT	4	1	80		GAG[C]TAT	GAG	TAT	16	4	80		TGT[G]CGC	TGT	CGC	2	2	50		GGG[T]ACC	GGG	ACC	0	0			CTG[C]CTT	CTG	CTT	0	1	0		GAG[G]CGG	GAG	CGG	0	1	0
TCT[C]AAT	TCT	AAT	4	1	80		GGG[C]GGC	GGG	GGC	4	1	80		GGG[G]GGC	GGG	GGC	1	1	50		GGC[T]TGC	GGC	TGC	0	0			GGC[C]AAC	GGC	AAC	0	0			GAG[G]CGC	GAG	CGC	0	0
TTC[C]CGA	TTC	CGA	4	1	80		AGG[C]GCA	AGG	GCA	8	2	80		GGG[G]GTC	GGG	GTC	1	1	50		GGC[T]TGA	GGC	TGA	0	1	0		GGC[C]ACA	GGC	ACA	0	0			GAG[G]GCA	GAG	GCA	0	0
TCT[C]GCG	TCT	GCG	4	1	80		GGA[C]GAT	GGA	GAT	16	4	80		GGG[G]GTG	GGG	GTG	1	1	50		GGC[T]TCT	GGC	TCT	0	0			GGC[C]AAG	GGC	AAG	0	0			GAG[G]GAC	GAG	GAC	0	1	0
ATT[C]TTA	ATT	TTA	4	1	80		CAA[C]GTC	CAA	GTC	20	5	80		TGT[G]CTG	TGT	CTG	2	2	50		GGC[T]TTC	GGC	TTC	0	0			GTC[C]CCT	GTC	CCT	0	0			GAG[G]CTC	GAG	CTC	0	0
TAC[C]TAA	TAC	TAA	4	1	80		AAC[C]GAC	AAC	GAC	12	3	80		AAC[G]ACT	AAC	ACT	3	3	50		GGC[T]TGT	GGC	TGT	0	1	0		ATT[C]ACG	ATT	ACG	0	2	0		GAG[G]CCC	GAG	CCC	0	0
CTT[C]TAT	CTT	TAT	4	1	80		ACT[C]GAT	ACT	GAT	16	4	80		GGG[G]TTT	GGG	TTT	2	2	50		GGC[T]TGG	GGC	TGG	0	0			GAT[C]CTT	GAT	CTT	0	1	0		GAG[G]CCA	GAG	CCA	0	1	0
TCT[C]CCC	TCT	CCC	9	2	81.82		GCA[C]GCG	GCA	GCG	12	3	80		GGT[G]ATG	GGT	ATG	2	2	50		GGG[T]CGC	GGG	CGC	0	0			TAC[C]AAC	TAC	AAC	0	0			GAG[G]CAT	GAG	CAT	0	0
CGA[C]CGG	CGA	CGG	9	2	81.82		ACT[C]GCA	ACT	GCA	16	4	80		GGT[G]CCT	GGT	CCT	2	2	50		GGG[T]CGA	GGG	CGA	0	0			TTT[C]CAA	TTT	CAA	0	1	0		GAG[G]CGA	GAG	CGA	0	0
TCT[C]CTA	TCT	CTA	9	2	81.82		TTT[C]GTA	TTT	GTA	21	5	80.77		GGT[G]CCG	GGT	CCG	2	2	50		GGG[T]CCT	GGG	CCT	0	0			TAC[C]AAA	TAC	AAA	0	0			GAG[G]CCT	GAG	CCT	0	0
TCC[C]ACG	TCC	ACG	9	2	81.82		GCT[C]GAC	GCT	GAC	21	5	80.77		GGC[G]TTT	GGC	TTT	1	1	50		GGG[T]CTC	GGG	CTC	0	0			CAG[C]TTA	CAG	TTA	0	1	0		GAG[G]CCG	GAG	CCG	0	0
GGC[C]CGA	GGC	CGA	9	2	81.82		TTA[C]TTG	TTA	TTG	21	5	80.77		TGT[G]GCT	TGT	GCT	1	1	50		GGG[T]CGT	GGG	CGT	0	0			TAT[C]CTA	TAT	CTA	0	1	0		GAG[G]GCG	GAG	GCG	0	0
CCC[C]GGC	CCC	GGC	9	2	81.82		ACT[C]GAC	ACT	GAC	17	4	80.95		GGG[G]TGC	GGG	TGC	2	2	50		GGG[T]CGG	GGG	CGG	0	0			TCA[C]TGG	TCA	TGG	0	1	0		GAT[G]AAC	GAT	AAC	0	1	0
TCA[C]ACA	TCA	ACA	9	2	81.82		CTG[C]GCC	CTG	GCC	17	4	80.95		GGG[G]TTG	GGG	TTG	1	1	50		GGG[T]CAT	GGG	CAT	0	1	0		TCA[C]TGT	TCA	TGT	0	1	0		GAG[G]TGC	GAG	TGC	0	3	0
CAG[C]CGC	CAG	CGC	9	2	81.82		AAT[C]GCC	AAT	GCC	17	4	80.95		TGT[G]GGA	TGT	GGA	2	2	50		GGG[T]CAC	GGG	CAC	0	0			TAT[C]TCT	TAT	TCT	0	1	0		GAG[G]TCG	GAG	TCG	0	2	0
TTC[C]ATC	TTC	ATC	5	1	83.33		TAT[C]GCC	TAT	GCC	17	4	80.95		GGG[G]ATC	GGG	ATC	2	2	50		GGG[T]CAA	GGG	CAA	0	0			ATT[C]CAA	ATT	CAA	0	1	0		GAT[G]ACG	GAT	ACG	0	0
ACA[C]TGG	ACA	TGG	15	3	83.33		TTG[C]GAG	TTG	GAG	17	4	80.95		CGC[G]GTT	CGC	GTT	2	2	50		GGG[T]CCG	GGG	CCG	0	0			CAT[C]TTT	CAT	TTT	0	1	0		GAT[G]ACC	GAT	ACC	0	0
TTA[C]GTC	TTA	GTC	5	1	83.33		AGT[C]TAA	AGT	TAA	17	4	80.95		TTG[G]TAT	TTG	TAT	2	2	50		GGG[T]CCC	GGG	CCC	0	0			GAT[C]CGG	GAT	CGG	0	1	0		GAT[G]ACA	GAT	ACA	0	0
TTA[C]TTA	TTA	TTA	5	1	83.33		ATT[C]TTT	ATT	TTT	30	7	81.08		CGG[G]CGG	CGG	CGG	1	1	50		GGG[T]CCA	GGG	CCA	0	0			TTG[C]CAT	TTG	CAT	0	1	0		GAG[G]GTC	GAG	GTC	0	2	0
TTA[C]TGC	TTA	TGC	5	1	83.33		GGA[C]CAG	GGA	CAG	13	3	81.25		CCT[G]GGT	CCT	GGT	2	2	50		GTC[T]TCG	GTC	TCG	0	2	0		TTG[C]AGC	TTG	AGC	0	1	0		GAG[G]GGG	GAG	GGG	0	0
CTT[C]TAC	CTT	TAC	5	1	83.33		CCA[C]GCT	CCA	GCT	13	3	81.25		CCG[G]GGT	CCG	GGT	1	1	50		TAC[T]GTA	TAC	GTA	0	0			TCA[C]ATG	TCA	ATG	0	1	0		GAG[G]GGC	GAG	GGC	0	0
TAT[C]ATT	TAT	ATT	5	1	83.33		TTT[C]TTA	TTT	TTA	26	6	81.25		CCG[G]TGG	CCG	TGG	3	3	50		TAC[T]GGG	TAC	GGG	0	0			GTT[C]CAC	GTT	CAC	0	1	0		GAG[G]TCC	GAG	TCC	0	0
CTT[C]CCG	CTT	CCG	10	2	83.33		TTG[C]AAT	TTG	AAT	26	6	81.25		CCG[G]TGT	CCG	TGT	2	2	50		TAC[T]GGC	TAC	GGC	0	0			GAT[C]GTC	GAT	GTC	0	1	0		GAG[G]TCA	GAG	TCA	0	0
CTT[C]GTA	CTT	GTA	5	1	83.33		CTA[C]GCC	CTA	GCC	13	3	81.25		CGG[G]GTG	CGG	GTG	1	1	50		TAC[T]TAA	TAC	TAA	0	0			TTG[C]ATC	TTG	ATC	0	1	0		GAG[G]TAC	GAG	TAC	0	0
CAT[C]CTT	CAT	CTT	5	1	83.33		TGA[C]GAT	TGA	GAT	13	3	81.25		CGG[G]TCG	CGG	TCG	1	1	50		TAC[T]GTG	TAC	GTG	0	0			TCA[C]ATA	TCA	ATA	0	1	0		GGA[G]ATC	GGA	ATC	0	0
TAT[C]TAC	TAT	TAC	5	1	83.33		TGA[C]GCC	TGA	GCC	13	3	81.25		CGG[G]TGC	CGG	TGC	1	1	50		TAC[T]GTC	TAC	GTC	0	1	0		TAA[C]CTT	TAA	CTT	0	1	0		GGA[G]AGC	GGA	AGC	0	0
CAT[C]TTG	CAT	TTG	5	1	83.33		CGG[C]GAC	CGG	GAC	13	3	81.25		CGG[G]GGG	CGG	GGG	2	2	50		TAC[T]GCC	TAC	GCC	0	0			TAA[C]GGC	TAA	GGC	0	1	0		GGA[G]ACT	GGA	ACT	0	0
TAT[C]GCT	TAT	GCT	5	1	83.33		TGT[C]GCG	TGT	GCG	13	3	81.25		CGG[G]CTG	CGG	CTG	2	2	50		TAC[T]GCA	TAC	GCA	0	0			TAT[C]AGC	TAT	AGC	0	1	0		GGA[G]CAG	GGA	CAG	0	0
CCC[C]TTG	CCC	TTG	15	3	83.33		TAC[C]GAT	TAC	GAT	13	3	81.25		TTG[G]GTC	TTG	GTC	1	1	50		TAC[T]GAG	TAC	GAG	0	0			ATG[C]TCT	ATG	TCT	0	1	0		GGA[G]CAC	GGA	CAC	0	0
CTA[C]TCT	CTA	TCT	10	2	83.33		GTA[C]GCC	GTA	GCC	13	3	81.25		CGG[G]GGC	CGG	GGC	1	1	50		TAC[T]GGA	TAC	GGA	0	0			TTG[C]CGG	TTG	CGG	0	1	0		GGA[G]CAA	GGA	CAA	0	1	0
TAA[C]ATG	TAA	ATG	5	1	83.33		GGC[C]GTA	GGC	GTA	13	3	81.25		AGG[G]GTT	AGG	GTT	1	1	50		TAC[T]GCT	TAC	GCT	0	0			ATG[C]TGC	ATG	TGC	0	1	0		GGA[G]AAC	GGA	AAC	0	0
CTA[C]CTT	CTA	CTT	5	1	83.33		ATC[C]GCT	ATC	GCT	13	3	81.25		AGG[G]TGG	AGG	TGG	1	1	50		TAC[T]GCG	TAC	GCG	0	0			TAC[C]GTT	TAC	GTT	0	1	0		GCT[G]TTC	GCT	TTC	0	1	0
CTA[C]TCG	CTA	TCG	5	1	83.33		GTG[C]TTT	GTG	TTT	13	3	81.25		AGG[G]TTG	AGG	TTG	2	2	50		TAC[T]TGG	TAC	TGG	0	0			GAC[C]CTC	GAC	CTC	0	1	0		GCT[G]TTA	GCT	TTA	0	0
CCG[C]GAC	CCG	GAC	5	1	83.33		TCC[C]GTC	TCC	GTC	13	3	81.25		TTT[G]TAG	TTT	TAG	4	4	50		TAC[T]TGC	TAC	TGC	0	0			TTC[C]TAG	TTC	TAG	0	1	0		GGA[G]ACG	GGA	ACG	0	0
TAC[C]TTG	TAC	TTG	5	1	83.33		AAT[C]TAG	AAT	TAG	13	3	81.25		AGC[G]GTG	AGC	GTG	1	1	50		TAC[T]TCT	TAC	TCT	0	0			TAA[C]CAA	TAA	CAA	0	1	0		GGA[G]ACC	GGA	ACC	0	0
TAC[C]CTG	TAC	CTG	5	1	83.33		GTG[C]GTC	GTG	GTC	13	3	81.25		TTT[G]TGG	TTT	TGG	1	1	50		TAG[T]AAC	TAG	AAC	0	1	0		TTT[C]GAC	TTT	GAC	0	1	0		GGA[G]ACA	GGA	ACA	0	0
TAC[C]GTA	TAC	GTA	5	1	83.33		AAT[C]GCA	AAT	GCA	22	5	81.48		AGG[G]GGG	AGG	GGG	1	1	50		TAC[T]TTT	TAC	TTT	0	1	0		TTC[C]GTT	TTC	GTT	0	1	0		GGA[G]CAT	GGA	CAT	0	0
TAT[C]TCA	TAT	TCA	5	1	83.33		TTT[C]GAG	TTT	GAG	22	5	81.48		ATG[G]TGG	ATG	TGG	1	1	50		TAC[T]TTC	TAC	TTC	0	0			CAG[C]GCA	CAG	GCA	0	1	0		GGA[G]CTG	GGA	CTG	0	2	0
ATA[C]ACC	ATA	ACC	5	1	83.33		TTA[C]TGT	TTA	TGT	31	7	81.58		CAG[G]GGG	CAG	GGG	2	2	50		TAC[T]TAT	TAC	TAT	0	0			TAT[C]GCG	TAT	GCG	0	1	0		GGA[G]CTC	GGA	CTC	0	0
AGG[C]GCC	AGG	GCC	5	1	83.33		GTA[C]TAG	GTA	TAG	18	4	81.82		CAG[G]TGG	CAG	TGG	4	4	50		TAC[T]TAG	TAC	TAG	0	1	0		CAA[C]TTT	CAA	TTT	0	2	0		GGA[G]CGT	GGA	CGT	0	0
ATC[C]ATC	ATC	ATC	5	1	83.33		AAC[C]ACC	AAC	ACC	9	2	81.82		ATC[G]GGT	ATC	GGT	3	3	50		TAC[T]TAC	TAC	TAC	0	0			TTC[C]GGT	TTC	GGT	0	1	0		GGA[G]GCC	GGA	GCC	0	0
ATA[C]CGT	ATA	CGT	10	2	83.33		GCT[C]GGG	GCT	GGG	9	2	81.82		AGT[G]GGT	AGT	GGT	1	1	50		TAC[T]TCG	TAC	TCG	0	0			TAT[C]GAC	TAT	GAC	0	1	0		GGA[G]GCA	GGA	GCA	0	0
ACT[C]GTT	ACT	GTT	5	1	83.33		TGA[C]GGA	TGA	GGA	9	2	81.82		TTT[G]GTG	TTT	GTG	0	0	NaN		TAC[T]TCC	TAC	TCC	0	0			GTA[C]TTC	GTA	TTC	1	2	33.33		GGA[G]CTT	GGA	CTT	0	1	0
ACC[C]CGG	ACC	CGG	5	1	83.33		CGC[C]GCC	CGC	GCC	9	2	81.82		TTT[G]GGT	TTT	GGT	2	2	50		TAC[T]TCA	TAC	TCA	0	0			AAT[C]TCG	AAT	TCG	1	2	33.33		GGA[G]CCG	GGA	CCG	0	1	0
TGC[C]CTC	TGC	CTC	10	2	83.33		CAA[C]ACG	CAA	ACG	9	2	81.82		TTG[G]AGG	TTG	AGG	2	2	50		TAC[T]GAC	TAC	GAC	0	0			TGG[C]CAT	TGG	CAT	1	2	33.33		GGA[G]CCC	GGA	CCC	0	0
AGC[C]GCT	AGC	GCT	10	2	83.33		TTA[C]GGC	TTA	GGC	9	2	81.82		GAG[G]TGC	GAG	TGC	2	2	50		TAC[T]CAC	TAC	CAC	0	0			TGA[C]CAT	TGA	CAT	1	2	33.33		GGA[G]CCA	GGA	CCA	0	0
ATC[C]TAT	ATC	TAT	5	1	83.33		TAG[C]GCT	TAG	GCT	9	2	81.82		GAT[G]TGG	GAT	TGG	1	1	50		TAC[T]CAA	TAC	CAA	0	0			TTG[C]GTC	TTG	GTC	1	2	33.33		GGA[G]CGG	GGA	CGG	0	0
TCA[C]CCC	TCA	CCC	5	1	83.33		ATG[C]GGC	ATG	GGC	18	4	81.82		GAG[G]CGT	GAG	CGT	2	2	50		TAC[T]ATT	TAC	ATT	0	1	0		GAA[C]GGG	GAA	GGG	3	4	42.86		GGA[G]CGC	GGA	CGC	0	1	0
TCA[C]TAG	TCA	TAG	5	1	83.33		GCA[C]GCA	GCA	GCA	9	2	81.82		CTG[G]TGT	CTG	TGT	1	1	50		TAC[T]CCA	TAC	CCA	0	0			CTG[C]ATT	CTG	ATT	1	1	50		GGA[G]CCT	GGA	CCT	0	0
TAT[C]TCC	TAT	TCC	5	1	83.33		TAG[C]GAG	TAG	GAG	9	2	81.82		ACG[G]GTG	ACG	GTG	2	2	50		TAC[T]CAT	TAC	CAT	0	0			GGA[C]CTA	GGA	CTA	1	1	50		GCT[G]TGG	GCT	TGG	0	1	0
TCA[C]ATG	TCA	ATG	5	1	83.33		CAC[C]GGG	CAC	GGG	9	2	81.82		GAC[G]TGG	GAC	TGG	2	2	50		TAC[T]CAG	TAC	CAG	0	0			TTT[C]CTG	TTT	CTG	1	1	50		GCT[G]GCT	GCT	GCT	0	0
ATT[C]GTT	ATT	GTT	5	1	83.33		CCC[C]ATA	CCC	ATA	9	2	81.82		GCG[G]AGT	GCG	AGT	1	1	50		TAC[T]AGA	TAC	AGA	0	0			AAC[C]TGA	AAC	TGA	1	1	50		GCT[G]GCG	GCT	GCG	0	0
GAC[C]GGC	GAC	GGC	5	1	83.33		AGC[C]GCA	AGC	GCA	9	2	81.82		TTC[G]CGG	TTC	CGG	2	2	50		TAC[T]ACT	TAC	ACT	0	0			TTA[C]TCT	TTA	TCT	1	1	50		GCT[G]GCC	GCT	GCC	0	0
CAC[C]CCC	CAC	CCC	5	1	83.33		AGG[C]GTA	AGG	GTA	18	4	81.82		GCG[G]CGT	GCG	CGT	1	1	50		TAC[T]ACG	TAC	ACG	0	0			CTG[C]GTT	CTG	GTT	1	1	50		GCT[G]GGG	GCT	GGG	0	0
TCC[C]TCT	TCC	TCT	5	1	83.33		GGG[C]GCT	GGG	GCT	9	2	81.82		GCC[G]GTT	GCC	GTT	2	2	50		TAC[T]ATC	TAC	ATC	0	0			CTC[C]TGA	CTC	TGA	1	1	50		GCT[G]GGC	GCT	GGC	0	0
AAA[C]CTT	AAA	CTT	5	1	83.33		AAC[C]GAT	AAC	GAT	9	2	81.82		GCA[G]GGG	GCA	GGG	1	1	50		TAC[T]ATA	TAC	ATA	0	0			AAC[C]TTT	AAC	TTT	1	1	50		GCT[G]GGA	GCT	GGA	0	1	0
TTG[C]AAT	TTG	AAT	5	1	83.33		AAA[C]TGT	AAA	TGT	18	4	81.82		GCA[G]GGT	GCA	GGT	1	1	50		TAC[T]AGC	TAC	AGC	0	0			TCT[C]AAG	TCT	AAG	1	1	50		GCT[G]CTG	GCT	CTG	0	0
TTT[C]GAT	TTT	GAT	5	1	83.33		ACC[C]ACC	ACC	ACC	9	2	81.82		TTC[G]GGT	TTC	GGT	0	0	NaN		TAC[T]CTC	TAC	CTC	0	0			TAG[C]CTG	TAG	CTG	1	1	50		GCT[G]CTC	GCT	CTC	0	1	0
AAC[C]GGC	AAC	GGC	10	2	83.33		GCC[C]GAG	GCC	GAG	9	2	81.82		CGT[G]GTG	CGT	GTG	2	2	50		TAC[T]CTA	TAC	CTA	0	0			ACT[C]TCG	ACT	TCG	1	1	50		GCT[G]CTA	GCT	CTA	0	0
AAA[C]ATT	AAA	ATT	5	1	83.33		AGT[C]GTA	AGT	GTA	18	4	81.82		TTG[G]GAG	TTG	GAG	2	2	50		TAC[T]CGT	TAC	CGT	0	0			CTT[C]GCG	CTT	GCG	1	1	50		GCT[G]GAG	GCT	GAG	0	0
GCT[C]CCC	GCT	CCC	10	2	83.33		ACG[C]GCC	ACG	GCC	9	2	81.82		CGT[G]TGT	CGT	TGT	2	2	50		TAC[T]GAA	TAC	GAA	0	0			GAT[C]GCT	GAT	GCT	1	1	50		GCT[G]GAC	GCT	GAC	0	1	0
CGG[C]CAC	CGG	CAC	16	3	84.21		AAA[C]GGT	AAA	GGT	18	4	81.82		CGT[G]GGG	CGT	GGG	2	2	50		TAC[T]CTT	TAC	CTT	0	0			TAC[C]AAT	TAC	AAT	0	0			GCT[G]GAA	GCT	GAA	0	2	0
CCC[C]TGC	CCC	TGC	11	2	84.62		GAC[C]GCA	GAC	GCA	9	2	81.82		CGG[G]TTC	CGG	TTC	2	2	50		TAC[T]CTG	TAC	CTG	0	0			TTG[C]GCT	TTG	GCT	1	1	50		GCT[G]GTA	GCT	GTA	0	0
CGC[C]TCC	CGC	TCC	11	2	84.62		GTG[C]GAT	GTG	GAT	18	4	81.82		CGG[G]TTG	CGG	TTG	2	2	50		TAC[T]CCT	TAC	CCT	0	0			CTT[C]AAT	CTT	AAT	1	1	50		GCT[G]TCC	GCT	TCC	0	0
CCC[C]ATG	CCC	ATG	11	2	84.62		AGC[C]TGC	AGC	TGC	9	2	81.82		CGT[G]GGC	CGT	GGC	2	2	50		TAC[T]CCG	TAC	CCG	0	0			CTG[C]TAG	CTG	TAG	1	1	50		GCT[G]TCA	GCT	TCA	0	2	0
CTC[C]GGG	CTC	GGG	11	2	84.62		CAA[C]AGG	CAA	AGG	9	2	81.82		CTG[G]CGT	CTG	CGT	3	3	50		TAC[T]CCC	TAC	CCC	0	0			TAC[C]ACA	TAC	ACA	0	0			GCT[G]TAT	GCT	TAT	0	0
ATT[C]GAG	ATT	GAG	11	2	84.62		CAA[C]GGA	CAA	GGA	9	2	81.82		TTG[G]CGT	TTG	CGT	2	2	50		TAC[T]CGG	TAC	CGG	0	0			GTT[C]TCA	GTT	TCA	1	1	50		GCT[G]TGC	GCT	TGC	0	0
CGA[C]CCC	CGA	CCC	11	2	84.62		GGC[C]GTC	GGC	GTC	18	4	81.82		TTG[G]CCG	TTG	CCG	5	5	50		TAC[T]CGC	TAC	CGC	0	0			ATT[C]CGG	ATT	CGG	1	1	50		GCT[G]TCT	GCT	TCT	0	0
ACG[C]CCC	ACG	CCC	11	2	84.62		TGC[C]GGC	TGC	GGC	9	2	81.82		CTG[G]CGG	CTG	CGG	2	2	50		TAC[T]CGA	TAC	CGA	0	0			GTT[C]TCT	GTT	TCT	1	1	50		GCT[G]TCG	GCT	TCG	0	0
CAG[C]CGG	CAG	CGG	11	2	84.62		TCC[C]GGG	TCC	GGG	9	2	81.82		CTC[G]GGG	CTC	GGG	3	3	50		TAG[T]ACA	TAG	ACA	0	0			GAC[C]GTC	GAC	GTC	1	1	50		GCT[G]GTT	GCT	GTT	0	1	0
TGC[C]ATT	TGC	ATT	11	2	84.62		CGT[C]GGT	CGT	GGT	9	2	81.82		CTC[G]GGT	CTC	GGT	3	3	50		TAT[T]ACG	TAT	ACG	0	0			TGC[C]ACT	TGC	ACT	1	1	50		GCT[G]GTG	GCT	GTG	0	1	0
CCG[C]GCG	CCG	GCG	11	2	84.62		GAT[C]TTA	GAT	TTA	18	4	81.82		CTC[G]TGT	CTC	TGT	4	4	50		TAT[T]ACC	TAT	ACC	0	0			CTT[C]AGG	CTT	AGG	1	1	50		GCT[G]GTC	GCT	GTC	0	0
CCC[C]GAG	CCC	GAG	11	2	84.62		CGC[C]GAA	CGC	GAA	9	2	81.82		TGG[G]TAC	TGG	TAC	3	3	50		TAT[T]ACA	TAT	ACA	0	1	0		TCT[C]TAT	TCT	TAT	2	2	50		GCT[G]TAG	GCT	TAG	0	0
TTC[C]GAC	TTC	GAC	11	2	84.62		AGT[C]GAT	AGT	GAT	18	4	81.82		TGG[G]CTT	TGG	CTT	1	1	50		TAT[T]CAG	TAT	CAG	0	0			TCT[C]ATG	TCT	ATG	1	1	50		GCT[G]TAC	GCT	TAC	0	0
TCC[C]AAG	TCC	AAG	17	3	85		GAA[C]TTT	GAA	TTT	23	5	82.14		GTC[G]GTG	GTC	GTG	2	2	50		TAT[T]CAC	TAT	CAC	0	0			TTG[C]TCT	TTG	TCT	1	1	50		GCT[G]TAA	GCT	TAA	0	1	0
AAT[C]TCT	AAT	TCT	6	1	85.71		TTT[C]ATT	TTT	ATT	37	8	82.22		TGG[G]GCC	TGG	GCC	2	2	50		TAT[T]CAA	TAT	CAA	0	1	0		TTA[C]CTT	TTA	CTT	1	1	50		GGC[G]CTA	GGC	CTA	0	0
TTG[C]TTA	TTG	TTA	6	1	85.71		CGC[C]GTG	CGC	GTG	14	3	82.35		TCG[G]GGC	TCG	GGC	2	2	50		TAG[T]TCT	TAG	TCT	0	2	0		GCA[C]TTT	GCA	TTT	1	1	50		GGC[G]CGT	GGC	CGT	0	0
TTT[C]AAC	TTT	AAC	6	1	85.71		TGT[C]TGT	TGT	TGT	14	3	82.35		TGC[G]GGC	TGC	GGC	2	2	50		TAG[T]TCG	TAG	TCG	0	1	0		GAT[C]ACT	GAT	ACT	1	1	50		GGC[G]CGG	GGC	CGG	0	0
TAC[C]CAG	TAC	CAG	6	1	85.71		CTT[C]ACG	CTT	ACG	14	3	82.35		GTC[G]TCT	GTC	TCT	3	3	50		TAG[T]TCC	TAG	TCC	0	0			ATT[C]ATC	ATT	ATC	1	1	50		GGC[G]CTT	GGC	CTT	0	0
TTA[C]TAC	TTA	TAC	6	1	85.71		GAA[C]GAG	GAA	GAG	14	3	82.35		TGG[G]GGA	TGG	GGA	1	1	50		TAT[T]AAC	TAT	AAC	0	0			TTG[C]TAC	TTG	TAC	1	1	50		GGC[G]CTG	GGC	CTG	0	2	0
CTT[C]TTT	CTT	TTT	6	1	85.71		CAA[C]GGC	CAA	GGC	14	3	82.35		GTT[G]CCT	GTT	CCT	4	4	50		TAG[T]TTC	TAG	TTC	0	1	0		ATT[C]GTC	ATT	GTC	2	2	50		GGC[G]CTC	GGC	CTC	0	0
ACT[C]GTG	ACT	GTG	12	2	85.71		GCC[C]GCT	GCC	GCT	14	3	82.35		TGG[G]GGG	TGG	GGG	1	1	50		TAG[T]TGC	TAG	TGC	0	2	0		TAC[C]ACC	TAC	ACC	0	0			GGC[G]CCG	GGC	CCG	0	0
TAA[C]CTG	TAA	CTG	6	1	85.71		ACA[C]GAT	ACA	GAT	14	3	82.35		GTT[G]ATT	GTT	ATT	1	1	50		TAT[T]CTA	TAT	CTA	0	4	0		GGG[C]CAG	GGG	CAG	1	1	50		GGC[G]CCC	GGC	CCC	0	1	0
TCA[C]GGT	TCA	GGT	6	1	85.71		TAC[C]TCA	TAC	TCA	14	3	82.35		GTC[G]CTG	GTC	CTG	2	2	50		TAT[T]CGT	TAT	CGT	0	1	0		TGC[C]GTT	TGC	GTT	1	1	50		GGC[G]CCA	GGC	CCA	0	1	0
GCC[C]CAC	GCC	CAC	6	1	85.71		AAG[C]GTG	AAG	GTG	14	3	82.35		GTT[G]ATG	GTT	ATG	2	2	50		TAT[T]CGG	TAT	CGG	0	0			TTT[C]TCG	TTT	TCG	2	2	50		GGC[G]CGC	GGC	CGC	0	0
TCT[C]ACA	TCT	ACA	6	1	85.71		GTC[C]CCC	GTC	CCC	14	3	82.35		GTC[G]AGG	GTC	AGG	2	2	50		TAT[T]CTT	TAT	CTT	0	3	0		CAG[C]TGC	CAG	TGC	1	1	50		GGC[G]CGA	GGC	CGA	0	0
TTT[C]ACC	TTT	ACC	6	1	85.71		TGT[C]AAG	TGT	AAG	14	3	82.35		GTG[G]TGG	GTG	TGG	1	1	50		TAT[T]CTG	TAT	CTG	0	2	0		CTA[C]GGC	CTA	GGC	1	1	50		GGC[G]CCT	GGC	CCT	0	0
GTT[C]TCT	GTT	TCT	6	1	85.71		CGG[C]GTT	CGG	GTT	14	3	82.35		GTT[G]GGG	GTT	GGG	1	1	50		TAT[T]CTC	TAT	CTC	0	0			CGT[C]AGA	CGT	AGA	1	1	50		GGC[G]GAA	GGC	GAA	0	0
TCT[C]ATC	TCT	ATC	6	1	85.71		TGC[C]TGA	TGC	TGA	14	3	82.35		TGG[G]ATG	TGG	ATG	1	1	50		TAT[T]CCG	TAT	CCG	0	0			ATC[C]AGT	ATC	AGT	1	1	50		GGC[G]GGG	GGC	GGG	0	0
GCA[C]CGA	GCA	CGA	12	2	85.71		TGA[C]ATT	TGA	ATT	14	3	82.35		TAG[G]TGG	TAG	TGG	2	2	50		TAT[T]CCC	TAT	CCC	0	0			CAG[C]TGG	CAG	TGG	1	1	50		GGC[G]GGC	GGC	GGC	0	1	0
TCC[C]TAC	TCC	TAC	12	2	85.71		ATA[C]GAA	ATA	GAA	14	3	82.35		GTG[G]GAT	GTG	GAT	1	1	50		TAT[T]CCA	TAT	CCA	0	0			GTC[C]GTT	GTC	GTT	1	1	50		GGC[G]GGA	GGC	GGA	0	0
GAC[C]CGC	GAC	CGC	6	1	85.71		ATA[C]GAG	ATA	GAG	14	3	82.35		GTT[G]TAT	GTT	TAT	2	2	50		TAT[T]CGC	TAT	CGC	0	0			TTG[C]AAC	TTG	AAC	1	1	50		GGC[G]GTC	GGC	GTC	0	0
CCT[C]CGA	CCT	CGA	12	2	85.71		GAG[C]GCT	GAG	GCT	14	3	82.35		TCG[G]CGG	TCG	CGG	2	2	50		TAT[T]CGA	TAT	CGA	0	1	0		ATC[C]ATG	ATC	ATG	1	1	50		GGC[G]GTA	GGC	GTA	0	0
GCG[C]GCG	GCG	GCG	6	1	85.71		CGA[C]GAA	CGA	GAA	14	3	82.35		GTG[G]GCT	GTG	GCT	1	1	50		TAT[T]CCT	TAT	CCT	0	0			TTC[C]TTG	TTC	TTG	1	1	50		GGC[G]GGT	GGC	GGT	0	0
GAT[C]CTT	GAT	CTT	6	1	85.71		GTT[C]GAT	GTT	GAT	14	3	82.35		GTT[G]TCT	GTT	TCT	1	1	50		TAG[T]TAC	TAG	TAC	0	0			GAG[C]GCT	GAG	GCT	1	1	50		GGC[G]GCA	GGC	GCA	0	1	0
CCG[C]GCC	CCG	GCC	6	1	85.71		GGA[C]ATA	GGA	ATA	14	3	82.35		GTT[G]CGT	GTT	CGT	1	1	50		TAG[T]CCA	TAG	CCA	0	0			AGT[C]TCT	AGT	TCT	1	1	50		GGC[G]GAG	GGC	GAG	0	0
AGC[C]GGG	AGC	GGG	6	1	85.71		TGT[C]GAT	TGT	GAT	19	4	82.61		GTG[G]CCG	GTG	CCG	1	1	50		TAG[T]CAG	TAG	CAG	0	0			GGA[C]TTC	GGA	TTC	1	1	50		GGC[G]GAC	GGC	GAC	0	0
TAT[C]TTG	TAT	TTG	6	1	85.71		AGT[C]GAG	AGT	GAG	19	4	82.61		TGG[G]CCG	TGG	CCG	2	2	50		TAG[T]CAC	TAG	CAC	0	0			GCT[C]ATA	GCT	ATA	1	1	50		GGC[G]GCT	GGC	GCT	0	0
CTT[C]CTT	CTT	CTT	6	1	85.71		TCC[C]TCC	TCC	TCC	19	4	82.61		GTT[G]CTT	GTT	CTT	1	1	50		TAG[T]CCT	TAG	CCT	0	0			ACT[C]AAT	ACT	AAT	1	1	50		GGC[G]GCG	GGC	GCG	0	0
TCG[C]CCA	TCG	CCA	24	4	85.71		TCA[C]GCA	TCA	GCA	19	4	82.61		TGA[G]TGT	TGA	TGT	4	4	50		TAG[T]CCG	TAG	CCG	0	0			GTC[C]TAT	GTC	TAT	1	1	50		GGC[G]GCC	GGC	GCC	0	0
ACC[C]GGG	ACC	GGG	6	1	85.71		TGG[C]AAT	TGG	AAT	19	4	82.61		GGT[G]TGC	GGT	TGC	1	1	50		TAG[T]CCC	TAG	CCC	0	0			GTA[C]TCG	GTA	TCG	1	1	50		GGC[G]CAT	GGC	CAT	0	0
CGC[C]ATC	CGC	ATC	18	3	85.71		TTT[C]AGA	TTT	AGA	19	4	82.61		TGG[G]GTT	TGG	GTT	1	1	50		TAG[T]AGC	TAG	AGC	0	0			CGT[C]ACT	CGT	ACT	1	1	50		GGA[G]TTC	GGA	TTC	0	0
ATA[C]CTG	ATA	CTG	6	1	85.71		CTG[C]GAA	CTG	GAA	19	4	82.61		GTT[G]TTG	GTT	TTG	1	1	50		TAG[T]ACG	TAG	ACG	0	0			GTG[C]ACT	GTG	ACT	1	1	50		GGA[G]TCG	GGA	TCG	0	0
CGC[C]GCC	CGC	GCC	6	1	85.71		ATA[C]ATT	ATA	ATT	19	4	82.61		GGT[G]TCG	GGT	TCG	1	1	50		TAG[T]ACC	TAG	ACC	0	0			GCT[C]CAT	GCT	CAT	1	1	50		GGA[G]TCC	GGA	TCC	0	1	0
TAA[C]TCT	TAA	TCT	6	1	85.71		GAG[C]AAT	GAG	AAT	19	4	82.61		AAG[G]TGG	AAG	TGG	6	5	54.55		TAG[T]CAA	TAG	CAA	0	0			AAG[C]CTT	AAG	CTT	1	1	50		GGC[G]AAT	GGC	AAT	0	1	0
TAA[C]AGT	TAA	AGT	6	1	85.71		CAT[C]GAA	CAT	GAA	19	4	82.61		AGC[G]CAC	AGC	CAC	6	5	54.55		TAG[T]ATC	TAG	ATC	0	1	0		GTA[C]CTA	GTA	CTA	1	1	50		GGC[G]AAG	GGC	AAG	0	0
GCC[C]CCG	GCC	CCG	6	1	85.71		TAG[C]ATT	TAG	ATT	24	5	82.76		ACC[G]AAC	ACC	AAC	5	4	55.56		TAG[T]ATA	TAG	ATA	0	2	0		TGT[C]CAT	TGT	CAT	1	1	50		GGC[G]AAC	GGC	AAC	0	1	0
ATT[C]TAT	ATT	TAT	6	1	85.71		TTG[C]GCT	TTG	GCT	24	5	82.76		GGT[G]TCA	GGT	TCA	5	4	55.56		TAG[T]GCC	TAG	GCC	0	0			ATC[C]GTA	ATC	GTA	1	1	50		GGA[G]GGC	GGA	GGC	0	0
ATA[C]AAT	ATA	AAT	6	1	85.71		ATG[C]TTT	ATG	TTT	24	5	82.76		GCC[G]TTT	GCC	TTT	5	4	55.56		TAG[T]GCA	TAG	GCA	0	0			TCA[C]TTG	TCA	TTG	1	1	50		GGA[G]GCT	GGA	GCT	0	1	0
GCG[C]AAG	GCG	AAG	12	2	85.71		CTT[C]GCT	CTT	GCT	24	5	82.76		CTG[G]GTC	CTG	GTC	4	3	57.14		TAG[T]CTG	TAG	CTG	0	1	0		TGT[C]ACT	TGT	ACT	1	1	50		GGA[G]GCG	GGA	GCG	0	0
ATC[C]CCA	ATC	CCA	18	3	85.71		AGT[C]TTG	AGT	TTG	24	5	82.76		GGA[G]ATG	GGA	ATG	4	3	57.14		TAG[T]GTC	TAG	GTC	0	0			CGA[C]TTT	CGA	TTT	1	1	50		GGA[G]TCA	GGA	TCA	0	0
TTA[C]CGA	TTA	CGA	6	1	85.71		TTG[C]ATT	TTG	ATT	29	6	82.86		TGC[G]CGT	TGC	CGT	4	3	57.14		TAG[T]GGC	TAG	GGC	0	0			GGG[C]TCT	GGG	TCT	1	1	50		GGA[G]TAC	GGA	TAC	0	1	0
ATC[C]ATA	ATC	ATA	6	1	85.71		ATT[C]ATT	ATT	ATT	29	6	82.86		CCC[G]TGG	CCC	TGG	8	6	57.14		TAG[T]GCG	TAG	GCG	0	0			TGC[C]TGA	TGC	TGA	1	1	50		GGA[G]GGG	GGA	GGG	0	0
ACC[C]CCC	ACC	CCC	6	1	85.71		CAG[C]GCA	CAG	GCA	10	2	83.33		GTG[G]TAT	GTG	TAT	4	3	57.14		TAG[T]CGG	TAG	CGG	0	0			TTG[C]ACT	TTG	ACT	1	1	50		GGC[G]ACA	GGC	ACA	0	0
AAT[C]CTC	AAT	CTC	6	1	85.71		AGC[C]GCT	AGC	GCT	10	2	83.33		GTT[G]CGC	GTT	CGC	4	3	57.14		TAG[T]CGC	TAG	CGC	0	0			CTA[C]ATA	CTA	ATA	1	1	50		GGC[G]ATG	GGC	ATG	0	1	0
AAG[C]GCC	AAG	GCC	6	1	85.71		TGA[C]GCT	TGA	GCT	10	2	83.33		AAC[G]ACG	AAC	ACG	4	3	57.14		TAG[T]CGA	TAG	CGA	0	0			ACT[C]ATT	ACT	ATT	1	1	50		GGC[G]ATC	GGC	ATC	0	0
GGG[C]CGA	GGG	CGA	6	1	85.71		GGG[C]TTT	GGG	TTT	10	2	83.33		AGT[G]CGG	AGT	CGG	4	3	57.14		TAG[T]CTC	TAG	CTC	0	0			TAG[C]GCG	TAG	GCG	1	1	50		GGC[G]ATA	GGC	ATA	0	0
TTC[C]TGG	TTC	TGG	6	1	85.71		CAA[C]GCA	CAA	GCA	15	3	83.33		GGC[G]ATA	GGC	ATA	10	7	58.82		TAG[T]CTA	TAG	CTA	0	0			CTA[C]TTT	CTA	TTT	2	2	50		GGC[G]CAG	GGC	CAG	0	2	0
TCT[C]AGT	TCT	AGT	6	1	85.71		GTT[C]GAC	GTT	GAC	15	3	83.33		GCG[G]TTC	GCG	TTC	6	4	60		TAG[T]CGT	TAG	CGT	0	1	0		TAG[C]GGC	TAG	GGC	1	1	50		GGC[G]CAC	GGC	CAC	0	0
CCC[C]CCG	CCC	CCG	6	1	85.71		ACT[C]GCG	ACT	GCG	15	3	83.33		AAC[G]AAC	AAC	AAC	3	2	60		TAC[T]ACC	TAC	ACC	0	0			TTT[C]CGT	TTT	CGT	1	1	50		GGC[G]CAA	GGC	CAA	0	0
TCC[C]ATG	TCC	ATG	18	3	85.71		GCC[C]GGA	GCC	GGA	10	2	83.33		CCG[G]TTG	CCG	TTG	3	2	60		GTG[T]TCG	GTG	TCG	0	0			TTT[C]GTC	TTT	GTC	1	1	50		GGC[G]ACT	GGC	ACT	0	0
ACG[C]GAA	ACG	GAA	6	1	85.71		AAC[C]TGG	AAC	TGG	10	2	83.33		TGG[G]ACG	TGG	ACG	3	2	60		GTG[T]TCC	GTG	TCC	0	0			GTT[C]CAA	GTT	CAA	1	1	50		GGC[G]ACG	GGC	ACG	0	0
ATA[C]CAC	ATA	CAC	6	1	85.71		CAT[C]TGC	CAT	TGC	15	3	83.33		GGA[G]GTC	GGA	GTC	3	2	60		GTG[T]TCA	GTG	TCA	0	2	0		CTA[C]AAA	CTA	AAA	1	1	50		GGC[G]ACC	GGC	ACC	0	1	0
TCC[C]GAT	TCC	GAT	6	1	85.71		AGA[C]GGC	AGA	GGC	10	2	83.33		TTG[G]ATT	TTG	ATT	3	2	60		GTT[T]ACA	GTT	ACA	0	2	0		TCG[C]GAG	TCG	GAG	1	1	50		GGC[G]AGT	GGC	AGT	0	0
CAC[C]GCC	CAC	GCC	12	2	85.71		TGA[C]GAC	TGA	GAC	10	2	83.33		GCG[G]ATG	GCG	ATG	3	2	60		GTT[T]AAC	GTT	AAC	0	2	0		TGT[C]CTT	TGT	CTT	1	1	50		GGC[G]AGG	GGC	AGG	0	0
CCT[C]GTA	CCT	GTA	6	1	85.71		ACC[C]GAA	ACC	GAA	10	2	83.33		CTT[G]TGG	CTT	TGG	3	2	60		GTG[T]TTC	GTG	TTC	0	2	0		CTA[C]TTA	CTA	TTA	1	1	50		GGC[G]AGC	GGC	AGC	0	0
GAG[C]ACC	GAG	ACC	6	1	85.71		TCG[C]CAA	TCG	CAA	10	2	83.33		GGC[G]AGC	GGC	AGC	6	4	60		GTG[T]GCC	GTG	GCC	0	0			ACT[C]GTA	ACT	GTA	1	1	50		GCG[G]ATT	GCG	ATT	0	0
TTA[C]TTC	TTA	TTC	6	1	85.71		GGA[C]AGT	GGA	AGT	15	3	83.33		TGC[G]GGA	TGC	GGA	6	4	60		GTG[T]GCA	GTG	GCA	0	1	0		CTT[C]TGG	CTT	TGG	1	1	50		GCG[G]ATG	GCG	ATG	0	2	0
TAT[C]ATC	TAT	ATC	6	1	85.71		GTC[C]GAC	GTC	GAC	10	2	83.33		CTG[G]TTG	CTG	TTG	3	2	60		GTG[T]CTG	GTG	CTG	0	1	0		GCT[C]TTA	GCT	TTA	1	1	50		GCG[G]ATC	GCG	ATC	0	0
AGG[C]GCG	AGG	GCG	6	1	85.71		CGT[C]GGG	CGT	GGG	5	1	83.33		TTC[G]ATG	TTC	ATG	6	4	60		GTG[T]TAC	GTG	TAC	0	0			CTT[C]TTG	CTT	TTG	1	1	50		GCG[G]CAG	GCG	CAG	0	0
CGA[C]TAC	CGA	TAC	19	3	86.36		CTA[C]ACA	CTA	ACA	15	3	83.33		CTA[G]GGG	CTA	GGG	3	2	60		GTG[T]GGC	GTG	GGC	0	0			CTA[C]ATG	CTA	ATG	1	1	50		GCG[G]CAC	GCG	CAC	0	0
CGT[C]ACC	CGT	ACC	19	3	86.36		TTC[C]GAC	TTC	GAC	20	4	83.33		GCT[G]GCG	GCT	GCG	3	2	60		GTG[T]GCG	GTG	GCG	0	0			GTG[C]GAA	GTG	GAA	13	12	52		GCG[G]CAA	GCG	CAA	0	0
CTC[C]CCC	CTC	CCC	13	2	86.67		CGT[C]GAA	CGT	GAA	20	4	83.33		CGC[G]TGG	CGC	TGG	3	2	60		GTT[T]CCC	GTT	CCC	0	0			AAG[C]GAA	AAG	GAA	6	5	54.55		GCG[G]AGC	GCG	AGC	0	0
GCC[C]TGG	GCC	TGG	13	2	86.67		AGG[C]GCT	AGG	GCT	15	3	83.33		TGT[G]TGC	TGT	TGC	3	2	60		GTT[T]CCA	GTT	CCA	0	0			TAG[C]GAA	TAG	GAA	9	7	56.25		GCG[G]AGA	GCG	AGA	0	1	0
GGG[C]ACA	GGG	ACA	13	2	86.67		CAA[C]GAG	CAA	GAG	10	2	83.33		TTA[G]GGG	TTA	GGG	3	2	60		GTT[T]CAT	GTT	CAT	0	0			AGA[C]GGA	AGA	GGA	4	3	57.14		GCG[G]ACT	GCG	ACT	0	0
TGA[C]TTC	TGA	TTC	13	2	86.67		GCC[C]CCT	GCC	CCT	5	1	83.33		CCT[G]GTG	CCT	GTG	3	2	60		GTT[T]CGA	GTT	CGA	0	1	0		GGT[C]GAG	GGT	GAG	11	8	57.89		GCG[G]ATA	GCG	ATA	0	0
ACG[C]GCG	ACG	GCG	13	2	86.67		GAG[C]CAG	GAG	CAG	5	1	83.33		GTA[G]TTG	GTA	TTG	3	2	60		GTT[T]CCT	GTT	CCT	0	0			CGT[C]TAT	CGT	TAT	3	2	60		GCG[G]AGT	GCG	AGT	0	0
ATA[C]AGC	ATA	AGC	13	2	86.67		CAG[C]GGG	CAG	GGG	20	4	83.33		CTA[G]GTT	CTA	GTT	6	4	60		GTT[T]CCG	GTT	CCG	0	0			AAA[C]GGG	AAA	GGG	6	4	60		GCG[G]AGG	GCG	AGG	0	1	0
ACC[C]GAC	ACC	GAC	13	2	86.67		AGA[C]GTC	AGA	GTC	10	2	83.33		TTG[G]GTA	TTG	GTA	3	2	60		GTT[T]ATC	GTT	ATC	0	3	0		GGG[C]GGA	GGG	GGA	3	2	60		GCG[G]CAT	GCG	CAT	0	1	0
GTT[C]CCC	GTT	CCC	13	2	86.67		AGT[C]GGG	AGT	GGG	10	2	83.33		TTG[G]GGC	TTG	GGC	3	2	60		GTT[T]ACG	GTT	ACG	0	0			GTG[C]GGG	GTG	GGG	5	3	62.5		GCG[G]CTA	GCG	CTA	0	0
CGG[C]CAA	CGG	CAA	13	2	86.67		CCG[C]GCC	CCG	GCC	15	3	83.33		TTG[G]ATG	TTG	ATG	3	2	60		GTT[T]ACC	GTT	ACC	0	0			AGG[C]GAT	AGG	GAT	12	7	63.16		GCG[G]CGT	GCG	CGT	0	0
GCA[C]ATT	GCA	ATT	13	2	86.67		ATA[C]TGT	ATA	TGT	15	3	83.33		GAT[G]AAA	GAT	AAA	3	2	60		GTT[T]CAG	GTT	CAG	0	0			GGT[C]GAA	GGT	GAA	12	7	63.16		GCG[G]CGG	GCG	CGG	0	0
ACA[C]GAC	ACA	GAC	13	2	86.67		ACG[C]GGG	ACG	GGG	10	2	83.33		TGC[G]AGT	TGC	AGT	3	2	60		GTT[T]CAC	GTT	CAC	0	0			AGG[C]GAG	AGG	GAG	7	4	63.64		GCG[G]CTT	GCG	CTT	0	0
CGG[C]TCA	CGG	TCA	20	3	86.96		CCC[C]TCT	CCC	TCT	15	3	83.33		ATT[G]GTT	ATT	GTT	3	2	60		GTT[T]CAA	GTT	CAA	0	1	0		TAG[C]CTA	TAG	CTA	2	1	66.67		GCG[G]CTG	GCG	CTG	0	0
TGA[C]CTT	TGA	CTT	7	1	87.5		ACA[C]GCG	ACA	GCG	10	2	83.33		CAG[G]GGT	CAG	GGT	3	2	60		GTG[T]CTC	GTG	CTC	0	0			AGA[C]GAG	AGA	GAG	6	3	66.67		GCG[G]CTC	GCG	CTC	0	0
ATA[C]TAT	ATA	TAT	7	1	87.5		TTG[C]GGA	TTG	GGA	15	3	83.33		TGA[G]CGG	TGA	CGG	6	4	60		GTG[T]ACC	GTG	ACC	0	0			GGA[C]GGG	GGA	GGG	6	3	66.67		GCG[G]CCG	GCG	CCG	0	0
TAT[C]TCT	TAT	TCT	7	1	87.5		CAG[C]GAC	CAG	GAC	15	3	83.33		TGT[G]GGG	TGT	GGG	3	2	60		GTG[T]AAC	GTG	AAC	0	1	0		TAA[C]TTC	TAA	TTC	0	0			GCG[G]CCC	GCG	CCC	0	0
CTA[C]ATC	CTA	ATC	14	2	87.5		TTA[C]GAC	TTA	GAC	15	3	83.33		GTT[G]AGT	GTT	AGT	3	2	60		GTC[T]TTT	GTC	TTT	0	0			AGA[C]GTG	AGA	GTG	9	5	64.29		GCG[G]CCA	GCG	CCA	0	1	0
TTT[C]TAG	TTT	TAG	7	1	87.5		GCG[C]GTT	GCG	GTT	20	4	83.33		GCG[G]TAG	GCG	TAG	3	2	60		GTG[T]ATA	GTG	ATA	0	5	0		TGG[C]GAG	TGG	GAG	13	7	65		GCG[G]CGC	GCG	CGC	0	0
CCT[C]TTC	CCT	TTC	21	3	87.5		AAT[C]GTC	AAT	GTC	20	4	83.33		CGG[G]TCT	CGG	TCT	3	2	60		GTG[T]AGC	GTG	AGC	0	1	0		CTG[C]ATG	CTG	ATG	2	1	66.67		GCG[G]CGA	GCG	CGA	0	0
TAT[C]CTT	TAT	CTT	7	1	87.5		GGA[C]GTC	GGA	GTC	10	2	83.33		AGC[G]ACA	AGC	ACA	3	2	60		GTG[T]ACG	GTG	ACG	0	0			TAC[C]CTC	TAC	CTC	0	0			GCG[G]CCT	GCG	CCT	0	1	0
GCG[C]GCC	GCG	GCC	7	1	87.5		GCT[C]GGC	GCT	GGC	15	3	83.33		CGG[G]CTT	CGG	CTT	3	2	60		GTC[T]TGC	GTC	TGC	0	1	0		TAC[C]CTA	TAC	CTA	0	0			GCG[G]ACG	GCG	ACG	0	0
GTC[C]CCG	GTC	CCG	14	2	87.5		TGC[C]GCG	TGC	GCG	10	2	83.33		GTC[G]GTC	GTC	GTC	3	2	60		GTC[T]TGA	GTC	TGA	0	0			TAC[C]CTG	TAC	CTG	0	0			GCC[G]TCC	GCC	TCC	0	1	0
TTT[C]GGT	TTT	GGT	7	1	87.5		CCC[C]GAG	CCC	GAG	5	1	83.33		GGC[G]GTA	GGC	GTA	3	2	60		GTC[T]TCT	GTC	TCT	0	0			TAC[C]GAA	TAC	GAA	0	0			GCC[G]TCA	GCC	TCA	0	0
CAT[C]TCT	CAT	TCT	7	1	87.5		GGC[C]GAG	GGC	GAG	10	2	83.33		TGT[G]GTA	TGT	GTA	3	2	60		GTC[T]TTG	GTC	TTG	0	1	0		TAC[C]CTT	TAC	CTT	0	0			GCC[G]TAT	GCC	TAT	0	0
CAT[C]TAG	CAT	TAG	7	1	87.5		CCC[C]CCC	CCC	CCC	10	2	83.33		GGC[G]GGC	GGC	GGC	3	2	60		GTC[T]TTC	GTC	TTC	0	0			TAC[C]CGA	TAC	CGA	0	0			GCC[G]TGA	GCC	TGA	0	0
TCT[C]CGT	TCT	CGT	7	1	87.5		GGC[C]ACG	GGC	ACG	10	2	83.33		TGG[G]CGT	TGG	CGT	3	2	60		GTC[T]TTA	GTC	TTA	0	1	0		TAC[C]CCT	TAC	CCT	0	0			GCC[G]TCT	GCC	TCT	0	0
CGA[C]CGC	CGA	CGC	7	1	87.5		AAA[C]GGG	AAA	GGG	15	3	83.33		GCC[G]GGT	GCC	GGT	3	2	60		GTG[T]CGC	GTG	CGC	0	0			TAC[C]CGC	TAC	CGC	0	0			GCC[G]TCG	GCC	TCG	0	0
ACT[C]TTA	ACT	TTA	7	1	87.5		GGG[C]GAT	GGG	GAT	10	2	83.33		CAT[G]AAG	CAT	AAG	9	6	60		GTG[T]CCT	GTG	CCT	0	0			TTT[C]TAC	TTT	TAC	2	1	66.67		GCC[G]GTT	GCC	GTT	0	0
ATG[C]CTC	ATG	CTC	7	1	87.5		GGG[C]GCA	GGG	GCA	10	2	83.33		GGC[G]TCC	GGC	TCC	6	4	60		GTG[T]CCG	GTG	CCG	0	0			TAC[C]CGT	TAC	CGT	0	0			GCC[G]GTG	GCC	GTG	0	1	0
CTA[C]CCT	CTA	CCT	14	2	87.5		TCT[C]GAC	TCT	GAC	20	4	83.33		AGC[G]GGA	AGC	GGA	5	3	62.5		GTG[T]CTA	GTG	CTA	0	1	0		TAC[C]GGC	TAC	GGC	0	0			GCC[G]GTC	GCC	GTC	0	1	0
ACC[C]TCG	ACC	TCG	7	1	87.5		GGG[C]CGG	GGG	CGG	5	1	83.33		CTT[G]GCG	CTT	GCG	5	3	62.5		GTG[T]CGT	GTG	CGT	0	2	0		TAC[C]GCT	TAC	GCT	0	0			GCC[G]TAG	GCC	TAG	0	0
CTG[C]CCA	CTG	CCA	14	2	87.5		GTT[C]GTT	GTT	GTT	10	2	83.33		CGT[G]CTG	CGT	CTG	5	3	62.5		GTG[T]CGG	GTG	CGG	0	0			TAC[C]GGT	TAC	GGT	0	0			GCC[G]TAC	GCC	TAC	0	0
TTC[C]TTT	TTC	TTT	7	1	87.5		CTC[C]AGT	CTC	AGT	15	3	83.33		TGT[G]GCC	TGT	GCC	5	3	62.5		GTG[T]CAC	GTG	CAC	0	0			TAC[C]GTC	TAC	GTC	0	0			GCC[G]TAA	GCC	TAA	0	2	0
TAC[C]AAA	TAC	AAA	7	1	87.5		CTG[C]GAC	CTG	GAC	15	3	83.33		TGA[G]TTG	TGA	TTG	5	3	62.5		GTG[T]CAA	GTG	CAA	0	1	0		CTA[C]TGG	CTA	TGG	2	1	66.67		GCC[G]TGC	GCC	TGC	0	1	0
GGG[C]CCC	GGG	CCC	7	1	87.5		GGG[C]GCG	GGG	GCG	5	1	83.33		TGC[G]TCG	TGC	TCG	5	3	62.5		GTG[T]ATC	GTG	ATC	0	1	0		TAC[C]GAG	TAC	GAG	0	0			GCG[G]AAG	GCG	AAG	0	0
TTG[C]GTT	TTG	GTT	7	1	87.5		CCC[C]GGA	CCC	GGA	10	2	83.33		ACG[G]TGT	ACG	TGT	5	3	62.5		GTG[T]CCC	GTG	CCC	0	0			ACG[C]TTA	ACG	TTA	2	1	66.67		GCG[G]AAC	GCG	AAC	0	0
ATC[C]TCT	ATC	TCT	7	1	87.5		GCG[C]ACG	GCG	ACG	10	2	83.33		ACA[G]CTA	ACA	CTA	5	3	62.5		GTG[T]CCA	GTG	CCA	0	0			TAC[C]GAT	TAC	GAT	0	0			GCG[G]AAA	GCG	AAA	0	0
CTC[C]CCT	CTC	CCT	14	2	87.5		CTT[C]GTT	CTT	GTT	26	5	83.87		AAC[G]AAG	AAC	AAG	5	3	62.5		GTG[T]CAG	GTG	CAG	0	0			TAC[C]GCG	TAC	GCG	0	0			GCG[G]ACC	GCG	ACC	0	0
AAC[C]TAA	AAC	TAA	21	3	87.5		GTT[C]TAT	GTT	TAT	26	5	83.87		TAC[G]TGG	TAC	TGG	5	3	62.5		GTT[T]CGC	GTT	CGC	0	0			TAC[C]GCA	TAC	GCA	2	1	66.67		GCG[G]ACA	GCG	ACA	0	0
TCA[C]CGC	TCA	CGC	7	1	87.5		GTT[C]GAA	GTT	GAA	21	4	84		AAC[G]ACC	AAC	ACC	5	3	62.5		TAA[T]GCA	TAA	GCA	0	0			TAC[C]CCG	TAC	CCG	0	0			GCG[G]AAT	GCG	AAT	0	0
CCT[C]CCG	CCT	CCG	14	2	87.5		AAT[C]GGT	AAT	GGT	21	4	84		CGG[G]TAT	CGG	TAT	5	3	62.5		TAA[T]GAC	TAA	GAC	0	1	0		TAC[C]ATC	TAC	ATC	0	0			GCC[G]TTA	GCC	TTA	0	0
CTC[C]GCG	CTC	GCG	14	2	87.5		TAT[C]GTG	TAT	GTG	21	4	84		CTA[G]TGG	CTA	TGG	5	3	62.5		TAA[T]CTT	TAA	CTT	0	1	0		TAC[C]ATA	TAC	ATA	0	0			GCC[G]TGT	GCC	TGT	0	0
TCT[C]CAA	TCT	CAA	7	1	87.5		GTT[C]TAA	GTT	TAA	21	4	84		TGG[G]CTC	TGG	CTC	5	3	62.5		TAA[T]GGC	TAA	GGC	0	1	0		TGG[C]GGT	TGG	GGT	20	10	66.67		GCC[G]TGG	GCC	TGG	0	0
TCC[C]TAT	TCC	TAT	7	1	87.5		TTT[C]TGT	TTT	TGT	21	4	84		GAA[G]TGG	GAA	TGG	5	3	62.5		TAA[T]GCG	TAA	GCG	0	0			ACT[C]TTT	ACT	TTT	2	1	66.67		GCC[G]TTT	GCC	TTT	0	1	0
CAC[C]CTT	CAC	CTT	7	1	87.5		GAT[C]GCC	GAT	GCC	16	3	84.21		ACA[G]CGC	ACA	CGC	7	4	63.64		TAA[T]GCC	TAA	GCC	0	0			TAC[C]ATG	TAC	ATG	0	0			GCC[G]TTG	GCC	TTG	0	0
TCC[C]AGA	TCC	AGA	14	2	87.5		GAG[C]CTA	GAG	CTA	16	3	84.21		ATC[G]TGT	ATC	TGT	7	4	63.64		TAA[T]CGT	TAA	CGT	0	0			TAC[C]ACT	TAC	ACT	0	0			GCC[G]TTC	GCC	TTC	0	0
CCC[C]CCA	CCC	CCA	7	1	87.5		GTG[C]ATA	GTG	ATA	16	3	84.21		GAT[G]GCA	GAT	GCA	7	4	63.64		TAA[T]CGG	TAA	CGG	0	0			TAC[C]ACG	TAC	ACG	0	0			GCT[G]AGA	GCT	AGA	0	0
TTG[C]CAT	TTG	CAT	7	1	87.5		ACG[C]GCT	ACG	GCT	16	3	84.21		AGC[G]CCG	AGC	CCG	7	4	63.64		TAA[T]CGC	TAA	CGC	0	0			TAC[C]AGA	TAC	AGA	0	0			GCT[G]ACT	GCT	ACT	0	0
GCG[C]GAC	GCG	GAC	7	1	87.5		CAC[C]GCA	CAC	GCA	16	3	84.21		TGA[G]TGC	TGA	TGC	7	4	63.64		TAA[T]CTG	TAA	CTG	0	0			TAC[C]AGT	TAC	AGT	0	0			GCT[G]ACG	GCT	ACG	0	0
CCC[C]CCT	CCC	CCT	14	2	87.5		GAC[C]GTT	GAC	GTT	16	3	84.21		GGT[G]ATC	GGT	ATC	7	4	63.64		TAA[T]CTC	TAA	CTC	0	0			TAC[C]AGC	TAC	AGC	0	0			GCT[G]ATA	GCT	ATA	0	0
ATT[C]GTA	ATT	GTA	7	1	87.5		ACC[C]TGA	ACC	TGA	16	3	84.21		AAC[G]GTG	AAC	GTG	7	4	63.64		TAA[T]CTA	TAA	CTA	0	0			TAC[C]CCA	TAC	CCA	0	0			GCT[G]AGG	GCT	AGG	0	1	0
TCC[C]TGT	TCC	TGT	7	1	87.5		GAT[C]GGC	GAT	GGC	16	3	84.21		AAC[G]TCC	AAC	TCC	14	8	63.64		TAC[T]AAC	TAC	AAC	0	0			TGG[C]GAA	TGG	GAA	20	10	66.67		GCT[G]AGC	GCT	AGC	0	1	0
GTT[C]CTA	GTT	CTA	7	1	87.5		TGG[C]TAT	TGG	TAT	16	3	84.21		CTA[G]TGT	CTA	TGT	9	5	64.29		TAC[T]AAA	TAC	AAA	0	0			ACT[C]TCT	ACT	TCT	2	1	66.67		GCT[G]AAC	GCT	AAC	0	0
CAC[C]CCA	CAC	CCA	14	2	87.5		TCC[C]CTT	TCC	CTT	16	3	84.21		AGC[G]GAT	AGC	GAT	9	5	64.29		TAA[T]TTC	TAA	TTC	0	0			TAC[C]CCC	TAC	CCC	0	0			GCT[G]AAA	GCT	AAA	0	0
CCA[C]GCC	CCA	GCC	7	1	87.5		CCC[C]ATG	CCC	ATG	16	3	84.21		CTC[G]AGT	CTC	AGT	9	5	64.29		TAC[T]ACA	TAC	ACA	0	0			CGT[C]TTT	CGT	TTT	4	2	66.67		GCG[G]TTC	GCG	TTC	0	0
GCC[C]GAG	GCC	GAG	7	1	87.5		TTT[C]GTT	TTT	GTT	16	3	84.21		CCA[G]AGG	CCA	AGG	9	5	64.29		TAC[T]AAT	TAC	AAT	0	0			TAC[C]CAA	TAC	CAA	0	0			GCT[G]ACC	GCT	ACC	0	0
CTT[C]TCA	CTT	TCA	7	1	87.5		CTC[C]GCG	CTC	GCG	16	3	84.21		GGC[G]CCT	GGC	CCT	9	5	64.29		TAC[T]AAG	TAC	AAG	0	0			TGG[C]GCT	TGG	GCT	2	1	66.67		GCT[G]ACA	GCT	ACA	0	0
ACC[C]ACC	ACC	ACC	7	1	87.5		CAT[C]GCC	CAT	GCC	16	3	84.21		ACC[G]CCG	ACC	CCG	11	6	64.71		TAA[T]TCC	TAA	TCC	0	0			CGT[C]TAG	CGT	TAG	2	1	66.67		GCT[G]AAG	GCT	AAG	0	1	0
TAC[C]CGC	TAC	CGC	7	1	87.5		GTT[C]TTG	GTT	TTG	16	3	84.21		AGC[G]ACT	AGC	ACT	11	6	64.71		TAA[T]TCA	TAA	TCA	0	0			TAC[C]CAT	TAC	CAT	0	0			GCT[G]ATC	GCT	ATC	0	1	0
TTA[C]GAT	TTA	GAT	7	1	87.5		GTA[C]GGT	GTA	GGT	16	3	84.21		TGC[G]CTT	TGC	CTT	6	3	66.67		TAA[T]TAC	TAA	TAC	0	2	0		TAC[C]CAC	TAC	CAC	0	0			GCT[G]CGA	GCT	CGA	0	0
AGC[C]GCC	AGC	GCC	7	1	87.5		ACA[C]TGC	ACA	TGC	16	3	84.21		TTG[G]CGG	TTG	CGG	2	1	66.67		TAA[T]TGC	TAA	TGC	0	0			GTG[C]GCG	GTG	GCG	0	0			GCT[G]CCT	GCT	CCT	0	1	0
CCT[C]GGT	CCT	GGT	7	1	87.5		GCT[C]GTG	GCT	GTG	16	3	84.21		GTT[G]GGC	GTT	GGC	2	1	66.67		TAA[T]TCT	TAA	TCT	0	1	0		GTG[C]GCC	GTG	GCC	0	0			GCT[G]CCG	GCT	CCG	0	0
ATG[C]ACT	ATG	ACT	14	2	87.5		CGT[C]GAT	CGT	GAT	16	3	84.21		CTT[G]CGG	CTT	CGG	2	1	66.67		TAA[T]TCG	TAA	TCG	0	1	0		GTG[C]GGC	GTG	GGC	0	0			GCT[G]CGT	GCT	CGT	0	0
CAT[C]ACC	CAT	ACC	14	2	87.5		TGC[C]ACT	TGC	ACT	16	3	84.21		GTT[G]CAG	GTT	CAG	4	2	66.67		TAA[T]CGA	TAA	CGA	0	0			GTG[C]TCC	GTG	TCC	0	0			GCT[G]CGG	GCT	CGG	0	0
CTT[C]TCC	CTT	TCC	7	1	87.5		AGC[C]GTT	AGC	GTT	16	3	84.21		CTT[G]GGG	CTT	GGG	2	1	66.67		GTT[T]TCG	GTT	TCG	0	1	0		GTG[C]TCA	GTG	TCA	0	0			GCT[G]CGC	GCT	CGC	0	0
TGA[C]TTA	TGA	TTA	7	1	87.5		AAT[C]GCG	AAT	GCG	16	3	84.21		CTC[G]AAA	CTC	AAA	10	5	66.67		GTT[T]TCC	GTT	TCC	0	0			AGT[C]GAA	AGT	GAA	10	5	66.67		GCT[G]CAG	GCT	CAG	0	0
CAG[C]GAG	CAG	GAG	7	1	87.5		CAG[C]GTT	CAG	GTT	16	3	84.21		GTT[G]TCG	GTT	TCG	4	2	66.67		GTT[T]TAC	GTT	TAC	0	5	0		CGA[C]ATA	CGA	ATA	2	1	66.67		GCT[G]CAC	GCT	CAC	0	0
TCT[C]CAG	TCT	CAG	7	1	87.5		AAT[C]GGA	AAT	GGA	16	3	84.21		CGT[G]ATT	CGT	ATT	12	6	66.67		TAA[T]ACA	TAA	ACA	0	0			GTG[C]CGC	GTG	CGC	0	0			GCT[G]CAA	GCT	CAA	0	1	0
AAT[C]TCC	AAT	TCC	14	2	87.5		ATT[C]GAA	ATT	GAA	16	3	84.21		TTG[G]GAT	TTG	GAT	2	1	66.67		TAA[T]AAC	TAA	AAC	0	0			GGT[C]CTT	GGT	CTT	2	1	66.67		GCT[G]CCC	GCT	CCC	0	0
ACC[C]CCG	ACC	CCG	7	1	87.5		CTT[C]GTA	CTT	GTA	16	3	84.21		CGT[G]TTT	CGT	TTT	2	1	66.67		GTT[T]TTC	GTT	TTC	0	2	0		GGT[C]CGT	GGT	CGT	2	1	66.67		GCT[G]CCA	GCT	CCA	0	0
AAT[C]TAA	AAT	TAA	7	1	87.5		CCT[C]CAG	CCT	CAG	16	3	84.21		AAG[G]GGT	AAG	GGT	2	1	66.67		GTT[T]CTC	GTT	CTC	0	0			GGT[C]CTA	GGT	CTA	2	1	66.67		GCT[G]CAT	GCT	CAT	0	0
GAG[C]CGC	GAG	CGC	14	2	87.5		AAG[C]GAG	AAG	GAG	16	3	84.21		TTG[G]TTT	TTG	TTT	2	1	66.67		GTT[T]CTA	GTT	CTA	0	1	0		ATG[C]GAT	ATG	GAT	42	21	66.67		GCG[G]TTA	GCG	TTA	0	1	0
CCG[C]CTC	CCG	CTC	14	2	87.5		TCC[C]CAC	TCC	CAC	16	3	84.21		TTG[G]TTC	TTG	TTC	2	1	66.67		GTT[T]CGG	GTT	CGG	0	0			GGG[C]GTG	GGG	GTG	6	3	66.67		GCG[G]GGA	GCG	GGA	0	0
ACG[C]CAC	ACG	CAC	7	1	87.5		TTC[C]GCC	TTC	GCC	16	3	84.21		CAA[G]AGA	CAA	AGA	4	2	66.67		GTT[T]GTC	GTT	GTC	0	0			GTT[C]CCA	GTT	CCA	0	0			GCG[G]GCT	GCG	GCT	0	0
TCA[C]ATC	TCA	ATC	7	1	87.5		TTG[C]GAT	TTG	GAT	27	5	84.38		TCG[G]GTC	TCG	GTC	4	2	66.67		GTT[T]GCC	GTT	GCC	0	0			GGG[C]CTT	GGG	CTT	2	1	66.67		GCG[G]GCG	GCG	GCG	0	1	0
CCT[C]CCC	CCT	CCC	15	2	88.24		ATT[C]TAG	ATT	TAG	27	5	84.38		ATG[G]CGG	ATG	CGG	4	2	66.67		GTT[T]GAC	GTT	GAC	0	0			GTT[C]CCC	GTT	CCC	0	0			GCG[G]GGT	GCG	GGT	0	0
TGT[C]ACG	TGT	ACG	15	2	88.24		TAT[C]TTA	TAT	TTA	27	5	84.38		TTT[G]CGG	TTT	CGG	4	2	66.67		TAA[T]CCA	TAA	CCA	0	0			CTT[C]TAT	CTT	TAT	2	1	66.67		GCG[G]GGG	GCG	GGG	0	0
TTG[C]TAC	TTG	TAC	15	2	88.24		TGA[C]CTG	TGA	CTG	11	2	84.62		CCA[G]AGA	CCA	AGA	4	2	66.67		TAA[T]CAG	TAA	CAG	0	0			GTT[C]AAC	GTT	AAC	0	0			GCG[G]GGC	GCG	GGC	0	0
GGG[C]TGC	GGG	TGC	15	2	88.24		AGG[C]GCC	AGG	GCC	11	2	84.62		CCC[G]ATA	CCC	ATA	8	4	66.67		TAA[T]CAC	TAA	CAC	0	0			GTG[C]TCT	GTG	TCT	2	1	66.67		GCG[G]GAG	GCG	GAG	0	0
CGC[C]ACT	CGC	ACT	15	2	88.24		ACT[C]GCC	ACT	GCC	11	2	84.62		CCG[G]CGG	CCG	CGG	6	3	66.67		TAA[T]CCT	TAA	CCT	0	0			GTT[C]ACC	GTT	ACC	0	0			GCG[G]GAC	GCG	GAC	0	1	0
CCG[C]CTG	CCG	CTG	15	2	88.24		CCC[C]GCT	CCC	GCT	11	2	84.62		CAG[G]ATA	CAG	ATA	8	4	66.67		TAA[T]CCG	TAA	CCG	0	0			GTT[C]ACT	GTT	ACT	0	0			GCG[G]GAA	GCG	GAA	0	0
TCC[C]GGC	TCC	GGC	15	2	88.24		CCA[C]GCC	CCA	GCC	11	2	84.62		AAG[G]CAA	AAG	CAA	8	4	66.67		TAA[T]CCC	TAA	CCC	0	0			CGA[C]TTA	CGA	TTA	2	1	66.67		GCG[G]GCC	GCG	GCC	0	1	0
CAG[C]GCT	CAG	GCT	15	2	88.24		GAG[C]GCG	GAG	GCG	11	2	84.62		CAG[G]TGT	CAG	TGT	4	2	66.67		TAA[T]ACT	TAA	ACT	0	0			GTG[C]CCG	GTG	CCG	0	0			GCG[G]GCA	GCG	GCA	0	1	0
TCC[C]TGG	TCC	TGG	15	2	88.24		GAT[C]GGA	GAT	GGA	11	2	84.62		AGG[G]ATG	AGG	ATG	4	2	66.67		TAA[T]ACG	TAA	ACG	0	0			GTC[C]GCG	GTC	GCG	0	0			GCG[G]GAT	GCG	GAT	0	0
ATC[C]AGT	ATC	AGT	15	2	88.24		TCC[C]TTA	TCC	TTA	22	4	84.62		AGG[G]CTG	AGG	CTG	4	2	66.67		TAA[T]ACC	TAA	ACC	0	0			GTC[C]GCC	GTC	GCC	0	0			GCG[G]GTA	GCG	GTA	0	1	0
CAT[C]GCA	CAT	GCA	15	2	88.24		AAG[C]GGG	AAG	GGG	11	2	84.62		AGG[G]GGT	AGG	GGT	2	1	66.67		TAA[T]CAA	TAA	CAA	0	0			GTC[C]GGC	GTC	GGC	0	0			GCG[G]TGA	GCG	TGA	0	0
GCC[C]CTC	GCC	CTC	15	2	88.24		ACG[C]GGT	ACG	GGT	11	2	84.62		AGC[G]CGG	AGC	CGG	6	3	66.67		TAA[T]ATC	TAA	ATC	0	0			GTC[C]TGA	GTC	TGA	0	0			GCG[G]TCT	GCG	TCT	0	0
AGG[C]AAC	AGG	AAC	15	2	88.24		TGG[C]GAA	TGG	GAA	11	2	84.62		AGC[G]GCG	AGC	GCG	6	3	66.67		TAA[T]AGC	TAA	AGC	0	0			AAG[C]GGG	AAG	GGG	6	3	66.67		GCG[G]TCG	GCG	TCG	0	1	0
TGC[C]AGA	TGC	AGA	23	3	88.46		CCC[C]ACG	CCC	ACG	11	2	84.62		AGC[G]ATA	AGC	ATA	8	4	66.67		GGA[T]TCC	GGA	TCC	0	0			GTC[C]GAG	GTC	GAG	0	0			GCG[G]TGT	GCG	TGT	0	2	0
CTA[C]GTC	CTA	GTC	23	3	88.46		TGG[C]GAC	TGG	GAC	11	2	84.62		TCG[G]TGC	TCG	TGC	2	1	66.67		GAT[T]CGC	GAT	CGC	0	0			GTC[C]CGT	GTC	CGT	0	0			GCG[G]TGG	GCG	TGG	0	0
GCG[C]CTC	GCG	CTC	23	3	88.46		GAC[C]GAC	GAC	GAC	11	2	84.62		AGT[G]TTG	AGT	TTG	2	1	66.67		GAT[T]CGA	GAT	CGA	0	0			GTC[C]CGA	GTC	CGA	0	0			GCG[G]TGC	GCG	TGC	0	0
CCA[C]TCG	CCA	TCG	8	1	88.89		CCC[C]GAT	CCC	GAT	11	2	84.62		ATA[G]GTG	ATA	GTG	4	2	66.67		GAT[T]CCT	GAT	CCT	0	0			GTC[C]CTG	GTC	CTG	0	0			GCG[G]TAC	GCG	TAC	0	1	0
TGT[C]TAC	TGT	TAC	24	3	88.89		GGC[C]GAT	GGC	GAT	11	2	84.62		TCT[G]TGT	TCT	TGT	2	1	66.67		GAT[T]CTA	GAT	CTA	0	0			GTC[C]GAC	GTC	GAC	0	0			GCG[G]GTG	GCG	GTG	0	0
TAG[C]CTC	TAG	CTC	8	1	88.89		CGC[C]CAT	CGC	CAT	11	2	84.62		AGG[G]TGT	AGG	TGT	2	1	66.67		GAT[T]CGT	GAT	CGT	0	1	0		GTC[C]CTT	GTC	CTT	0	0			GCG[G]GTC	GCG	GTC	0	0
TCT[C]ACC	TCT	ACC	8	1	88.89		GGA[C]GCT	GGA	GCT	11	2	84.62		TCG[G]TGG	TCG	TGG	2	1	66.67		GAT[T]CGG	GAT	CGG	0	0			TCG[C]AAA	TCG	AAA	2	1	66.67		GCG[G]TCC	GCG	TCC	0	0
CTT[C]AGT	CTT	AGT	8	1	88.89		GCG[C]AGA	GCG	AGA	11	2	84.62		TGC[G]ATG	TGC	ATG	6	3	66.67		GAT[T]CAG	GAT	CAG	0	0			GTG[C]CAC	GTG	CAC	0	0			GCG[G]TCA	GCG	TCA	0	1	0
GCA[C]GTC	GCA	GTC	16	2	88.89		TTC[C]GTC	TTC	GTC	11	2	84.62		CGG[G]CGT	CGG	CGT	2	1	66.67		GAT[T]CAC	GAT	CAC	0	0			GTG[C]CCA	GTG	CCA	0	0			GCG[G]TAT	GCG	TAT	0	1	0
CCC[C]CTG	CCC	CTG	8	1	88.89		GAA[C]CTA	GAA	CTA	11	2	84.62		TAG[G]CGG	TAG	CGG	4	2	66.67		GAT[T]CAA	GAT	CAA	0	0			GTG[C]CCC	GTG	CCC	0	0			GAC[G]CAA	GAC	CAA	0	0
ATG[C]CCC	ATG	CCC	16	2	88.89		CAT[C]GTT	CAT	GTT	22	4	84.62		AAA[G]ATA	AAA	ATA	6	3	66.67		GAT[T]CCG	GAT	CCG	0	0			TTC[C]TGT	TTC	TGT	2	1	66.67		CGT[G]TAG	CGT	TAG	0	0
GCG[C]CGT	GCG	CGT	8	1	88.89		TAC[C]CGC	TAC	CGC	11	2	84.62		CGG[G]AGG	CGG	AGG	2	1	66.67		GAT[T]CCA	GAT	CCA	0	0			GTA[C]CGT	GTA	CGT	2	1	66.67		CGT[G]TAC	CGT	TAC	0	1	0
CGG[C]AGC	CGG	AGC	8	1	88.89		GCA[C]CAA	GCA	CAA	11	2	84.62		CGG[G]ATG	CGG	ATG	4	2	66.67		GAT[T]CAT	GAT	CAT	0	0			GTC[C]TTG	GTC	TTG	0	0			CGT[G]TAA	CGT	TAA	0	1	0
TAA[C]AAG	TAA	AAG	8	1	88.89		ATC[C]GTC	ATC	GTC	22	4	84.62		TAC[G]GGG	TAC	GGG	2	1	66.67		GAT[T]TCC	GAT	TCC	0	0			ATA[C]TGC	ATA	TGC	2	1	66.67		CGT[G]TCC	CGT	TCC	0	0
ATT[C]GGA	ATT	GGA	16	2	88.89		GCA[C]GTG	GCA	GTG	11	2	84.62		CGG[G]TAG	CGG	TAG	4	2	66.67		GAT[T]TCA	GAT	TCA	0	0			GTG[C]ACC	GTG	ACC	0	0			CGT[G]TCA	CGT	TCA	0	0
ACA[C]GAG	ACA	GAG	8	1	88.89		ACC[C]GTG	ACC	GTG	11	2	84.62		CGG[G]TGG	CGG	TGG	2	1	66.67		GAT[T]TAC	GAT	TAC	0	0			GTG[C]CAA	GTG	CAA	0	0			CGT[G]TAT	CGT	TAT	0	1	0
CAC[C]TTG	CAC	TTG	16	2	88.89		CGG[C]AAC	CGG	AAC	11	2	84.62		ACT[G]GGT	ACT	GGT	4	2	66.67		GAT[T]TTC	GAT	TTC	0	1	0		GTG[C]AGC	GTG	AGC	0	0			CGT[G]GGT	CGT	GGT	0	0
CAG[C]GTA	CAG	GTA	16	2	88.89		ACC[C]TAT	ACC	TAT	11	2	84.62		ACT[G]GGG	ACT	GGG	2	1	66.67		GAT[T]TCT	GAT	TCT	0	1	0		TTA[C]GTC	TTA	GTC	2	1	66.67		CGT[G]GGG	CGT	GGG	0	0
CGC[C]CTC	CGC	CTC	8	1	88.89		ACC[C]CCT	ACC	CCT	11	2	84.62		TTG[G]TAG	TTG	TAG	2	1	66.67		GAT[T]TCG	GAT	TCG	0	2	0		TAA[C]CCT	TAA	CCT	0	0			CGT[G]GGC	CGT	GGC	0	0
CGC[C]GAC	CGC	GAC	8	1	88.89		GCC[C]GAA	GCC	GAA	11	2	84.62		CCT[G]GGG	CCT	GGG	2	1	66.67		GAT[T]GCC	GAT	GCC	0	0			TAA[C]CCG	TAA	CCG	0	0			CGT[G]GTG	CGT	GTG	0	1	0
TTG[C]ACG	TTG	ACG	8	1	88.89		TAC[C]GTG	TAC	GTG	11	2	84.62		TCA[G]GGG	TCA	GGG	4	2	66.67		GAT[T]CTG	GAT	CTG	0	1	0		TCT[C]TGT	TCT	TGT	2	1	66.67		CGT[G]GTC	CGT	GTC	0	0
CGC[C]GCA	CGC	GCA	8	1	88.89		CAA[C]CGC	CAA	CGC	11	2	84.62		TCA[G]AGA	TCA	AGA	8	4	66.67		GAT[T]CTC	GAT	CTC	0	0			TTT[C]ACT	TTT	ACT	2	1	66.67		CGT[G]GTA	CGT	GTA	0	1	0
AAC[C]TCT	AAC	TCT	8	1	88.89		TTG[C]ATG	TTG	ATG	22	4	84.62		CCG[G]GTT	CCG	GTT	4	2	66.67		GAT[T]GTC	GAT	GTC	0	1	0		TAA[C]CGA	TAA	CGA	0	0			CGT[G]TCG	CGT	TCG	0	0
TTC[C]CAA	TTC	CAA	8	1	88.89		CCA[C]CAA	CCA	CAA	11	2	84.62		TCC[G]GGG	TCC	GGG	2	1	66.67		GAT[T]GGC	GAT	GGC	0	0			TAA[C]CCA	TAA	CCA	0	0			CTA[G]AAC	CTA	AAC	0	0
TCC[C]GCT	TCC	GCT	8	1	88.89		CCC[C]GGC	CCC	GGC	11	2	84.62		TCA[G]GGT	TCA	GGT	2	1	66.67		GAT[T]GCT	GAT	GCT	0	1	0		TCT[C]TAG	TCT	TAG	2	1	66.67		CTA[G]AAA	CTA	AAA	0	0
GTG[C]CCA	GTG	CCA	16	2	88.89		CCG[C]ACT	CCG	ACT	11	2	84.62		CGC[G]GAG	CGC	GAG	6	3	66.67		GAT[T]ATC	GAT	ATC	0	0			TTG[C]TTC	TTG	TTC	2	1	66.67		CGT[G]TTG	CGT	TTG	0	0
CGT[C]TTT	CGT	TTT	8	1	88.89		ATG[C]GGA	ATG	GGA	17	3	85		CGC[G]GGG	CGC	GGG	2	1	66.67		GAG[T]GCC	GAG	GCC	0	0			CTG[C]TAT	CTG	TAT	2	1	66.67		CTA[G]ACC	CTA	ACC	0	0
ACA[C]CAT	ACA	CAT	8	1	88.89		GGG[C]GCC	GGG	GCC	17	3	85		CGC[G]GGT	CGC	GGT	2	1	66.67		GAG[T]GCA	GAG	GCA	0	0			TAA[C]CAT	TAA	CAT	0	0			CTA[G]ACA	CTA	ACA	0	1	0
CGG[C]CGC	CGG	CGC	8	1	88.89		GTC[C]GCG	GTC	GCG	17	3	85		TAG[G]TGT	TAG	TGT	2	1	66.67		GAG[T]GAC	GAG	GAC	0	0			TAA[C]CAC	TAA	CAC	0	0			CTA[G]AAG	CTA	AAG	0	0
TGA[C]ATT	TGA	ATT	8	1	88.89		TCA[C]GCG	TCA	GCG	17	3	85		CGA[G]GTG	CGA	GTG	4	2	66.67		GAG[T]GTC	GAG	GTC	0	0			TAA[C]TCC	TAA	TCC	0	0			CGT[G]TGC	CGT	TGC	0	0
ATT[C]TGA	ATT	TGA	8	1	88.89		GTT[C]CAG	GTT	CAG	17	3	85		CGC[G]ACG	CGC	ACG	6	3	66.67		GAG[T]GGC	GAG	GGC	0	1	0		TAA[C]TCA	TAA	TCA	0	0			CGT[G]TGA	CGT	TGA	0	0
GCG[C]GGC	GCG	GGC	8	1	88.89		GGT[C]TAA	GGT	TAA	17	3	85		GCG[G]TCT	GCG	TCT	2	1	66.67		GAG[T]GCT	GAG	GCT	0	0			TAA[C]TCG	TAA	TCG	0	0			CGT[G]TCT	CGT	TCT	0	0
GTC[C]CCC	GTC	CCC	16	2	88.89		TGA[C]GAG	TGA	GAG	17	3	85		TGT[G]TTG	TGT	TTG	2	1	66.67		GAG[T]CGT	GAG	CGT	0	0			TAG[C]GTC	TAG	GTC	2	1	66.67		CGT[G]TTC	CGT	TTC	0	0
AGG[C]GAC	AGG	GAC	8	1	88.89		TGA[C]AAT	TGA	AAT	17	3	85		GTG[G]GGC	GTG	GGC	2	1	66.67		GAG[T]CGG	GAG	CGG	0	0			TAA[C]TCT	TAA	TCT	0	0			CGT[G]TGT	CGT	TGT	0	0
ACC[C]TTT	ACC	TTT	8	1	88.89		AAG[C]CCG	AAG	CCG	17	3	85		GCG[G]GTT	GCG	GTT	2	1	66.67		GAG[T]CGC	GAG	CGC	0	0			TAA[C]CTG	TAA	CTG	0	0			CGT[G]TGG	CGT	TGG	0	0
TAT[C]GTT	TAT	GTT	8	1	88.89		AGG[C]ATA	AGG	ATA	17	3	85		TGC[G]TGA	TGC	TGA	12	6	66.67		GAG[T]CTG	GAG	CTG	0	0			TCT[C]TTT	TCT	TTT	2	1	66.67		CGT[G]GGA	CGT	GGA	0	0
ACC[C]TAT	ACC	TAT	8	1	88.89		TTA[C]GAG	TTA	GAG	17	3	85		GCT[G]GGG	GCT	GGG	2	1	66.67		GAG[T]CTC	GAG	CTC	0	0			TAA[C]CGC	TAA	CGC	0	0			CGT[G]CCG	CGT	CCG	0	0
CTG[C]GGA	CTG	GGA	16	2	88.89		TCG[C]GAC	TCG	GAC	17	3	85		GTG[G]CTT	GTG	CTT	2	1	66.67		GAG[T]CTA	GAG	CTA	0	0			TAA[C]CGT	TAA	CGT	0	0			CGT[G]CCC	CGT	CCC	0	0
GAC[C]GCG	GAC	GCG	8	1	88.89		GAT[C]ATA	GAT	ATA	17	3	85		TGC[G]TTG	TGC	TTG	4	2	66.67		GAT[T]ACC	GAT	ACC	0	0			TAA[C]CTC	TAA	CTC	0	0			CGT[G]CCA	CGT	CCA	0	1	0
GCT[C]GTT	GCT	GTT	8	1	88.89		TCC[C]GAT	TCC	GAT	17	3	85		GCT[G]AGG	GCT	AGG	4	2	66.67		GAT[T]ACA	GAT	ACA	0	0			TAA[C]CTA	TAA	CTA	0	0			CGT[G]CGC	CGT	CGC	0	1	0
GCG[C]CGC	GCG	CGC	8	1	88.89		TAA[C]GCG	TAA	GCG	17	3	85		GCT[G]CGG	GCT	CGG	2	1	66.67		GAT[T]AAC	GAT	AAC	0	0			TTG[C]GAT	TTG	GAT	83	41	66.94		CGT[G]CGA	CGT	CGA	0	0
ACG[C]ATG	ACG	ATG	16	2	88.89		CAG[C]ACT	CAG	ACT	17	3	85		GTG[G]GTA	GTG	GTA	2	1	66.67		GAT[T]AGC	GAT	AGC	0	0			GAG[C]GGT	GAG	GGT	17	8	68		CGT[G]CCT	CGT	CCT	0	1	0
TAA[C]GCC	TAA	GCC	16	2	88.89		CCC[C]CGC	CCC	CGC	17	3	85		ACC[G]TGG	ACC	TGG	10	5	66.67		GAT[T]ACT	GAT	ACT	0	1	0		TGT[C]GAT	TGT	GAT	74	34	68.52		CGT[G]CAA	CGT	CAA	0	0
CGC[C]CCA	CGC	CCA	8	1	88.89		CTC[C]GAA	CTC	GAA	17	3	85		GTA[G]CGT	GTA	CGT	2	1	66.67		GAT[T]ACG	GAT	ACG	0	0			CTT[C]ATT	CTT	ATT	2	1	66.67		CGT[G]ATG	CGT	ATG	0	0
CGC[C]ACG	CGC	ACG	8	1	88.89		TGT[C]AAT	TGT	AAT	17	3	85		GTG[G]TCC	GTG	TCC	4	2	66.67		GAG[T]TCC	GAG	TCC	0	0			GTT[C]TCC	GTT	TCC	0	0			CGT[G]ATC	CGT	ATC	0	1	0
GAG[C]CCC	GAG	CCC	8	1	88.89		ATG[C]GCC	ATG	GCC	17	3	85		GGT[G]TTG	GGT	TTG	2	1	66.67		GAG[T]TCA	GAG	TCA	0	1	0		GAG[C]GAG	GAG	GAG	15	7	68.18		CGT[G]CAT	CGT	CAT	0	1	0
ACC[C]ACG	ACC	ACG	8	1	88.89		GGA[C]GTT	GGA	GTT	17	3	85		GCC[G]TTG	GCC	TTG	2	1	66.67		GAG[T]TAC	GAG	TAC	0	0			TTG[C]CTT	TTG	CTT	2	1	66.67		CGT[G]CAG	CGT	CAG	0	0
TCG[C]ATG	TCG	ATG	24	3	88.89		CTT[C]ACC	CTT	ACC	17	3	85		TTC[G]AGG	TTC	AGG	4	2	66.67		GAG[T]TGC	GAG	TGC	0	0			GTT[C]CTC	GTT	CTC	0	0			CGT[G]CAC	CGT	CAC	0	1	0
TAA[C]CAG	TAA	CAG	8	1	88.89		AGC[C]TCG	AGC	TCG	17	3	85		GCG[G]GTA	GCG	GTA	6	3	66.67		GAG[T]TCT	GAG	TCT	0	1	0		GTT[C]CGC	GTT	CGC	0	0			CGT[G]CGG	CGT	CGG	0	2	0
AGC[C]GAA	AGC	GAA	8	1	88.89		TTT[C]TAT	TTT	TAT	40	7	85.11		GCG[G]GCT	GCG	GCT	2	1	66.67		GAG[T]TCG	GAG	TCG	0	0			GTT[C]CCT	GTT	CCT	0	0			CGT[G]GCA	CGT	GCA	0	1	0
GCG[C]CAA	GCG	CAA	8	1	88.89		ATT[C]TAT	ATT	TAT	23	4	85.19		GTG[G]TAG	GTG	TAG	2	1	66.67		GCA[T]AAA	GCA	AAA	0	0			TTG[C]CTG	TTG	CTG	2	1	66.67		CGT[G]GAG	CGT	GAG	0	0
GAC[C]CCT	GAC	CCT	17	2	89.47		ATC[C]CTC	ATC	CTC	23	4	85.19		GTG[G]GTT	GTG	GTT	2	1	66.67		GCA[T]GCA	GCA	GCA	0	0			GTT[C]GGC	GTT	GGC	0	0			CGT[G]GAC	CGT	GAC	0	0
GCT[C]TTG	GCT	TTG	17	2	89.47		GTT[C]CAC	GTT	CAC	23	4	85.19		GTG[G]CTG	GTG	CTG	2	1	66.67		GCA[T]GAT	GCA	GAT	0	0			GTT[C]GCT	GTT	GCT	0	0			CGT[G]GCT	CGT	GCT	0	0
TCG[C]TTG	TCG	TTG	17	2	89.47		TTT[C]CAG	TTT	CAG	23	4	85.19		GGG[G]CAG	GGG	CAG	2	1	66.67		GCA[T]GAG	GCA	GAG	0	0			TAA[C]ACG	TAA	ACG	0	0			CGT[G]GCG	CGT	GCG	0	0
CAC[C]CAC	CAC	CAC	17	2	89.47		TTT[C]TAA	TTT	TAA	29	5	85.29		TGG[G]CCT	TGG	CCT	2	1	66.67		GCA[T]GCT	GCA	GCT	0	0			TAA[C]ACA	TAA	ACA	0	0			CGT[G]GCC	CGT	GCC	0	0
CGA[C]ATC	CGA	ATC	17	2	89.47		AGT[C]TTT	AGT	TTT	29	5	85.29		GGG[G]CGT	GGG	CGT	2	1	66.67		GCA[T]GCG	GCA	GCG	0	0			CTG[C]TTT	CTG	TTT	2	1	66.67		CGT[G]CTC	CGT	CTC	0	2	0
CCG[C]TAC	CCG	TAC	17	2	89.47		TAT[C]GAA	TAT	GAA	29	5	85.29		GGA[G]TTT	GGA	TTT	4	2	66.67		GCA[T]GCC	GCA	GCC	0	0			TTG[C]TGC	TTG	TGC	2	1	66.67		CGT[G]CTA	CGT	CTA	0	0
ATC[C]CCT	ATC	CCT	17	2	89.47		CGT[C]GCA	CGT	GCA	12	2	85.71		GTC[G]GTA	GTC	GTA	10	5	66.67		GCA[T]CTG	GCA	CTG	0	0			TAT[C]GGC	TAT	GGC	2	1	66.67		CGT[G]CGT	CGT	CGT	0	0
CCT[C]CCA	CCT	CCA	17	2	89.47		CGT[C]GCC	CGT	GCC	18	3	85.71		TGT[G]GGT	TGT	GGT	2	1	66.67		GCA[T]CTC	GCA	CTC	0	0			TAA[C]AGC	TAA	AGC	0	0			CGT[G]GAA	CGT	GAA	0	1	0
CCT[C]AGG	CCT	AGG	17	2	89.47		AGG[C]TGA	AGG	TGA	18	3	85.71		GTC[G]TTG	GTC	TTG	2	1	66.67		GCA[T]CTA	GCA	CTA	0	0			GTT[C]TTC	GTT	TTC	0	0			CGT[G]CTT	CGT	CTT	0	0
ATC[C]AGC	ATC	AGC	17	2	89.47		AGC[C]ACT	AGC	ACT	6	1	85.71		GGC[G]TGC	GGC	TGC	2	1	66.67		GCA[T]GAC	GCA	GAC	0	0			AGC[C]TTT	AGC	TTT	2	1	66.67		CGT[G]CTG	CGT	CTG	0	0
TGA[C]GGA	TGA	GGA	26	3	89.66		AGC[C]ACC	AGC	ACC	6	1	85.71		GGG[G]AGT	GGG	AGT	2	1	66.67		GCA[T]GAA	GCA	GAA	0	0			ATT[C]GCT	ATT	GCT	2	1	66.67		CTA[G]GGT	CTA	GGT	0	0
TAT[C]GCC	TAT	GCC	9	1	90		CGG[C]GAA	CGG	GAA	12	2	85.71		GGC[G]GTC	GGC	GTC	2	1	66.67		GCA[T]CTT	GCA	CTT	0	0			ATT[C]GAG	ATT	GAG	25	12	67.57		CTA[G]GGG	CTA	GGG	0	1	0
ATT[C]GGT	ATT	GGT	9	1	90		CGC[C]GCG	CGC	GCG	12	2	85.71		GGA[G]TGG	GGA	TGG	2	1	66.67		GCA[T]TAT	GCA	TAT	0	0			TGA[C]GGG	TGA	GGG	19	9	67.86		CTA[G]GGC	CTA	GGC	0	1	0
TTG[C]TCC	TTG	TCC	9	1	90		AGA[C]GTA	AGA	GTA	6	1	85.71		GGG[G]TAA	GGG	TAA	10	5	66.67		GCA[T]TAG	GCA	TAG	0	1	0		GGA[C]GAT	GGA	GAT	19	9	67.86		CTA[G]GTG	CTA	GTG	0	0
ACC[C]GTT	ACC	GTT	9	1	90		CGC[C]GTT	CGC	GTT	18	3	85.71		GGA[G]CCA	GGA	CCA	10	5	66.67		GCA[T]TAC	GCA	TAC	0	0			GTG[C]GGT	GTG	GGT	24	11	68.57		CTA[G]GTC	CTA	GTC	0	0
CGG[C]CCC	CGG	CCC	9	1	90		TTA[C]CAC	TTA	CAC	18	3	85.71		GTG[G]CTC	GTG	CTC	4	2	66.67		GCA[T]TCG	GCA	TCG	0	0			GCA[C]GAA	GCA	GAA	0	0			CTA[G]GTA	CTA	GTA	0	0
ACC[C]GCG	ACC	GCG	9	1	90		TGG[C]TGC	TGG	TGC	12	2	85.71		TGG[G]GGT	TGG	GGT	0	0	NaN		GCA[T]TCC	GCA	TCC	0	0			GTG[C]GAT	GTG	GAT	35	16	68.63		CTA[G]GCC	CTA	GCC	0	0
CGG[C]GAC	CGG	GAC	9	1	90		AGC[C]CTA	AGC	CTA	12	2	85.71		GCT[G]TGT	GCT	TGT	2	1	66.67		GCA[T]TCA	GCA	TCA	0	0			AGT[C]GAG	AGT	GAG	16	7	69.57		CTA[G]GCA	CTA	GCA	0	0
ACC[C]GTC	ACC	GTC	18	2	90		GAC[C]GGA	GAC	GGA	12	2	85.71		TGT[G]CCG	TGT	CCG	4	2	66.67		GCA[T]GGT	GCA	GGT	0	0			AAG[C]GAG	AAG	GAG	7	3	70		CTA[G]GAT	CTA	GAT	0	0
CGC[C]GGA	CGC	GGA	9	1	90		CAA[C]GCC	CAA	GCC	12	2	85.71		GGA[G]TCT	GGA	TCT	6	3	66.67		GCA[T]GGG	GCA	GGG	0	1	0		GGA[C]GAA	GGA	GAA	5	2	71.43		CTA[G]GGA	CTA	GGA	0	0
GAG[C]GTC	GAG	GTC	18	2	90		TCC[C]CCA	TCC	CCA	12	2	85.71		GGA[G]GAC	GGA	GAC	6	3	66.67		GCA[T]GGC	GCA	GGC	0	0			AGT[C]GTG	AGT	GTG	31	12	72.09		CTA[G]GCT	CTA	GCT	0	1	0
TTT[C]AGT	TTT	AGT	9	1	90		TGT[C]AGA	TGT	AGA	18	3	85.71		TGC[G]TTT	TGC	TTT	6	3	66.67		GCA[T]GTG	GCA	GTG	0	0			GTG[C]GTA	GTG	GTA	47	18	72.31		CTA[G]GCG	CTA	GCG	0	0
GAC[C]GAA	GAC	GAA	9	1	90		TCC[C]GAC	TCC	GAC	12	2	85.71		GTA[G]TTT	GTA	TTT	2	1	66.67		GCA[T]GTC	GCA	GTC	0	0			AAG[C]GTT	AAG	GTT	32	12	72.73		CTA[G]TAA	CTA	TAA	0	2	0
TTT[C]AGA	TTT	AGA	9	1	90		CTG[C]GAG	CTG	GAG	12	2	85.71		TGG[G]GTC	TGG	GTC	2	1	66.67		GCA[T]GTA	GCA	GTA	0	0			AAG[C]GGA	AAG	GGA	8	3	72.73		CTA[G]TGG	CTA	TGG	0	0
AAG[C]TCA	AAG	TCA	18	2	90		CTC[C]CCG	CTC	CCG	6	1	85.71		GCA[G]AAG	GCA	AAG	8	4	66.67		GCA[T]CGT	GCA	CGT	0	0			ATG[C]GGG	ATG	GGG	16	6	72.73		CTA[G]TGC	CTA	TGC	0	0
GAA[C]CCC	GAA	CCC	9	1	90		TCC[C]CTC	TCC	CTC	12	2	85.71		GCA[G]CGG	GCA	CGG	4	2	66.67		GCA[T]AGG	GCA	AGG	0	0			AGT[C]GGG	AGT	GGG	19	7	73.08		CTA[G]TGA	CTA	TGA	0	1	0
TAC[C]CAA	TAC	CAA	9	1	90		TTG[C]GGT	TTG	GGT	6	1	85.71		GAT[G]GGG	GAT	GGG	2	1	66.67		GCA[T]AGC	GCA	AGC	0	0			AGT[C]GGA	AGT	GGA	14	5	73.68		CTC[G]AAA	CTC	AAA	0	0
ATA[C]CGC	ATA	CGC	9	1	90		CAC[C]GAC	CAC	GAC	12	2	85.71		TGC[G]GTC	TGC	GTC	4	2	66.67		GCA[T]AGA	GCA	AGA	0	0			TGT[C]ATC	TGT	ATC	3	1	75		CTA[G]TTC	CTA	TTC	0	0
AAG[C]CGT	AAG	CGT	18	2	90		GCA[C]GGA	GCA	GGA	12	2	85.71		GGT[G]GAT	GGT	GAT	2	1	66.67		GCA[T]ATG	GCA	ATG	0	0			GCA[C]GAC	GCA	GAC	0	0			CTA[G]TGT	CTA	TGT	0	2	0
AGA[C]CCC	AGA	CCC	9	1	90		CCT[C]CGC	CCT	CGC	18	3	85.71		GCC[G]AAA	GCC	AAA	6	3	66.67		GCA[T]ATC	GCA	ATC	0	0			AGA[C]GAA	AGA	GAA	7	3	70		CTA[G]TCA	CTA	TCA	0	1	0
AGC[C]GAG	AGC	GAG	9	1	90		ATG[C]GGG	ATG	GGG	12	2	85.71		TGT[G]AGG	TGT	AGG	2	1	66.67		GCA[T]AGT	GCA	AGT	0	0			GCA[C]GGA	GCA	GGA	0	0			CTA[G]TAT	CTA	TAT	0	0
TAT[C]TGT	TAT	TGT	9	1	90		GGC[C]GGT	GGC	GGT	6	1	85.71		GCA[G]GTG	GCA	GTG	4	2	66.67		GCA[T]ACA	GCA	ACA	0	0			TGA[C]GTG	TGA	GTG	42	17	71.19		CTA[G]TAC	CTA	TAC	0	0
GTT[C]TCA	GTT	TCA	9	1	90		GGC[C]GCG	GGC	GCG	12	2	85.71		GCA[G]TGT	GCA	TGT	2	1	66.67		GCA[T]AAG	GCA	AAG	0	0			TGG[C]GGG	TGG	GGG	5	2	71.43		CTA[G]TCT	CTA	TCT	0	0
GAA[C]CCA	GAA	CCA	9	1	90		ATG[C]GCG	ATG	GCG	12	2	85.71		GAC[G]TTG	GAC	TTG	6	3	66.67		GCA[T]AAC	GCA	AAC	0	0			ATA[C]GGG	ATA	GGG	15	6	71.43		CTA[G]TCG	CTA	TCG	0	0
TAA[C]CCC	TAA	CCC	9	1	90		AAA[C]GCG	AAA	GCG	18	3	85.71		GAC[G]GGG	GAC	GGG	2	1	66.67		GCA[T]ACT	GCA	ACT	0	0			TGA[C]GAT	TGA	GAT	38	15	71.7		CTA[G]TCC	CTA	TCC	0	0
CGC[C]CCC	CGC	CCC	9	1	90		GGG[C]GTA	GGG	GTA	12	2	85.71		GAC[G]GTG	GAC	GTG	2	1	66.67		GCA[T]ACG	GCA	ACG	0	0			GTT[C]GAT	GTT	GAT	92	34	73.02		CTA[G]GAG	CTA	GAG	0	0
GAA[C]CAT	GAA	CAT	27	3	90		ACG[C]CCA	ACG	CCA	6	1	85.71		GAC[G]TGT	GAC	TGT	4	2	66.67		GCA[T]ACC	GCA	ACC	0	0			GTT[C]GAG	GTT	GAG	33	12	73.33		CTA[G]ATT	CTA	ATT	0	1	0
AGC[C]GCG	AGC	GCG	9	1	90		GAT[C]GTA	GAT	GTA	18	3	85.71		GAC[G]GAG	GAC	GAG	10	5	66.67		GCA[T]CCT	GCA	CCT	0	0			GGA[C]GTA	GGA	GTA	14	5	73.68		CTA[G]ATG	CTA	ATG	0	0
CAT[C]CCG	CAT	CCG	18	2	90		ACG[C]CCT	ACG	CCT	12	2	85.71		GGT[G]TCT	GGT	TCT	2	1	66.67		GCA[T]CCG	GCA	CCG	0	0			GCA[C]GCG	GCA	GCG	0	0			CTA[G]ATC	CTA	ATC	0	1	0
ACC[C]GAG	ACC	GAG	9	1	90		GGT[C]GCC	GGT	GCC	18	3	85.71		GGT[G]GCC	GGT	GCC	2	1	66.67		GCA[T]CCC	GCA	CCC	0	0			CTT[C]TTT	CTT	TTT	3	1	75		CTA[G]CAG	CTA	CAG	0	1	0
GTC[C]CTT	GTC	CTT	9	1	90		CCT[C]GTC	CCT	GTC	12	2	85.71		TGG[G]TGA	TGG	TGA	2	1	66.67		GCA[T]CGG	GCA	CGG	0	0			GCA[C]GAT	GCA	GAT	0	0			CTA[G]CAC	CTA	CAC	0	0
CGG[C]ACC	CGG	ACC	9	1	90		GGG[C]TAG	GGG	TAG	12	2	85.71		AAC[G]ATA	AAC	ATA	4	2	66.67		GCA[T]CGC	GCA	CGC	0	0			GCA[C]GCA	GCA	GCA	0	0			CTA[G]CAA	CTA	CAA	0	0
AAG[C]TGG	AAG	TGG	18	2	90		CCT[C]GGA	CCT	GGA	12	2	85.71		GGT[G]GTA	GGT	GTA	2	1	66.67		GCA[T]CGA	GCA	CGA	0	0			GCA[C]CTT	GCA	CTT	0	0			CTA[G]AGA	CTA	AGA	0	2	0
TAA[C]TAG	TAA	TAG	9	1	90		ATT[C]GGC	ATT	GGC	18	3	85.71		GCC[G]CGG	GCC	CGG	4	2	66.67		GCA[T]CAC	GCA	CAC	0	0			GCA[C]CCC	GCA	CCC	0	0			CTA[G]ACT	CTA	ACT	0	0
GCC[C]CGG	GCC	CGG	9	1	90		TTT[C]AAG	TTT	AAG	24	4	85.71		GCC[G]AGA	GCC	AGA	4	2	66.67		GCA[T]CAA	GCA	CAA	0	0			ATA[C]GAA	ATA	GAA	9	3	75		CTA[G]ACG	CTA	ACG	0	2	0
CAC[C]TCG	CAC	TCG	9	1	90		ACA[C]GAC	ACA	GAC	12	2	85.71		GGT[G]ATT	GGT	ATT	2	1	66.67		GCA[T]ATT	GCA	ATT	0	2	0		GCA[C]CCT	GCA	CCT	0	0			CTA[G]ATA	CTA	ATA	0	1	0
TTT[C]CAT	TTT	CAT	9	1	90		CCG[C]GAC	CCG	GAC	12	2	85.71		GGT[G]TCC	GGT	TCC	4	2	66.67		GCA[T]CCA	GCA	CCA	0	0			GCA[C]CCG	GCA	CCG	0	0			CTA[G]AGG	CTA	AGG	0	2	0
GCA[C]GGC	GCA	GGC	9	1	90		TAA[C]GCC	TAA	GCC	12	2	85.71		TTC[G]TGT	TTC	TGT	4	2	66.67		GCA[T]CAT	GCA	CAT	0	0			GCA[C]ATG	GCA	ATG	0	0			CTA[G]AGC	CTA	AGC	0	0
CCG[C]TGG	CCG	TGG	9	1	90		CCG[C]GCG	CCG	GCG	18	3	85.71		GGT[G]TGT	GGT	TGT	2	1	66.67		GCA[T]CAG	GCA	CAG	0	0			GTA[C]GAG	GTA	GAG	24	8	75		CTA[G]CAT	CTA	CAT	0	1	0
CCA[C]CGC	CCA	CGC	9	1	90		TTT[C]TGG	TTT	TGG	12	2	85.71		GCC[G]GAT	GCC	GAT	8	4	66.67		GAG[T]CGA	GAG	CGA	0	0			GCA[C]CAT	GCA	CAT	0	0			CTA[G]CTG	CTA	CTG	0	0
CCT[C]AGC	CCT	AGC	18	2	90		ATG[C]AGA	ATG	AGA	12	2	85.71		TGC[G]TAT	TGC	TAT	10	5	66.67		GAC[T]AAC	GAC	AAC	0	0			GCA[C]CAA	GCA	CAA	0	0			CTA[G]CTC	CTA	CTC	0	0
ATG[C]CTT	ATG	CTT	9	1	90		ATG[C]AGG	ATG	AGG	18	3	85.71		ACA[G]AGC	ACA	AGC	6	3	66.67		GAA[T]TTC	GAA	TTC	0	0			GGT[C]GTG	GGT	GTG	18	6	75		CTA[G]CTA	CTA	CTA	0	0
ACT[C]GAA	ACT	GAA	9	1	90		AAT[C]GAT	AAT	GAT	18	3	85.71		GAC[G]AAC	GAC	AAC	4	2	66.67		GAA[T]TGC	GAA	TGC	0	0			TTC[C]ATG	TTC	ATG	3	1	75		CTA[G]GAC	CTA	GAC	0	1	0
CCC[C]ACC	CCC	ACC	9	1	90		TAA[C]GGA	TAA	GGA	12	2	85.71		CTC[G]GGA	CTC	GGA	15	7	68.18		GAC[T]ACA	GAC	ACA	0	0			GCA[C]CTC	GCA	CTC	0	0			CTA[G]GAA	CTA	GAA	0	0
AGC[C]CCC	AGC	CCC	9	1	90		ATC[C]GTG	ATC	GTG	12	2	85.71		ATG[G]AAA	ATG	AAA	11	5	68.75		GAC[T]AAT	GAC	AAT	0	0			GCA[C]CTA	GCA	CTA	0	0			CTA[G]CTT	CTA	CTT	0	0
CCC[C]GCG	CCC	GCG	9	1	90		CCC[C]GAC	CCC	GAC	12	2	85.71		TAC[G]AGG	TAC	AGG	11	5	68.75		GAC[T]AAG	GAC	AAG	0	0			GCA[C]CGC	GCA	CGC	0	0			CTA[G]CCG	CTA	CCG	0	0
ACG[C]CGC	ACG	CGC	9	1	90		GGC[C]ACT	GGC	ACT	6	1	85.71		AAA[G]CTG	AAA	CTG	11	5	68.75		GAA[T]TAC	GAA	TAC	0	0			GCA[C]CGA	GCA	CGA	0	0			CTA[G]CCC	CTA	CCC	0	0
CTT[C]CCT	CTT	CCT	9	1	90		TTC[C]GAT	TTC	GAT	24	4	85.71		GTC[G]TGA	GTC	TGA	11	5	68.75		GAA[T]GTC	GAA	GTC	0	0			GCA[C]CGT	GCA	CGT	0	0			CTA[G]CCA	CTA	CCA	0	0
CTT[C]CCC	CTT	CCC	9	1	90		GCC[C]GGC	GCC	GGC	12	2	85.71		CTC[G]AAC	CTC	AAC	11	5	68.75		GAA[T]GCG	GAA	GCG	0	0			GCA[C]CGG	GCA	CGG	0	0			CTA[G]CGC	CTA	CGC	0	1	0
ATC[C]TGC	ATC	TGC	18	2	90		CAG[C]GCC	CAG	GCC	12	2	85.71		CGG[G]AAG	CGG	AAG	11	5	68.75		GAA[T]TCT	GAA	TCT	0	0			GGG[C]GAG	GGG	GAG	11	5	68.75		CTA[G]CGA	CTA	CGA	0	0
CTA[C]AAT	CTA	AAT	9	1	90		GCG[C]CGC	GCG	CGC	6	1	85.71		GAC[G]ACA	GAC	ACA	9	4	69.23		GAA[T]TCC	GAA	TCC	0	0			GAG[C]GGG	GAG	GGG	11	5	68.75		CTA[G]CCT	CTA	CCT	0	2	0
ATC[C]TAC	ATC	TAC	9	1	90		GCG[C]GAG	GCG	GAG	12	2	85.71		TAA[G]GAG	TAA	GAG	9	4	69.23		GAA[T]TCA	GAA	TCA	0	1	0		AGG[C]GGT	AGG	GGT	12	5	70.59		CGG[G]ACC	CGG	ACC	0	0
TAC[C]CGG	TAC	CGG	9	1	90		TAC[C]GAG	TAC	GAG	18	3	85.71		TAC[G]TTG	TAC	TTG	9	4	69.23		GAC[T]ATC	GAC	ATC	0	0			TAT[C]GAG	TAT	GAG	35	14	71.43		CGG[G]ACA	CGG	ACA	0	0
ATC[C]CCG	ATC	CCG	9	1	90		CCG[C]GGT	CCG	GGT	12	2	85.71		GCC[G]GCC	GCC	GCC	9	4	69.23		GAC[T]ATA	GAC	ATA	0	0			AGG[C]GTT	AGG	GTT	31	12	72.09		CGG[G]AAT	CGG	AAT	0	0
GTG[C]GTG	GTG	GTG	28	3	90.32		CGA[C]AAT	CGA	AAT	12	2	85.71		CAA[G]CCA	CAA	CCA	9	4	69.23		GAC[T]AGT	GAC	AGT	0	1	0		GGG[C]GAT	GGG	GAT	22	8	73.33		CGG[G]AGA	CGG	AGA	0	0
CAC[C]GTG	CAC	GTG	19	2	90.48		AAC[C]GAG	AAC	GAG	6	1	85.71		CGC[G]CGG	CGC	CGG	9	4	69.23		GAC[T]CAA	GAC	CAA	0	0			GCC[C]AGG	GCC	AGG	0	0			CGG[G]ACT	CGG	ACT	0	2	0
CCC[C]GTT	CCC	GTT	19	2	90.48		TAG[C]GCA	TAG	GCA	18	3	85.71		TTG[G]CCT	TTG	CCT	7	3	70		GAC[T]ATT	GAC	ATT	0	0			GCC[C]ACC	GCC	ACC	0	0			CGG[G]ACG	CGG	ACG	0	1	0
CGC[C]CAT	CGC	CAT	19	2	90.48		CGA[C]GAG	CGA	GAG	6	1	85.71		CGG[G]GAT	CGG	GAT	7	3	70		GAC[T]ATG	GAC	ATG	0	0			GCC[C]ACA	GCC	ACA	0	0			CGC[G]TTT	CGC	TTT	0	0
ATC[C]GCC	ATC	GCC	19	2	90.48		CGA[C]GCG	CGA	GCG	12	2	85.71		GCG[G]AGC	GCG	AGC	7	3	70		GAC[T]ACT	GAC	ACT	0	0			GCC[C]AAT	GCC	AAT	0	0			CGC[G]TTG	CGC	TTG	0	0
GCC[C]TGA	GCC	TGA	19	2	90.48		TGC[C]GTA	TGC	GTA	12	2	85.71		TCG[G]TCT	TCG	TCT	7	3	70		GAC[T]ACG	GAC	ACG	0	0			GCC[C]AGC	GCC	AGC	0	0			CGC[G]TTC	CGC	TTC	0	0
ACA[C]AGT	ACA	AGT	19	2	90.48		ATA[C]GCG	ATA	GCG	12	2	85.71		TCT[G]CTG	TCT	CTG	7	3	70		GAC[T]ACC	GAC	ACC	0	0			GCC[C]AGA	GCC	AGA	0	0			CGG[G]AAG	CGG	AAG	0	2	0
CCT[C]GCG	CCT	GCG	19	2	90.48		GAG[C]CGT	GAG	CGT	12	2	85.71		GTG[G]ATC	GTG	ATC	7	3	70		GAC[T]AGG	GAC	AGG	0	0			GCC[C]ACT	GCC	ACT	0	0			CGG[G]AAC	CGG	AAC	0	0
CCT[C]TAG	CCT	TAG	19	2	90.48		AGT[C]ATA	AGT	ATA	25	4	86.21		GGC[G]CAA	GGC	CAA	14	6	70		GAC[T]AGC	GAC	AGC	0	0			GCC[C]AGT	GCC	AGT	0	0			CGG[G]AAA	CGG	AAA	0	0
CAA[C]TGG	CAA	TGG	19	2	90.48		TAG[C]GTA	TAG	GTA	25	4	86.21		GCT[G]GCT	GCT	GCT	7	3	70		GAC[T]AGA	GAC	AGA	0	0			GCC[C]CCC	GCC	CCC	0	0			CGG[G]AGC	CGG	AGC	0	0
AGT[C]TAT	AGT	TAT	19	2	90.48		AGT[C]TTA	AGT	TTA	25	4	86.21		AGC[G]ACG	AGC	ACG	7	3	70		GAA[T]GCC	GAA	GCC	0	0			GTT[C]GGG	GTT	GGG	22	10	68.75		CGG[G]CAG	CGG	CAG	0	1	0
CCA[C]TCC	CCA	TCC	19	2	90.48		AAT[C]TAT	AAT	TAT	25	4	86.21		AGC[G]TCC	AGC	TCC	24	10	70.59		GAA[T]CAC	GAA	CAC	0	0			GCC[C]CCA	GCC	CCA	0	0			CGG[G]CAC	CGG	CAC	0	1	0
CTC[C]AAA	CTC	AAA	19	2	90.48		TCT[C]GTA	TCT	GTA	19	3	86.36		CAC[G]AGA	CAC	AGA	5	2	71.43		GAA[T]CAA	GAA	CAA	0	0			GAG[C]GGA	GAG	GGA	7	3	70		CGG[G]CAA	CGG	CAA	0	0
TGT[C]CCA	TGT	CCA	29	3	90.62		TCA[C]GTG	TCA	GTG	19	3	86.36		CAC[G]GTG	CAC	GTG	15	6	71.43		GAA[T]ATC	GAA	ATC	0	1	0		TTG[C]GGT	TTG	GGT	50	21	70.42		CGG[G]CCC	CGG	CCC	0	1	0
CGT[C]CCC	CGT	CCC	20	2	90.91		TTT[C]AAT	TTT	AAT	38	6	86.36		CAA[G]ATA	CAA	ATA	5	2	71.43		GAA[T]CCA	GAA	CCA	0	0			ATT[C]GTG	ATT	GTG	70	28	71.43		CGG[G]CCA	CGG	CCA	0	1	0
TCT[C]TGC	TCT	TGC	10	1	90.91		TCC[C]ATG	TCC	ATG	19	3	86.36		GTA[G]CTG	GTA	CTG	5	2	71.43		GAA[T]CAT	GAA	CAT	0	0			TGG[C]GAT	TGG	GAT	42	16	72.41		CGG[G]CAT	CGG	CAT	0	0
TCC[C]GTC	TCC	GTC	10	1	90.91		TAT[C]GAG	TAT	GAG	19	3	86.36		AAG[G]AAC	AAG	AAC	10	4	71.43		GAA[T]CAG	GAA	CAG	0	0			GCC[C]CAT	GCC	CAT	0	0			CGG[G]ATA	CGG	ATA	0	0
AAT[C]CCC	AAT	CCC	10	1	90.91		CCG[C]TCA	CCG	TCA	19	3	86.36		AGT[G]GCT	AGT	GCT	5	2	71.43		GAA[T]ACC	GAA	ACC	0	0			GGG[C]GTA	GGG	GTA	16	6	72.73		CGG[G]AGT	CGG	AGT	0	0
TTC[C]GCC	TTC	GCC	10	1	90.91		GTC[C]ACT	GTC	ACT	19	3	86.36		TGG[G]GTG	TGG	GTG	0	0	NaN		GAA[T]ACA	GAA	ACA	0	0			GTT[C]GGT	GTT	GGT	55	20	73.33		CGG[G]AGG	CGG	AGG	0	1	0
CAA[C]AGG	CAA	AGG	10	1	90.91		GGA[C]GTA	GGA	GTA	19	3	86.36		TGC[G]AGC	TGC	AGC	5	2	71.43		GAA[T]AAC	GAA	AAC	0	0			GCC[C]ATT	GCC	ATT	0	0			CGG[G]ATT	CGG	ATT	0	0
GAA[C]GAG	GAA	GAG	10	1	90.91		TTA[C]GAA	TTA	GAA	19	3	86.36		TTT[G]TGC	TTT	TGC	5	2	71.43		GAA[T]AGC	GAA	AGC	0	0			GCC[C]CAC	GCC	CAC	0	0			CGG[G]ATG	CGG	ATG	0	0
GTT[C]TCC	GTT	TCC	10	1	90.91		CGG[C]GCA	CGG	GCA	19	3	86.36		TCT[G]GGC	TCT	GGC	5	2	71.43		GAA[T]ACT	GAA	ACT	0	0			GCC[C]CAA	GCC	CAA	0	0			CGG[G]ATC	CGG	ATC	0	0
AGC[C]ACG	AGC	ACG	10	1	90.91		GCT[C]CGG	GCT	CGG	19	3	86.36		GTC[G]AGT	GTC	AGT	5	2	71.43		GAA[T]ACG	GAA	ACG	0	0			GCA[C]GTG	GCA	GTG	0	0			CGC[G]TTA	CGC	TTA	0	0
CAA[C]GGC	CAA	GGC	10	1	90.91		TAA[C]GCA	TAA	GCA	13	2	86.67		TTT[G]GGA	TTT	GGA	5	2	71.43		GAA[T]CTG	GAA	CTG	0	0			TTG[C]GTG	TTG	GTG	74	25	74.75		CGC[G]GGT	CGC	GGT	0	0
AGC[C]CGC	AGC	CGC	10	1	90.91		CCA[C]CGC	CCA	CGC	13	2	86.67		GTC[G]GCT	GTC	GCT	5	2	71.43		GAA[T]CTC	GAA	CTC	0	0			GCA[C]TCA	GCA	TCA	0	0			CGC[G]GGG	CGC	GGG	0	1	0
GTT[C]TAA	GTT	TAA	10	1	90.91		ACA[C]GTG	ACA	GTG	13	2	86.67		AGC[G]CTG	AGC	CTG	15	6	71.43		GAA[T]CGT	GAA	CGT	0	0			GCA[C]TAC	GCA	TAC	0	0			CGC[G]GGC	CGC	GGC	0	0
ATT[C]TTT	ATT	TTT	10	1	90.91		CGA[C]GGT	CGA	GGT	13	2	86.67		AAC[G]CCT	AAC	CCT	10	4	71.43		GAA[T]GCA	GAA	GCA	0	0			GCA[C]GGG	GCA	GGG	0	0			CGC[G]GTG	CGC	GTG	0	0
TCC[C]CCT	TCC	CCT	10	1	90.91		CAG[C]AAA	CAG	AAA	13	2	86.67		ACA[G]AAG	ACA	AAG	5	2	71.43		GAA[T]GAC	GAA	GAC	0	0			GCA[C]GGC	GCA	GGC	0	0			CGC[G]GTC	CGC	GTC	0	1	0
CAG[C]ACA	CAG	ACA	10	1	90.91		TGG[C]ATG	TGG	ATG	13	2	86.67		AAC[G]AAA	AAC	AAA	5	2	71.43		GAA[T]CTT	GAA	CTT	0	1	0		GGG[C]GTT	GGG	GTT	23	8	74.19		CGC[G]GTA	CGC	GTA	0	0
TGA[C]CTG	TGA	CTG	10	1	90.91		GCC[C]GGG	GCC	GGG	13	2	86.67		GGA[G]CTT	GGA	CTT	5	2	71.43		GAA[T]CCT	GAA	CCT	0	0			GCA[C]GTA	GCA	GTA	0	0			CGC[G]GCC	CGC	GCC	0	0
ACA[C]CCA	ACA	CCA	10	1	90.91		TCC[C]GCG	TCC	GCG	13	2	86.67		GCC[G]GAG	GCC	GAG	15	6	71.43		GAA[T]CCG	GAA	CCG	0	0			GCA[C]TCC	GCA	TCC	0	0			CGC[G]GCA	CGC	GCA	0	0
GAG[C]GAG	GAG	GAG	10	1	90.91		GTG[C]GGA	GTG	GGA	13	2	86.67		CGA[G]AGA	CGA	AGA	5	2	71.43		GAA[T]CCC	GAA	CCC	0	0			GCC[C]AAA	GCC	AAA	0	0			CGC[G]GAT	CGC	GAT	0	1	0
ACA[C]GCC	ACA	GCC	10	1	90.91		CAC[C]GTC	CAC	GTC	13	2	86.67		GGA[G]TCG	GGA	TCG	5	2	71.43		GAA[T]CGG	GAA	CGG	0	0			GCA[C]TTG	GCA	TTG	0	0			CGC[G]GGA	CGC	GGA	0	1	0
GAA[C]GCA	GAA	GCA	10	1	90.91		GAT[C]GCA	GAT	GCA	13	2	86.67		GCC[G]ACA	GCC	ACA	10	4	71.43		GAA[T]CGC	GAA	CGC	0	0			GCC[C]AAG	GCC	AAG	0	0			CGC[G]GCT	CGC	GCT	0	0
ACA[C]TAC	ACA	TAC	10	1	90.91		CAT[C]GAC	CAT	GAC	13	2	86.67		AGA[G]AGT	AGA	AGT	10	4	71.43		GAA[T]CGA	GAA	CGA	0	0			GCC[C]AAC	GCC	AAC	0	0			CGC[G]GCG	CGC	GCG	0	0
AAA[C]CGG	AAA	CGG	10	1	90.91		ACT[C]GAA	ACT	GAA	13	2	86.67		ACC[G]ATA	ACC	ATA	5	2	71.43		GAC[T]CAC	GAC	CAC	0	0			TTA[C]CAG	TTA	CAG	3	1	75		CGC[G]GTT	CGC	GTT	0	0
GCC[C]ACC	GCC	ACC	10	1	90.91		ATT[C]GTT	ATT	GTT	26	4	86.67		CGA[G]GAC	CGA	GAC	10	4	71.43		GAC[T]TGA	GAC	TGA	0	0			AGG[C]GAA	AGG	GAA	9	3	75		CGC[G]TGA	CGC	TGA	0	0
TTG[C]AAC	TTG	AAC	10	1	90.91		CTG[C]CGT	CTG	CGT	13	2	86.67		TGC[G]GTG	TGC	GTG	0	0	NaN		GAC[T]TCT	GAC	TCT	0	0			TTA[C]GAG	TTA	GAG	33	11	75		CGC[G]TCT	CGC	TCT	0	0
CCT[C]GCC	CCT	GCC	10	1	90.91		GGT[C]GCT	GGT	GCT	13	2	86.67		TTC[G]GCT	TTC	GCT	5	2	71.43		GAC[T]TCG	GAC	TCG	0	0			GCA[C]TTA	GCA	TTA	0	0			CGC[G]TCG	CGC	TCG	0	0
CGA[C]CCA	CGA	CCA	10	1	90.91		CTG[C]GCG	CTG	GCG	13	2	86.67		TTC[G]GCG	TTC	GCG	5	2	71.43		GAC[T]TTC	GAC	TTC	0	0			GAT[C]CCA	GAT	CCA	0	0			CGC[G]TGT	CGC	TGT	0	0
CCC[C]CAG	CCC	CAG	10	1	90.91		AGC[C]ATT	AGC	ATT	13	2	86.67		GCG[G]TCC	GCG	TCC	10	4	71.43		GAC[T]TGG	GAC	TGG	0	0			GCT[C]TTG	GCT	TTG	3	1	75		CGC[G]TGG	CGC	TGG	0	0
ACG[C]ACG	ACG	ACG	10	1	90.91		CCG[C]GGA	CCG	GGA	13	2	86.67		CGC[G]AAC	CGC	AAC	5	2	71.43		GAC[T]TGC	GAC	TGC	0	0			GAT[C]CGA	GAT	CGA	0	0			CGC[G]TGC	CGC	TGC	0	1	0
ATC[C]GTA	ATC	GTA	10	1	90.91		GCG[C]GCC	GCG	GCC	13	2	86.67		GCT[G]TCT	GCT	TCT	5	2	71.43		GAC[T]TAG	GAC	TAG	0	0			ATT[C]TCT	ATT	TCT	3	1	75		CGC[G]TAG	CGC	TAG	0	0
GGC[C]CAG	GGC	CAG	10	1	90.91		GAG[C]CCC	GAG	CCC	13	2	86.67		TAG[G]GTT	TAG	GTT	5	2	71.43		GAC[T]TAC	GAC	TAC	0	0			GAT[C]ACC	GAT	ACC	0	0			CGC[G]TAC	CGC	TAC	0	0
CCG[C]CCA	CCG	CCA	10	1	90.91		CGG[C]GGC	CGG	GGC	13	2	86.67		GCC[G]AAT	GCC	AAT	10	4	71.43		GAC[T]GTC	GAC	GTC	0	0			GAT[C]ACG	GAT	ACG	0	0			CGC[G]TAA	CGC	TAA	0	1	0
TAC[C]GCC	TAC	GCC	10	1	90.91		TCC[C]ACG	TCC	ACG	13	2	86.67		CCA[G]AAG	CCA	AAG	5	2	71.43		GAC[T]TCC	GAC	TCC	0	0			GAT[C]CAA	GAT	CAA	0	0			CGC[G]TCC	CGC	TCC	0	2	0
ACT[C]GCG	ACT	GCG	10	1	90.91		CAA[C]GAC	CAA	GAC	13	2	86.67		CAT[G]TGT	CAT	TGT	5	2	71.43		GAC[T]TCA	GAC	TCA	0	0			GTT[C]CTG	GTT	CTG	3	1	75		CGC[G]TCA	CGC	TCA	0	0
CCA[C]GGC	CCA	GGC	10	1	90.91		CGA[C]GAC	CGA	GAC	13	2	86.67		AAA[G]GAA	AAA	GAA	5	2	71.43		GAC[T]TAT	GAC	TAT	0	0			GAT[C]GCA	GAT	GCA	0	0			CGC[G]TAT	CGC	TAT	0	0
ATG[C]GCC	ATG	GCC	10	1	90.91		GAC[C]CCA	GAC	CCA	13	2	86.67		CCA[G]ACA	CCA	ACA	5	2	71.43		GAG[T]CCA	GAG	CCA	0	0			GAT[C]GCC	GAT	GCC	0	0			CGG[G]TGC	CGG	TGC	0	0
CTG[C]ATT	CTG	ATT	10	1	90.91		TTT[C]TTG	TTT	TTG	26	4	86.67		GAG[G]GGC	GAG	GGC	5	2	71.43		GAG[T]CAG	GAG	CAG	0	0			TTG[C]CGT	TTG	CGT	3	1	75		CGG[G]TGA	CGG	TGA	0	0
TGG[C]GAC	TGG	GAC	20	2	90.91		AGA[C]GCG	AGA	GCG	13	2	86.67		GAA[G]TTG	GAA	TTG	10	4	71.43		GAG[T]CAC	GAG	CAC	0	0			CAT[C]TTA	CAT	TTA	3	1	75		CGG[G]TCT	CGG	TCT	0	0
GCC[C]GGA	GCC	GGA	10	1	90.91		AAC[C]GCT	AAC	GCT	13	2	86.67		CAT[G]GGT	CAT	GGT	5	2	71.43		GAG[T]CCT	GAG	CCT	0	0			GAT[C]CTA	GAT	CTA	0	0			CGG[G]TTC	CGG	TTC	0	0
CGC[C]AAC	CGC	AAC	10	1	90.91		TAG[C]CTG	TAG	CTG	13	2	86.67		GTG[G]AGA	GTG	AGA	10	4	71.43		GAG[T]CCG	GAG	CCG	0	0			GAT[C]CTC	GAT	CTC	0	0			CGG[G]TGT	CGG	TGT	0	1	0
GGA[C]GTA	GGA	GTA	20	2	90.91		TCG[C]CCC	TCG	CCC	13	2	86.67		AAG[G]GTG	AAG	GTG	5	2	71.43		GAG[T]CCC	GAG	CCC	0	0			GAT[C]ACA	GAT	ACA	0	0			CGG[G]TGG	CGG	TGG	0	1	0
ATA[C]GGT	ATA	GGT	20	2	90.91		CCT[C]ATG	CCT	ATG	13	2	86.67		ACC[G]ACG	ACC	ACG	5	2	71.43		GAG[T]ACC	GAG	ACC	0	0			GAG[C]GCG	GAG	GCG	0	0			CGG[G]TAT	CGG	TAT	0	1	0
GAG[C]CTA	GAG	CTA	20	2	90.91		GCC[C]AGC	GCC	AGC	13	2	86.67		CCG[G]CTG	CCG	CTG	10	4	71.43		GAG[T]ACA	GAG	ACA	0	0			TGC[C]TTA	TGC	TTA	3	1	75		CGG[G]TAG	CGG	TAG	0	0
CAG[C]GGA	CAG	GGA	10	1	90.91		AGA[C]GTG	AGA	GTG	13	2	86.67		ACC[G]AGC	ACC	AGC	5	2	71.43		GAG[T]AAC	GAG	AAC	0	0			TGC[C]TTG	TGC	TTG	3	1	75		CGG[G]TAC	CGG	TAC	0	0
CAT[C]CAC	CAT	CAC	10	1	90.91		GCA[C]GTT	GCA	GTT	13	2	86.67		AAA[G]CGC	AAA	CGC	5	2	71.43		GAG[T]CAA	GAG	CAA	0	0			TTT[C]TCT	TTT	TCT	3	1	75		CGG[G]TCG	CGG	TCG	0	0
CGA[C]GAG	CGA	GAG	10	1	90.91		ATA[C]TGA	ATA	TGA	13	2	86.67		ACG[G]CGA	ACG	CGA	10	4	71.43		GAG[T]ATA	GAG	ATA	0	2	0		CTA[C]TTG	CTA	TTG	3	1	75		CGG[G]TCC	CGG	TCC	0	0
TCT[C]CTG	TCT	CTG	10	1	90.91		AGA[C]GTT	AGA	GTT	13	2	86.67		GAT[G]ACT	GAT	ACT	13	5	72.22		GAG[T]AGC	GAG	AGC	0	0			GAG[C]GCA	GAG	GCA	0	0			CGG[G]TCA	CGG	TCA	0	2	0
ATA[C]TAC	ATA	TAC	10	1	90.91		CTC[C]CGC	CTC	CGC	13	2	86.67		GCC[G]CAA	GCC	CAA	13	5	72.22		GAC[T]GTA	GAC	GTA	0	0			GAG[C]GCC	GAG	GCC	0	0			CGG[G]TTG	CGG	TTG	0	0
GGC[C]GCA	GGC	GCA	10	1	90.91		GGG[C]CAC	GGG	CAC	13	2	86.67		CAC[G]CTG	CAC	CTG	13	5	72.22		GAC[T]CGG	GAC	CGG	0	0			GAG[C]TCG	GAG	TCG	0	0			CGT[G]AGA	CGT	AGA	0	0
TGA[C]CCT	TGA	CCT	21	2	91.3		CTC[C]CGA	CTC	CGA	13	2	86.67		CCT[G]CGA	CCT	CGA	13	5	72.22		GAC[T]CGC	GAC	CGC	0	0			GAG[C]TGC	GAG	TGC	0	0			CGT[G]ACT	CGT	ACT	0	1	0
GGC[C]ACT	GGC	ACT	21	2	91.3		CTG[C]TAC	CTG	TAC	20	3	86.96		TGC[G]ATA	TGC	ATA	13	5	72.22		GAC[T]CGA	GAC	CGA	0	0			TAT[C]ACT	TAT	ACT	3	1	75		CGT[G]ACG	CGT	ACG	0	0
CCA[C]TTC	CCA	TTC	21	2	91.3		ACC[C]TTG	ACC	TTG	20	3	86.96		CCC[G]ATG	CCC	ATG	13	5	72.22		GAC[T]CTC	GAC	CTC	0	0			GAG[C]TCC	GAG	TCC	0	0			CGT[G]ATA	CGT	ATA	0	1	0
TAG[C]CAC	TAG	CAC	21	2	91.3		GCG[C]TCG	GCG	TCG	20	3	86.96		TTT[G]GCC	TTT	GCC	8	3	72.73		GAC[T]CTA	GAC	CTA	0	0			AAA[C]GAT	AAA	GAT	15	5	75		CGT[G]AGT	CGT	AGT	0	0
CGG[C]TAA	CGG	TAA	21	2	91.3		GAG[C]TTT	GAG	TTT	20	3	86.96		ATG[G]TGC	ATG	TGC	8	3	72.73		GAC[T]CGT	GAC	CGT	0	0			TAG[C]CTT	TAG	CTT	3	1	75		CGT[G]AGC	CGT	AGC	0	0
GAC[C]TCA	GAC	TCA	21	2	91.3		CGA[C]GTT	CGA	GTT	20	3	86.96		TGT[G]ACG	TGT	ACG	8	3	72.73		GAC[T]CCA	GAC	CCA	0	0			GAG[C]AGA	GAG	AGA	3	1	75		CGT[G]AAC	CGT	AAC	0	0
TGC[C]GAG	TGC	GAG	21	2	91.3		CTT[C]GCG	CTT	GCG	20	3	86.96		CTT[G]TGT	CTT	TGT	8	3	72.73		GAC[T]CAT	GAC	CAT	0	0			GCA[C]AAG	GCA	AAG	0	0			CGT[G]AAA	CGT	AAA	0	1	0
TGA[C]GTC	TGA	GTC	32	3	91.43		CTG[C]CCC	CTG	CCC	20	3	86.96		CAG[G]CAA	CAG	CAA	16	6	72.73		GAC[T]CAG	GAC	CAG	0	0			GCA[C]AAC	GCA	AAC	0	0			CGG[G]TTT	CGG	TTT	0	0
CGT[C]TTC	CGT	TTC	32	3	91.43		TCC[C]GCC	TCC	GCC	20	3	86.96		GGC[G]CGC	GGC	CGC	8	3	72.73		GAC[T]CCT	GAC	CCT	0	0			GCA[C]ACC	GCA	ACC	0	0			CGT[G]ACC	CGT	ACC	0	0
GGG[C]AGC	GGG	AGC	11	1	91.67		CCG[C]GTT	CCG	GTT	20	3	86.96		GAG[G]ATA	GAG	ATA	8	3	72.73		GAC[T]CCG	GAC	CCG	0	0			GCA[C]ACA	GCA	ACA	0	0			CGT[G]ACA	CGT	ACA	0	0
GAT[C]CCG	GAT	CCG	22	2	91.67		TTT[C]GCT	TTT	GCT	27	4	87.1		GGA[G]ACC	GGA	ACC	8	3	72.73		GAC[T]CCC	GAC	CCC	0	0			TGG[C]TCT	TGG	TCT	3	1	75		CGT[G]AAG	CGT	AAG	0	0
AAG[C]GCA	AAG	GCA	11	1	91.67		TAG[C]TTA	TAG	TTA	27	4	87.1		CTA[G]GAA	CTA	GAA	8	3	72.73		GAC[T]GCG	GAC	GCG	0	0			TAT[C]GAT	TAT	GAT	71	23	75.53		CGG[G]TAA	CGG	TAA	0	0
ATT[C]GAC	ATT	GAC	11	1	91.67		TTT[C]TGA	TTT	TGA	34	5	87.18		GTT[G]TCC	GTT	TCC	8	3	72.73		GAC[T]GCC	GAC	GCC	0	0			GCA[C]AAA	GCA	AAA	0	0			CGG[G]CTG	CGG	CTG	0	1	0
ATA[C]GAC	ATA	GAC	11	1	91.67		AGC[C]GGC	AGC	GGC	7	1	87.5		TAA[G]TGG	TAA	TGG	16	6	72.73		GAC[T]GCA	GAC	GCA	0	0			GAA[C]TCA	GAA	TCA	3	1	75		CGG[G]CTC	CGG	CTC	0	1	0
GCG[C]CTG	GCG	CTG	11	1	91.67		TCC[C]CCC	TCC	CCC	7	1	87.5		TAC[G]AAA	TAC	AAA	8	3	72.73		GAC[T]GGT	GAC	GGT	0	1	0		GCA[C]AGA	GCA	AGA	0	0			CGG[G]CTA	CGG	CTA	0	0
GGG[C]GCG	GGG	GCG	11	1	91.67		AAC[C]GTT	AAC	GTT	21	3	87.5		GCC[G]AAG	GCC	AAG	8	3	72.73		GAC[T]GGC	GAC	GGC	0	0			GCA[C]ACT	GCA	ACT	0	0			CGG[G]GAC	CGG	GAC	0	0
TCG[C]CCG	TCG	CCG	22	2	91.67		TTT[C]AAA	TTT	AAA	21	3	87.5		CTC[G]CAA	CTC	CAA	8	3	72.73		GAC[T]GCT	GAC	GCT	0	0			GCA[C]AGT	GCA	AGT	0	0			CGG[G]GAA	CGG	GAA	0	0
TTA[C]GTT	TTA	GTT	11	1	91.67		TCT[C]GAT	TCT	GAT	21	3	87.5		ATC[G]TTG	ATC	TTG	8	3	72.73		GAC[T]GAA	GAC	GAA	0	0			GCA[C]AGG	GCA	AGG	0	0			CGG[G]CTT	CGG	CTT	0	0
TGT[C]CAC	TGT	CAC	11	1	91.67		TCC[C]CCT	TCC	CCT	21	3	87.5		GTC[G]CTT	GTC	CTT	8	3	72.73		GAC[T]CTT	GAC	CTT	0	0			GTA[C]GTG	GTA	GTG	45	15	75		CGG[G]CGA	CGG	CGA	0	1	0
ACT[C]CCG	ACT	CCG	11	1	91.67		GGA[C]GGG	GGA	GGG	14	2	87.5		CTA[G]GTG	CTA	GTG	8	3	72.73		GAC[T]CTG	GAC	CTG	0	0			GAT[C]GGT	GAT	GGT	40	13	75.47		CGG[G]CCT	CGG	CCT	0	0
CCG[C]AGG	CCG	AGG	11	1	91.67		CCC[C]GGG	CCC	GGG	14	2	87.5		ACA[G]CGA	ACA	CGA	8	3	72.73		GAC[T]GAT	GAC	GAT	0	0			AAA[C]GTG	AAA	GTG	16	5	76.19		CGG[G]CCG	CGG	CCG	0	0
CGC[C]TCA	CGC	TCA	11	1	91.67		CTC[C]TCG	CTC	TCG	21	3	87.5		ACT[G]GAA	ACT	GAA	8	3	72.73		GAC[T]GAG	GAC	GAG	0	0			GCA[C]ACG	GCA	ACG	0	0			CGG[G]CGT	CGG	CGT	0	1	0
CCC[C]GGT	CCC	GGT	11	1	91.67		TTT[C]AGT	TTT	AGT	21	3	87.5		CGC[G]CCG	CGC	CCG	19	7	73.08		GAC[T]GAC	GAC	GAC	0	0			GAT[C]GAA	GAT	GAA	16	5	76.19		CGG[G]CGG	CGG	CGG	0	0
CGG[C]TGC	CGG	TGC	22	2	91.67		CCC[C]CGT	CCC	CGT	14	2	87.5		GAG[G]AGT	GAG	AGT	11	4	73.33		GCA[T]TCT	GCA	TCT	0	0			TGG[C]GTT	TGG	GTT	78	24	76.47		CGG[G]CGC	CGG	CGC	0	1	0
CAT[C]TCC	CAT	TCC	11	1	91.67		CTC[C]GTA	CTC	GTA	14	2	87.5		AGG[G]CTT	AGG	CTT	11	4	73.33		GCT[T]AGT	GCT	AGT	0	1	0		GTA[C]GGT	GTA	GGT	39	12	76.47		CGG[G]GAG	CGG	GAG	0	1	0
AAC[C]CTA	AAC	CTA	11	1	91.67		GTT[C]AAG	GTT	AAG	21	3	87.5		ACC[G]CGC	ACC	CGC	11	4	73.33		GCT[T]AGG	GCT	AGG	0	0			TTG[C]GTT	TTG	GTT	150	46	76.53		CGG[G]GTA	CGG	GTA	0	0
TGT[C]ATA	TGT	ATA	11	1	91.67		CAG[C]CGT	CAG	CGT	14	2	87.5		CAC[G]ATA	CAC	ATA	11	4	73.33		GCT[T]AGC	GCT	AGC	0	0			AAT[C]GAT	AAT	GAT	36	11	76.6		CGG[G]GGT	CGG	GGT	0	0
CTC[C]CCG	CTC	CCG	11	1	91.67		TTG[C]GAC	TTG	GAC	14	2	87.5		ACC[G]GGT	ACC	GGT	11	4	73.33		GCT[T]CAC	GCT	CAC	0	0			GAT[C]GCG	GAT	GCG	0	0			CGG[G]GGC	CGG	GGC	0	0
CCA[C]CGA	CCA	CGA	11	1	91.67		CCC[C]ACT	CCC	ACT	7	1	87.5		AAC[G]CCA	AAC	CCA	11	4	73.33		GCT[T]CAA	GCT	CAA	0	0			GTG[C]GTG	GTG	GTG	23	7	76.67		CGG[G]GTT	CGG	GTT	0	0
CCG[C]CCC	CCG	CCC	11	1	91.67		GTT[C]AAT	GTT	AAT	28	4	87.5		CGC[G]GAT	CGC	GAT	11	4	73.33		GCT[T]ATC	GCT	ATC	0	0			AAA[C]GGT	AAA	GGT	23	7	76.67		CGG[G]GTG	CGG	GTG	0	0
TTA[C]AAT	TTA	AAT	11	1	91.67		TGC[C]ACC	TGC	ACC	14	2	87.5		TTT[G]TGA	TTT	TGA	11	4	73.33		GCT[T]ACA	GCT	ACA	0	0			GAT[C]GAG	GAT	GAG	23	7	76.67		CGG[G]GTC	CGG	GTC	0	1	0
ACC[C]GCC	ACC	GCC	11	1	91.67		AAG[C]GTA	AAG	GTA	7	1	87.5		AGC[G]CCC	AGC	CCC	11	4	73.33		GCT[T]AAC	GCT	AAC	0	0			GAT[C]GGA	GAT	GGA	20	6	76.92		CGG[G]GCC	CGG	GCC	0	0
TAC[C]GGC	TAC	GGC	11	1	91.67		GTA[C]GTT	GTA	GTT	21	3	87.5		AGA[G]TCG	AGA	TCG	11	4	73.33		GCT[T]AAA	GCT	AAA	0	1	0		AGA[C]GAT	AGA	GAT	17	5	77.27		CGG[G]GCA	CGG	GCA	0	1	0
TTT[C]GTT	TTT	GTT	11	1	91.67		GGG[C]GAC	GGG	GAC	21	3	87.5		TCA[G]TTG	TCA	TTG	11	4	73.33		GCT[T]AGA	GCT	AGA	0	1	0		TAT[C]GGA	TAT	GGA	34	10	77.27		CGG[G]GAT	CGG	GAT	0	1	0
CGA[C]ACA	CGA	ACA	11	1	91.67		CCA[C]GCG	CCA	GCG	14	2	87.5		CCT[G]AAG	CCT	AAG	11	4	73.33		GCT[T]ACG	GCT	ACG	0	0			TTT[C]GAG	TTT	GAG	68	20	77.27		CGG[G]GGA	CGG	GGA	0	1	0
CTG[C]CTC	CTG	CTC	11	1	91.67		TGC[C]AAA	TGC	AAA	14	2	87.5		CGG[G]CCG	CGG	CCG	11	4	73.33		GCT[T]ACC	GCT	ACC	0	0			AAA[C]GAG	AAA	GAG	7	2	77.78		CGG[G]GCT	CGG	GCT	0	0
TAC[C]TGC	TAC	TGC	11	1	91.67		TGA[C]AAG	TGA	AAG	14	2	87.5		CCG[G]CCC	CCG	CCC	22	8	73.33		GCT[T]CGG	GCT	CGG	0	0			GTA[C]GAT	GTA	GAT	35	10	77.78		CGG[G]GCG	CGG	GCG	0	0
CCG[C]GAA	CCG	GAA	11	1	91.67		CCA[C]ACC	CCA	ACC	21	3	87.5		GTC[G]ACG	GTC	ACG	14	5	73.68		GCT[T]CGC	GCT	CGC	0	0			AAT[C]GGG	AAT	GGG	14	4	77.78		CTT[G]CTA	CTT	CTA	0	0
CCG[C]CCT	CCG	CCT	11	1	91.67		TGC[C]GTG	TGC	GTG	14	2	87.5		ACC[G]ACC	ACC	ACC	14	5	73.68		GCT[T]CGA	GCT	CGA	0	0			ATG[C]GTG	ATG	GTG	35	10	77.78		CTT[G]CGT	CTT	CGT	0	0
ACG[C]GAC	ACG	GAC	11	1	91.67		TTG[C]AGT	TTG	AGT	21	3	87.5		GAG[G]TCT	GAG	TCT	14	5	73.68		GCT[T]CTC	GCT	CTC	0	0			ATA[C]GGA	ATA	GGA	14	4	77.78		CTT[G]CGG	CTT	CGG	0	0
TAA[C]GAG	TAA	GAG	11	1	91.67		TTA[C]CAT	TTA	CAT	21	3	87.5		CAC[G]TGA	CAC	TGA	14	5	73.68		GCT[T]CTA	GCT	CTA	0	0			GTA[C]GGG	GTA	GGG	20	6	76.92		CTT[G]GAC	CTT	GAC	0	0
CGC[C]CAC	CGC	CAC	11	1	91.67		GCA[C]CAC	GCA	CAC	14	2	87.5		CTC[G]CGG	CTC	CGG	14	5	73.68		GCT[T]CGT	GCT	CGT	0	1	0		GAT[C]TCC	GAT	TCC	0	0			CTT[G]CTG	CTT	CTG	0	0
CAT[C]AGC	CAT	AGC	22	2	91.67		GCA[C]GAA	GCA	GAA	14	2	87.5		AGC[G]CAG	AGC	CAG	17	6	73.91		GCT[T]CCA	GCT	CCA	0	0			GGT[C]GTA	GGT	GTA	46	14	76.67		CTT[G]CTC	CTT	CTC	0	0
GTT[C]AGT	GTT	AGT	11	1	91.67		ATT[C]TGA	ATT	TGA	21	3	87.5		CTC[G]CTG	CTC	CTG	20	7	74.07		GCT[T]CAT	GCT	CAT	0	0			TAG[C]GAT	TAG	GAT	43	13	76.79		CTT[G]CCG	CTT	CCG	0	0
CAA[C]GAG	CAA	GAG	11	1	91.67		CGC[C]GCT	CGC	GCT	14	2	87.5		AGC[G]CTC	AGC	CTC	26	9	74.29		GCT[T]CAG	GCT	CAG	0	0			GAT[C]TCT	GAT	TCT	0	0			CTT[G]CCC	CTT	CCC	0	1	0
TCC[C]CTA	TCC	CTA	11	1	91.67		GCA[C]AGT	GCA	AGT	21	3	87.5		CAC[G]CGG	CAC	CGG	9	3	75		GCT[T]CCT	GCT	CCT	0	0			TAA[C]GTG	TAA	GTG	37	11	77.08		CTT[G]CCA	CTT	CCA	0	2	0
AGA[C]TCA	AGA	TCA	22	2	91.67		ACG[C]ACA	ACG	ACA	21	3	87.5		GTT[G]TTT	GTT	TTT	3	1	75		GCT[T]CCG	GCT	CCG	0	0			GAT[C]GTG	GAT	GTG	38	11	77.55		CTT[G]CGC	CTT	CGC	0	1	0
TTT[C]TTA	TTT	TTA	11	1	91.67		CCT[C]GAG	CCT	GAG	14	2	87.5		GGG[G]CGA	GGG	CGA	6	2	75		GCT[T]CCC	GCT	CCC	0	0			TTA[C]GGT	TTA	GGT	83	24	77.57		CTT[G]CGA	CTT	CGA	0	0
CTA[C]CAC	CTA	CAC	11	1	91.67		GCC[C]ACC	GCC	ACC	7	1	87.5		AAG[G]TAA	AAG	TAA	9	3	75		GCG[T]TTC	GCG	TTC	0	0			GAG[C]GTT	GAG	GTT	42	12	77.78		CTT[G]CCT	CTT	CCT	0	0
GCA[C]CAC	GCA	CAC	11	1	91.67		ACC[C]GCT	ACC	GCT	14	2	87.5		GCC[G]GGA	GCC	GGA	12	4	75		GCG[T]GCT	GCG	GCT	0	0			TTA[C]GGG	TTA	GGG	35	10	77.78		CTT[G]GCA	CTT	GCA	0	0
GGC[C]GAC	GGC	GAC	11	1	91.67		TGC[C]GGA	TGC	GGA	14	2	87.5		AGT[G]TGC	AGT	TGC	6	2	75		GCG[T]GCG	GCG	GCG	0	0			GCC[C]CCG	GCC	CCG	0	0			CTT[G]TAC	CTT	TAC	0	0
CTA[C]GAC	CTA	GAC	11	1	91.67		ACC[C]GGC	ACC	GGC	14	2	87.5		AAC[G]GGT	AAC	GGT	12	4	75		GCG[T]GCC	GCG	GCC	0	0			GGA[C]GAG	GGA	GAG	14	4	77.78		CTT[G]GTG	CTT	GTG	0	1	0
ATA[C]GAG	ATA	GAG	23	2	92		CCT[C]GAC	CCT	GAC	14	2	87.5		AAC[G]GTA	AAC	GTA	12	4	75		GCG[T]GTA	GCG	GTA	0	0			AGA[C]GTA	AGA	GTA	14	4	77.78		CTT[G]GTA	CTT	GTA	0	1	0
CTC[C]CTT	CTC	CTT	23	2	92		TCG[C]GGG	TCG	GGG	7	1	87.5		GCC[G]CCA	GCC	CCA	18	6	75		GCG[T]GGC	GCG	GGC	0	0			AGA[C]GTT	AGA	GTT	35	10	77.78		CTT[G]TCG	CTT	TCG	0	2	0
GTA[C]CGC	GTA	CGC	23	2	92		ACC[C]GGT	ACC	GGT	14	2	87.5		CAC[G]ACA	CAC	ACA	9	3	75		GCG[T]GGA	GCG	GGA	0	0			GGT[C]GTT	GGT	GTT	53	15	77.94		CTT[G]TCC	CTT	TCC	0	1	0
CAA[C]TAT	CAA	TAT	23	2	92		GAA[C]GGA	GAA	GGA	14	2	87.5		GCC[G]CGC	GCC	CGC	9	3	75		GCG[T]GAA	GCG	GAA	0	0			AAT[C]GGT	AAT	GGT	39	11	78		CTT[G]TCA	CTT	TCA	0	0
TGA[C]GTA	TGA	GTA	35	3	92.11		ACT[C]GCT	ACT	GCT	21	3	87.5		TGA[G]CCG	TGA	CCG	12	4	75		GCG[T]CTT	GCG	CTT	0	0			GTT[C]GAA	GTT	GAA	39	11	78		CTT[G]GGA	CTT	GGA	0	0
TCC[C]ACT	TCC	ACT	12	1	92.31		CGA[C]GTG	CGA	GTG	14	2	87.5		ATC[G]CAA	ATC	CAA	15	5	75		GCG[T]CTG	GCG	CTG	0	0			TAT[C]GGT	TAT	GGT	82	23	78.1		CTT[G]GCG	CTT	GCG	0	0
CCG[C]CGC	CCG	CGC	12	1	92.31		TTT[C]GGA	TTT	GGA	21	3	87.5		TGG[G]CTG	TGG	CTG	3	1	75		GCG[T]GCA	GCG	GCA	0	0			GGA[C]GTG	GGA	GTG	18	5	78.26		CTT[G]GCC	CTT	GCC	0	0
AGG[C]GGA	AGG	GGA	12	1	92.31		ATA[C]GGT	ATA	GGT	21	3	87.5		GAA[G]GCA	GAA	GCA	6	2	75		GCG[T]GAT	GCG	GAT	0	0			TTG[C]GAG	TTG	GAG	36	10	78.26		CTT[G]GGT	CTT	GGT	0	3	0
CAG[C]ACC	CAG	ACC	12	1	92.31		GAC[C]TTG	GAC	TTG	14	2	87.5		GAA[G]GCT	GAA	GCT	9	3	75		GCG[T]GAC	GCG	GAC	0	0			TTG[C]GGG	TTG	GGG	29	8	78.38		CTT[G]GGG	CTT	GGG	0	0
CCG[C]AAG	CCG	AAG	12	1	92.31		ACT[C]CAG	ACT	CAG	14	2	87.5		TTT[G]GTT	TTT	GTT	3	1	75		GCG[T]TCG	GCG	TCG	0	0			AGT[C]GGT	AGT	GGT	33	9	78.57		CTT[G]GGC	CTT	GGC	0	0
CTA[C]AAA	CTA	AAA	12	1	92.31		GAG[C]CCG	GAG	CCG	14	2	87.5		ATG[G]CTG	ATG	CTG	6	2	75		GCG[T]TCC	GCG	TCC	0	0			TAG[C]GGG	TAG	GGG	22	6	78.57		CTT[G]CAT	CTT	CAT	0	0
AGG[C]CAG	AGG	CAG	12	1	92.31		ACT[C]GGG	ACT	GGG	7	1	87.5		CAG[G]GTT	CAG	GTT	6	2	75		GCG[T]TCA	GCG	TCA	0	0			ATT[C]GAT	ATT	GAT	67	18	78.82		CTG[G]TGT	CTG	TGT	0	1	0
TCC[C]ACA	TCC	ACA	12	1	92.31		GAT[C]GAA	GAT	GAA	7	1	87.5		TTA[G]TGT	TTA	TGT	6	2	75		GCG[T]TGG	GCG	TGG	0	1	0		GAA[C]GTT	GAA	GTT	41	11	78.85		CTG[G]TGG	CTG	TGG	0	0
CGC[C]CTA	CGC	CTA	12	1	92.31		GAC[C]AAA	GAC	AAA	7	1	87.5		TGC[G]CTG	TGC	CTG	3	1	75		GCG[T]TGC	GCG	TGC	0	0			GAG[C]GAT	GAG	GAT	15	4	78.95		CTG[G]TGC	CTG	TGC	0	0
ACG[C]ACC	ACG	ACC	12	1	92.31		TAG[C]CAT	TAG	CAT	14	2	87.5		TAG[G]AGG	TAG	AGG	6	2	75		GCG[T]TCT	GCG	TCT	0	0			ATG[C]GAA	ATG	GAA	15	4	78.95		CTT[G]AAC	CTT	AAC	0	0
AAC[C]TCG	AAC	TCG	12	1	92.31		ATC[C]ACG	ATC	ACG	14	2	87.5		TCT[G]GTT	TCT	GTT	3	1	75		GCG[T]GTT	GCG	GTT	0	0			TAA[C]GAT	TAA	GAT	30	8	78.95		CTT[G]AAA	CTT	AAA	0	0
CAA[C]GGG	CAA	GGG	12	1	92.31		ACT[C]GTC	ACT	GTC	21	3	87.5		GAG[G]TCG	GAG	TCG	6	2	75		GCG[T]GTG	GCG	GTG	0	0			GAT[C]GTT	GAT	GTT	68	18	79.07		CTG[G]TTC	CTG	TTC	0	0
GTC[C]CGC	GTC	CGC	12	1	92.31		GAC[C]GGG	GAC	GGG	7	1	87.5		TTA[G]CGT	TTA	CGT	9	3	75		GCG[T]GTC	GCG	GTC	0	0			AAA[C]GTT	AAA	GTT	34	9	79.07		CTG[G]TCA	CTG	TCA	0	0
AGG[C]GAG	AGG	GAG	12	1	92.31		CGA[C]ACT	CGA	ACT	7	1	87.5		CAC[G]GGA	CAC	GGA	6	2	75		GCG[T]TAG	GCG	TAG	0	0			AAG[C]GGT	AAG	GGT	23	6	79.31		CTG[G]TAC	CTG	TAC	0	2	0
TAC[C]GAC	TAC	GAC	12	1	92.31		GCG[C]CGT	GCG	CGT	14	2	87.5		GAT[G]GTT	GAT	GTT	3	1	75		GCG[T]TAC	GCG	TAC	0	0			TTA[C]GAT	TTA	GAT	66	17	79.52		CTG[G]TAA	CTG	TAA	0	0
CTC[C]TGC	CTC	TGC	24	2	92.31		AGT[C]GGA	AGT	GGA	14	2	87.5		ACG[G]CGG	ACG	CGG	9	3	75		GCG[T]TAA	GCG	TAA	0	1	0		TGT[C]GTT	TGT	GTT	148	38	79.57		CTG[G]TCT	CTG	TCT	0	0
ATC[C]CTG	ATC	CTG	12	1	92.31		ACA[C]GCC	ACA	GCC	14	2	87.5		GAC[G]CGT	GAC	CGT	18	6	75		GCT[T]CTG	GCT	CTG	0	0			TTA[C]GTG	TTA	GTG	94	24	79.66		CTG[G]TCG	CTG	TCG	0	0
CAC[C]AAA	CAC	AAA	12	1	92.31		AGT[C]GTG	AGT	GTG	21	3	87.5		TTA[G]GGT	TTA	GGT	3	1	75		GGA[T]CCT	GGA	CCT	0	0			TTT[C]GAA	TTT	GAA	67	17	79.76		CTG[G]TCC	CTG	TCC	0	1	0
TGA[C]TTT	TGA	TTT	12	1	92.31		ATC[C]GCC	ATC	GCC	14	2	87.5		AAC[G]AGA	AAC	AGA	3	1	75		GGA[T]CCG	GGA	CCG	0	0			TTA[C]GTT	TTA	GTT	134	34	79.76		CTT[G]AAG	CTT	AAG	0	2	0
TCC[C]CGA	TCC	CGA	12	1	92.31		GCG[C]ATC	GCG	ATC	21	3	87.5		GAG[G]GCT	GAG	GCT	6	2	75		GGA[T]CCC	GGA	CCC	0	0			GTA[C]GTT	GTA	GTT	79	20	79.8		CTT[G]ATC	CTT	ATC	0	2	0
CCA[C]GAC	CCA	GAC	12	1	92.31		CCC[C]GTA	CCC	GTA	14	2	87.5		CAC[G]TGG	CAC	TGG	9	3	75		GGA[T]CGG	GGA	CGG	0	0			GTT[C]GTT	GTT	GTT	151	38	79.89		CTT[G]ATA	CTT	ATA	0	0
GGA[C]CGC	GGA	CGC	12	1	92.31		GGA[C]CAC	GGA	CAC	14	2	87.5		TGT[G]CTT	TGT	CTT	3	1	75		GGA[T]CGC	GGA	CGC	0	0			AGG[C]GTG	AGG	GTG	12	3	80		CTT[G]AGG	CTT	AGG	0	0
GCA[C]GAC	GCA	GAC	12	1	92.31		CTG[C]CGC	CTG	CGC	7	1	87.5		GGC[G]ACT	GGC	ACT	9	3	75		GGA[T]CGA	GGA	CGA	0	0			AAT[C]GAG	AAT	GAG	20	5	80		CTT[G]CAG	CTT	CAG	0	0
TAG[C]TTT	TAG	TTT	12	1	92.31		ACA[C]GAA	ACA	GAA	14	2	87.5		GGC[G]CAG	GGC	CAG	12	4	75		GGA[T]CAC	GGA	CAC	0	0			CGT[C]TTA	CGT	TTA	4	1	80		CTT[G]CAC	CTT	CAC	0	1	0
GCA[C]GGA	GCA	GGA	12	1	92.31		CCG[C]CAC	CCG	CAC	14	2	87.5		GGC[G]CTT	GGC	CTT	6	2	75		GGA[T]CAA	GGA	CAA	0	0			TAG[C]GGA	TAG	GGA	20	5	80		CTT[G]CAA	CTT	CAA	0	0
CCA[C]TTA	CCA	TTA	12	1	92.31		GCT[C]GCC	GCT	GCC	14	2	87.5		TGG[G]CGC	TGG	CGC	3	1	75		GGA[T]ATC	GGA	ATC	0	1	0		AGG[C]GTA	AGG	GTA	20	5	80		CTT[G]ACC	CTT	ACC	0	0
CCA[C]TAG	CCA	TAG	12	1	92.31		GCC[C]CGG	GCC	CGG	7	1	87.5		GGC[G]AAA	GGC	AAA	9	3	75		GGA[T]CCA	GGA	CCA	0	0			CGG[C]TTA	CGG	TTA	4	1	80		CTT[G]ACA	CTT	ACA	0	0
GGG[C]GGA	GGG	GGA	12	1	92.31		TTC[C]GCG	TTC	GCG	14	2	87.5		TCT[G]CGT	TCT	CGT	6	2	75		GGA[T]CAT	GGA	CAT	0	0			AGC[C]TGT	AGC	TGT	4	1	80		CTT[G]AAT	CTT	AAT	0	1	0
TGA[C]TAT	TGA	TAT	12	1	92.31		GCC[C]CTG	GCC	CTG	14	2	87.5		GTG[G]CAG	GTG	CAG	6	2	75		GGA[T]CAG	GGA	CAG	0	0			GTG[C]GTT	GTG	GTT	69	17	80.23		CTT[G]AGC	CTT	AGC	0	1	0
AGA[C]ACC	AGA	ACC	12	1	92.31		GTG[C]GCA	GTG	GCA	14	2	87.5		TCT[G]CGG	TCT	CGG	6	2	75		GGA[T]GCT	GGA	GCT	0	1	0		TAG[C]GTA	TAG	GTA	45	11	80.36		CTT[G]AGA	CTT	AGA	0	0
AAC[C]AGA	AAC	AGA	12	1	92.31		TTG[C]GTA	TTG	GTA	29	4	87.88		GTG[G]ACG	GTG	ACG	3	1	75		GGA[T]GCG	GGA	GCG	0	1	0		TAG[C]GTG	TAG	GTG	45	11	80.36		CTT[G]ACT	CTT	ACT	0	1	0
CAT[C]ATA	CAT	ATA	12	1	92.31		TTT[C]GAT	TTT	GAT	29	4	87.88		TGG[G]CAG	TGG	CAG	3	1	75		GGA[T]GCC	GGA	GCC	0	0			ATG[C]GTA	ATG	GTA	41	10	80.39		GAA[G]TGC	GAA	TGC	0	0
GAC[C]GCC	GAC	GCC	12	1	92.31		CCT[C]GTT	CCT	GTT	22	3	88		GTC[G]CGC	GTC	CGC	12	4	75		GGA[T]TCA	GGA	TCA	0	1	0		TTG[C]GAA	TTG	GAA	37	9	80.43		GAA[G]TCT	GAA	TCT	0	0
GAC[C]GCA	GAC	GCA	12	1	92.31		ATG[C]TTA	ATG	TTA	22	3	88		GTC[G]CGG	GTC	CGG	3	1	75		GGA[T]TAC	GGA	TAC	0	1	0		ATT[C]GTT	ATT	GTT	142	34	80.68		GAA[G]TCG	GAA	TCG	0	0
CCC[C]TAG	CCC	TAG	12	1	92.31		TTA[C]AGT	TTA	AGT	22	3	88		ATC[G]AAA	ATC	AAA	12	4	75		GGA[T]GTC	GGA	GTC	0	0			TGT[C]GAG	TGT	GAG	46	11	80.7		GAC[G]AAC	GAC	AAC	0	0
GCT[C]CTC	GCT	CTC	12	1	92.31		GGA[C]TAA	GGA	TAA	22	3	88		GGG[G]ACT	GGG	ACT	3	1	75		GGA[T]CTC	GGA	CTC	0	0			TAT[C]GTG	TAT	GTG	84	20	80.77		GAC[G]AAA	GAC	AAA	0	1	0
ACA[C]GTC	ACA	GTC	12	1	92.31		TAT[C]ATG	TAT	ATG	22	3	88		ACA[G]TCC	ACA	TCC	15	5	75		GGA[T]CTA	GGA	CTA	0	0			GAT[C]GTA	GAT	GTA	42	10	80.77		GAA[G]TTC	GAA	TTC	0	0
CTT[C]CAA	CTT	CAA	12	1	92.31		TAA[C]TTA	TAA	TTA	22	3	88		GTC[G]CGT	GTC	CGT	3	1	75		GGA[T]CGT	GGA	CGT	0	0			ATT[C]GGT	ATT	GGT	76	18	80.85		GAA[G]GCT	GAA	GCT	0	0
GAG[C]CTG	GAG	CTG	12	1	92.31		GTC[C]CAT	GTC	CAT	22	3	88		GGC[G]GCA	GGC	GCA	15	5	75		GGA[T]GCA	GGA	GCA	0	0			ATG[C]GTT	ATG	GTT	93	22	80.87		GAA[G]GCC	GAA	GCC	0	0
TAG[C]CCA	TAG	CCA	24	2	92.31		TTG[C]CCA	TTG	CCA	22	3	88		GGC[G]GAT	GGC	GAT	6	2	75		GGA[T]GAC	GGA	GAC	0	1	0		GTG[C]GGA	GTG	GGA	17	4	80.95		GAA[G]GCA	GAA	GCA	0	0
GAG[C]AAC	GAG	AAC	12	1	92.31		TTT[C]GCA	TTT	GCA	22	3	88		GGC[G]GCT	GGC	GCT	3	1	75		GGA[T]CTG	GGA	CTG	0	0			GTG[C]GAG	GTG	GAG	17	4	80.95		GAA[G]TCC	GAA	TCC	0	0
CAT[C]ACG	CAT	ACG	12	1	92.31		TTA[C]ATG	TTA	ATG	22	3	88		TGT[G]CGT	TGT	CGT	3	1	75		GGA[T]AGC	GGA	AGC	0	0			ATG[C]GGA	ATG	GGA	17	4	80.95		GAA[G]TAC	GAA	TAC	0	1	0
AAC[C]CTT	AAC	CTT	12	1	92.31		CCT[C]GCG	CCT	GCG	22	3	88		ATG[G]TTG	ATG	TTG	3	1	75		GCT[T]GTA	GCT	GTA	0	2	0		GAT[C]GGG	GAT	GGG	13	3	81.25		GAA[G]GTC	GAA	GTC	0	0
ATG[C]ATA	ATG	ATA	12	1	92.31		CAA[C]GCT	CAA	GCT	22	3	88		GTG[G]CGA	GTG	CGA	6	2	75		GCT[T]GGC	GCT	GGC	0	0			AAT[C]GAA	AAT	GAA	13	3	81.25		GAC[G]AAG	GAC	AAG	0	0
GGG[C]CCA	GGG	CCA	12	1	92.31		TGT[C]GCT	TGT	GCT	22	3	88		GTT[G]CCG	GTT	CCG	3	1	75		GCT[T]GCT	GCT	GCT	0	0			GTA[C]GAA	GTA	GAA	13	3	81.25		GAC[G]AGT	GAC	AGT	0	0
GCC[C]GTG	GCC	GTG	12	1	92.31		TCA[C]TGT	TCA	TGT	22	3	88		TGT[G]TTT	TGT	TTT	3	1	75		GCT[T]TAG	GCT	TAG	0	3	0		GTT[C]GTG	GTT	GTG	70	16	81.4		GAC[G]AGG	GAC	AGG	0	0
TCA[C]AAA	TCA	AAA	12	1	92.31		TTG[C]GCC	TTG	GCC	22	3	88		GCG[G]GGA	GCG	GGA	6	2	75		GCT[T]TAA	GCT	TAA	0	1	0		AGA[C]GGT	AGA	GGT	22	5	81.48		GAC[G]AGC	GAC	AGC	0	0
TTG[C]CCT	TTG	CCT	12	1	92.31		ATG[C]ATT	ATG	ATT	22	3	88		ATT[G]TTG	ATT	TTG	3	1	75		GCT[T]GTC	GCT	GTC	0	0			ATG[C]GAG	ATG	GAG	22	5	81.48		GAC[G]ATT	GAC	ATT	0	0
ACT[C]AGC	ACT	AGC	25	2	92.59		CCC[C]GTT	CCC	GTT	15	2	88.24		CAA[G]AAT	CAA	AAT	6	2	75		GCT[T]GAC	GCT	GAC	0	0			GCG[C]GGG	GCG	GGG	0	0			GAC[G]ATC	GAC	ATC	0	0
ATG[C]TCC	ATG	TCC	25	2	92.59		ATG[C]GCA	ATG	GCA	15	2	88.24		GTC[G]AGA	GTC	AGA	9	3	75		GCT[T]GAA	GCT	GAA	0	0			TGA[C]GTT	TGA	GTT	92	21	81.42		GAC[G]ATA	GAC	ATA	0	1	0
CAG[C]TCC	CAG	TCC	25	2	92.59		TCG[C]ACG	TCG	ACG	15	2	88.24		GTT[G]GAT	GTT	GAT	3	1	75		GCT[T]CTT	GCT	CTT	0	0			AGT[C]GTA	AGT	GTA	31	7	81.58		GAC[G]ACC	GAC	ACC	0	1	0
GTG[C]AAC	GTG	AAC	26	2	92.86		AGT[C]GAA	AGT	GAA	15	2	88.24		GCC[G]GGC	GCC	GGC	3	1	75		GCT[T]GCG	GCT	GCG	0	0			ATT[C]GAA	ATT	GAA	31	7	81.58		GAC[G]ACA	GAC	ACA	0	0
CCA[C]CCG	CCA	CCG	13	1	92.86		CAG[C]AGG	CAG	AGG	15	2	88.24		GTT[G]GAG	GTT	GAG	3	1	75		GCT[T]GCC	GCT	GCC	0	0			ATA[C]GTT	ATA	GTT	80	18	81.63		GAC[G]AAT	GAC	AAT	0	1	0
CAT[C]TAC	CAT	TAC	13	1	92.86		AAA[C]ATT	AAA	ATT	15	2	88.24		CAA[G]GAC	CAA	GAC	9	3	75		GCT[T]GCA	GCT	GCA	0	0			GGG[C]GGT	GGG	GGT	9	2	81.82		GAC[G]AGA	GAC	AGA	0	0
TCG[C]GTA	TCG	GTA	26	2	92.86		CCA[C]GTG	CCA	GTG	15	2	88.24		GCC[G]GTC	GCC	GTC	9	3	75		GGA[T]ACA	GGA	ACA	0	1	0		GAG[C]GTG	GAG	GTG	18	4	81.82		GAC[G]ACT	GAC	ACT	0	0
CTC[C]GAA	CTC	GAA	13	1	92.86		CCG[C]TGG	CCG	TGG	15	2	88.24		ACC[G]CGT	ACC	CGT	12	4	75		GGA[T]AAC	GGA	AAC	0	0			GAA[C]GGT	GAA	GGT	18	4	81.82		GAC[G]ACG	GAC	ACG	0	0
AAA[C]TCC	AAA	TCC	13	1	92.86		ATC[C]GAG	ATC	GAG	15	2	88.24		AAC[G]GCC	AAC	GCC	6	2	75		GCT[T]TTC	GCT	TTC	0	1	0		TGT[C]GTG	TGT	GTG	68	15	81.93		GAA[G]GAC	GAA	GAC	0	0
CTC[C]CGC	CTC	CGC	13	1	92.86		ATT[C]TAA	ATT	TAA	30	4	88.24		GTG[G]GCG	GTG	GCG	3	1	75		GGA[T]ACT	GGA	ACT	0	0			TTG[C]GGA	TTG	GGA	37	8	82.22		GAA[G]ACG	GAA	ACG	0	0
ATG[C]CCA	ATG	CCA	13	1	92.86		TCC[C]GGA	TCC	GGA	15	2	88.24		GGA[G]CAA	GGA	CAA	9	3	75		GGA[T]ACG	GGA	ACG	0	0			AAT[C]GTG	AAT	GTG	51	11	82.26		GAA[G]ACC	GAA	ACC	0	0
GAA[C]AAG	GAA	AAG	13	1	92.86		CCG[C]CCC	CCG	CCC	15	2	88.24		GTG[G]GAC	GTG	GAC	3	1	75		GGA[T]ACC	GGA	ACC	0	0			ATA[C]GTG	ATA	GTG	42	9	82.35		GAA[G]ACA	GAA	ACA	0	0
GTG[C]CGG	GTG	CGG	13	1	92.86		CGA[C]GAT	CGA	GAT	15	2	88.24		TGT[G]TAT	TGT	TAT	3	1	75		GCT[T]TCG	GCT	TCG	0	0			TGT[C]GGT	TGT	GGT	75	16	82.42		GAA[G]CAC	GAA	CAC	0	1	0
TCC[C]AGT	TCC	AGT	13	1	92.86		ATG[C]TGC	ATG	TGC	15	2	88.24		GTT[G]ACT	GTT	ACT	6	2	75		GCT[T]TCC	GCT	TCC	0	0			TGG[C]GTG	TGG	GTG	38	8	82.61		GAA[G]CAA	GAA	CAA	0	0
CAA[C]ATT	CAA	ATT	13	1	92.86		CCT[C]GGC	CCT	GGC	15	2	88.24		GCT[G]CTG	GCT	CTG	3	1	75		GCT[T]TCA	GCT	TCA	0	1	0		GGT[C]GGA	GGT	GGA	19	4	82.61		GAA[G]ATC	GAA	ATC	0	1	0
TCC[C]TAG	TCC	TAG	13	1	92.86		TGG[C]GTC	TGG	GTC	15	2	88.24		GCT[G]CTT	GCT	CTT	6	2	75		GCT[T]TGG	GCT	TGG	0	3	0		AAG[C]GAT	AAG	GAT	19	4	82.61		CTT[G]TGC	CTT	TGC	0	0
AGT[C]CTG	AGT	CTG	26	2	92.86		GGA[C]TAG	GGA	TAG	15	2	88.24		ATG[G]GGC	ATG	GGC	3	1	75		GCT[T]TGC	GCT	TGC	0	0			ATG[C]GGT	ATG	GGT	48	10	82.76		CTT[G]TGA	CTT	TGA	0	0
CGT[C]GGC	CGT	GGC	13	1	92.86		CAC[C]GGA	CAC	GGA	15	2	88.24		GTG[G]TTA	GTG	TTA	3	1	75		GCT[T]TCT	GCT	TCT	0	0			TTG[C]GTA	TTG	GTA	82	17	82.83		CTT[G]TCT	CTT	TCT	0	1	0
CAT[C]ATG	CAT	ATG	13	1	92.86		CAC[C]GAT	CAC	GAT	15	2	88.24		TCG[G]GTG	TCG	GTG	3	1	75		GCG[T]CTC	GCG	CTC	0	0			TTA[C]GAA	TTA	GAA	34	7	82.93		GAA[G]AAC	GAA	AAC	0	0
CAG[C]GTC	CAG	GTC	26	2	92.86		GTG[C]TAG	GTG	TAG	15	2	88.24		AGC[G]ATT	AGC	ATT	18	6	75		GCC[T]CGT	GCC	CGT	0	0			AGT[C]GAT	AGT	GAT	39	8	82.98		CTT[G]TTC	CTT	TTC	0	1	0
TCC[C]AAT	TCC	AAT	13	1	92.86		GCT[C]AGT	GCT	AGT	15	2	88.24		TGA[G]GTT	TGA	GTT	3	1	75		GCC[T]CGG	GCC	CGG	0	0			TGT[C]GAA	TGT	GAA	44	9	83.02		CTT[G]TGG	CTT	TGG	0	0
CTA[C]TAT	CTA	TAT	13	1	92.86		TGA[C]ATG	TGA	ATG	15	2	88.24		CGG[G]GTC	CGG	GTC	3	1	75		GCC[T]CGC	GCC	CGC	0	0			GGT[C]GAT	GGT	GAT	49	10	83.05		GAA[G]CAG	GAA	CAG	0	0
CTG[C]TCC	CTG	TCC	26	2	92.86		AAT[C]GTG	AAT	GTG	15	2	88.24		TTC[G]GTG	TTC	GTG	3	1	75		GCC[T]CTG	GCC	CTG	0	0			TAT[C]GTT	TAT	GTT	154	31	83.24		GAA[G]CGT	GAA	CGT	0	1	0
CCG[C]TCC	CCG	TCC	13	1	92.86		GAG[C]CTG	GAG	CTG	15	2	88.24		AAC[G]AGT	AAC	AGT	9	3	75		GCC[T]CTC	GCC	CTC	0	0			TGG[C]GGA	TGG	GGA	20	4	83.33		GAA[G]CGG	GAA	CGG	0	1	0
AAA[C]AGC	AAA	AGC	13	1	92.86		AAG[C]CAG	AAG	CAG	15	2	88.24		CGA[G]GGG	CGA	GGG	3	1	75		GCC[T]CTA	GCC	CTA	0	0			TGA[C]GTA	TGA	GTA	40	8	83.33		GAA[G]CGC	GAA	CGC	0	0
ATC[C]CGG	ATC	CGG	13	1	92.86		TGC[C]GCA	TGC	GCA	15	2	88.24		TCA[G]TGG	TCA	TGG	3	1	75		GCC[T]CCC	GCC	CCC	0	0			GAG[C]GAA	GAG	GAA	10	2	83.33		GAA[G]CTG	GAA	CTG	0	0
CCG[C]GGG	CCG	GGG	13	1	92.86		TAG[C]TGT	TAG	TGT	15	2	88.24		CGG[G]ATT	CGG	ATT	9	3	75		GCC[T]CCA	GCC	CCA	0	0			TAG[C]GAG	TAG	GAG	15	3	83.33		GAA[G]CTC	GAA	CTC	0	0
GCG[C]CCT	GCG	CCT	13	1	92.86		CAG[C]GTA	CAG	GTA	15	2	88.24		TGG[G]GTA	TGG	GTA	3	1	75		GCC[T]CAT	GCC	CAT	0	0			AGG[C]GGG	AGG	GGG	10	2	83.33		GAA[G]CTA	GAA	CTA	0	1	0
ATC[C]AGA	ATC	AGA	13	1	92.86		TGC[C]GAG	TGC	GAG	15	2	88.24		CCA[G]CCC	CCA	CCC	12	4	75		GCC[T]CGA	GCC	CGA	0	0			AAA[C]GGA	AAA	GGA	10	2	83.33		GAA[G]CCC	GAA	CCC	0	0
GTC[C]CCA	GTC	CCA	13	1	92.86		GTG[C]TGA	GTG	TGA	15	2	88.24		TAT[G]GTG	TAT	GTG	3	1	75		GCC[T]CCT	GCC	CCT	0	0			GAG[C]AGG	GAG	AGG	10	2	83.33		GAA[G]CCA	GAA	CCA	0	1	0
GTC[C]GCG	GTC	GCG	13	1	92.86		AAG[C]GTC	AAG	GTC	15	2	88.24		TGC[G]AAT	TGC	AAT	18	6	75		GCC[T]CCG	GCC	CCG	0	0			TAA[C]GAG	TAA	GAG	15	3	83.33		GAA[G]CAT	GAA	CAT	0	0
CGA[C]TCT	CGA	TCT	26	2	92.86		GCT[C]GGT	GCT	GGT	15	2	88.24		CCG[G]CAG	CCG	CAG	12	4	75		GCC[T]GCT	GCC	GCT	0	0			TAG[C]GTT	TAG	GTT	101	20	83.47		GAA[G]CGA	GAA	CGA	0	0
CCG[C]GCT	CCG	GCT	13	1	92.86		GAC[C]GAG	GAC	GAG	15	2	88.24		TCA[G]CAC	TCA	CAC	12	4	75		GCC[T]GCG	GCC	GCG	0	0			GTA[C]GTA	GTA	GTA	46	9	83.64		GAA[G]CCT	GAA	CCT	0	0
CCC[C]TGG	CCC	TGG	13	1	92.86		AAG[C]GGT	AAG	GGT	15	2	88.24		TCT[G]TCG	TCT	TCG	9	3	75		GCC[T]GCC	GCC	GCC	0	0			TAT[C]GGG	TAT	GGG	46	9	83.64		GAA[G]CCG	GAA	CCG	0	0
CCG[C]ACC	CCG	ACC	13	1	92.86		AGG[C]TAG	AGG	TAG	15	2	88.24		CGT[G]ATG	CGT	ATG	3	1	75		GCC[T]GGG	GCC	GGG	0	0			AAT[C]GTT	AAT	GTT	77	15	83.7		CTC[G]GAT	CTC	GAT	0	2	0
CCC[C]CGT	CCC	CGT	13	1	92.86		AAA[C]TGG	AAA	TGG	15	2	88.24		CGT[G]AGG	CGT	AGG	3	1	75		GCC[T]GGC	GCC	GGC	0	0			GCG[C]GGT	GCG	GGT	0	0			CTC[G]GAG	CTC	GAG	0	0
CCC[C]ATT	CCC	ATT	13	1	92.86		TAT[C]GTT	TAT	GTT	30	4	88.24		CCC[G]TGT	CCC	TGT	9	3	75		GCC[T]GGA	GCC	GGA	0	0			TGG[C]GTA	TGG	GTA	36	7	83.72		CTC[G]GAC	CTC	GAC	0	1	0
CGG[C]ACA	CGG	ACA	13	1	92.86		TAT[C]TGT	TAT	TGT	30	4	88.24		AGC[G]AGC	AGC	AGC	6	2	75		GCC[T]GAC	GCC	GAC	0	0			AAG[C]GTA	AAG	GTA	26	5	83.87		CTC[G]GCG	CTC	GCG	0	0
TCT[C]CCA	TCT	CCA	13	1	92.86		GAG[C]TGC	GAG	TGC	15	2	88.24		TCC[G]TGG	TCC	TGG	3	1	75		GCC[T]GAA	GCC	GAA	0	0			GAA[C]GTA	GAA	GTA	21	4	84		CTC[G]GCC	CTC	GCC	0	0
AAG[C]GAA	AAG	GAA	13	1	92.86		CTC[C]TGA	CTC	TGA	15	2	88.24		CCC[G]GAC	CCC	GAC	12	4	75		GCC[T]CTT	GCC	CTT	0	0			TGA[C]GGA	TGA	GGA	16	3	84.21		CTC[G]GCA	CTC	GCA	0	0
TAA[C]CAA	TAA	CAA	13	1	92.86		GAA[C]CCC	GAA	CCC	15	2	88.24		CGC[G]ATA	CGC	ATA	9	3	75		GCC[T]GCA	GCC	GCA	0	0			AAG[C]GTG	AAG	GTG	16	3	84.21		CTC[G]CTC	CTC	CTC	0	1	0
CGC[C]GGT	CGC	GGT	13	1	92.86		TTG[C]GGC	TTG	GGC	15	2	88.24		CGC[G]AGT	CGC	AGT	15	5	75		GCC[T]GAT	GCC	GAT	0	0			TTT[C]GGT	TTT	GGT	129	24	84.31		CTC[G]CTA	CTC	CTA	0	0
CTC[C]TAT	CTC	TAT	26	2	92.86		GCC[C]CAC	GCC	CAC	15	2	88.24		CGC[G]AGA	CGC	AGA	9	3	75		GCC[T]GAG	GCC	GAG	0	0			ATA[C]GAT	ATA	GAT	38	7	84.44		CTC[G]CGT	CTC	CGT	0	1	0
AGA[C]GCG	AGA	GCG	13	1	92.86		AGG[C]GAC	AGG	GAC	15	2	88.24		TGA[G]CTG	TGA	CTG	9	3	75		GCC[T]CAG	GCC	CAG	0	0			TTT[C]GTT	TTT	GTT	264	48	84.62		CTC[G]GAA	CTC	GAA	0	0
GCA[C]ACG	GCA	ACG	13	1	92.86		GAT[C]GGT	GAT	GGT	23	3	88.46		TCG[G]AGG	TCG	AGG	3	1	75		GCC[T]AAG	GCC	AAG	0	0			GGA[C]GGA	GGA	GGA	11	2	84.62		CTC[G]CTT	CTC	CTT	0	0
GAT[C]TTA	GAT	TTA	13	1	92.86		CGG[C]ATT	CGG	ATT	23	3	88.46		TTT[G]CCG	TTT	CCG	9	3	75		GCC[T]AAC	GCC	AAC	0	0			GGG[C]GAA	GGG	GAA	11	2	84.62		CTC[G]CTG	CTC	CTG	0	0
AGA[C]GGG	AGA	GGG	13	1	92.86		GGT[C]ATA	GGT	ATA	23	3	88.46		TGG[G]TTC	TGG	TTC	3	1	75		GCC[T]AAA	GCC	AAA	0	0			TGT[C]GGA	TGT	GGA	39	7	84.78		CTC[G]GCT	CTC	GCT	0	0
ACA[C]CGG	ACA	CGG	13	1	92.86		GAT[C]GTC	GAT	GTC	23	3	88.46		CGC[G]TCG	CGC	TCG	15	5	75		GCC[T]ACC	GCC	ACC	0	0			TAA[C]GTA	TAA	GTA	39	7	84.78		CTC[G]TAA	CTC	TAA	0	1	0
GGA[C]GAG	GGA	GAG	13	1	92.86		AAT[C]TGT	AAT	TGT	23	3	88.46		CCC[G]ACC	CCC	ACC	12	4	75		GCC[T]ACA	GCC	ACA	0	0			TAG[C]GGT	TAG	GGT	39	7	84.78		CTC[G]GTT	CTC	GTT	0	0
ACC[C]CTG	ACC	CTG	13	1	92.86		CAT[C]GCG	CAT	GCG	23	3	88.46		CCC[G]CAG	CCC	CAG	12	4	75		GCC[T]AAT	GCC	AAT	0	0			GGA[C]GTT	GGA	GTT	39	7	84.78		CTC[G]GTG	CTC	GTG	0	0
GCG[C]AGT	GCG	AGT	13	1	92.86		CTC[C]CTT	CTC	CTT	23	3	88.46		ACA[G]ACA	ACA	ACA	6	2	75		GCA[T]TGT	GCA	TGT	0	1	0		TTT[C]GTA	TTT	GTA	145	26	84.8		CTC[G]TAT	CTC	TAT	0	1	0
GAT[C]CGA	GAT	CGA	13	1	92.86		TAA[C]GTT	TAA	GTT	23	3	88.46		TCG[G]CTG	TCG	CTG	3	1	75		GCA[T]TGG	GCA	TGG	0	1	0		ATA[C]GAG	ATA	GAG	17	3	85		CTC[G]TAG	CTC	TAG	0	0
ACG[C]CAT	ACG	CAT	13	1	92.86		CAG[C]GTC	CAG	GTC	23	3	88.46		TTT[G]CCT	TTT	CCT	15	5	75		GCA[T]TGC	GCA	TGC	0	0			GAA[C]GTG	GAA	GTG	17	3	85		CTC[G]TAC	CTC	TAC	0	0
AAT[C]TGG	AAT	TGG	13	1	92.86		TTG[C]TTA	TTG	TTA	31	4	88.57		TTC[G]TGG	TTC	TGG	3	1	75		GCA[T]TTT	GCA	TTT	0	1	0		GTT[C]GTA	GTT	GTA	86	15	85.15		CTC[G]GGG	CTC	GGG	0	1	0
AGG[C]CAC	AGG	CAC	13	1	92.86		CAG[C]GGA	CAG	GGA	16	2	88.89		TGC[G]CCG	TGC	CCG	9	3	75		GCA[T]TTG	GCA	TTG	0	3	0		GAG[C]GTA	GAG	GTA	23	4	85.19		CTC[G]GGC	CTC	GGC	0	1	0
ACG[C]TAC	ACG	TAC	13	1	92.86		GAC[C]GTA	GAC	GTA	8	1	88.89		TGC[G]CGC	TGC	CGC	9	3	75		GCA[T]TTC	GCA	TTC	0	0			TTT[C]GAT	TTT	GAT	149	25	85.63		CTC[G]GGA	CTC	GGA	0	0
ACG[C]TCC	ACG	TCC	13	1	92.86		AAG[C]GAC	AAG	GAC	16	2	88.89		CTC[G]GTT	CTC	GTT	6	2	75		GCC[T]ATG	GCC	ATG	0	0			GAT[C]GAT	GAT	GAT	48	8	85.71		CTC[G]GTC	CTC	GTC	0	0
AGC[C]GTG	AGC	GTG	13	1	92.86		ATA[C]TGG	ATA	TGG	16	2	88.89		TAG[G]GGT	TAG	GGT	3	1	75		GCC[T]ATC	GCC	ATC	0	0			ATG[C]AGA	ATG	AGA	18	3	85.71		CTC[G]GTA	CTC	GTA	0	1	0
ACC[C]GGT	ACC	GGT	13	1	92.86		AGA[C]AGC	AGA	AGC	8	1	88.89		CTC[G]CAC	CTC	CAC	15	5	75		GCC[T]ATA	GCC	ATA	0	0			GGA[C]AGA	GGA	AGA	6	1	85.71		CTC[G]GGT	CTC	GGT	0	0
GGA[C]CTA	GGA	CTA	26	2	92.86		TTA[C]GCA	TTA	GCA	24	3	88.89		GTA[G]GCG	GTA	GCG	3	1	75		GCC[T]CAC	GCC	CAC	0	0			TGT[C]GGG	TGT	GGG	19	3	86.36		CTC[G]CGG	CTC	CGG	0	0
GGC[C]CCT	GGC	CCT	13	1	92.86		GAC[C]AGG	GAC	AGG	8	1	88.89		CTG[G]AGG	CTG	AGG	3	1	75		GCC[T]CAA	GCC	CAA	0	0			ATT[C]GGG	ATT	GGG	38	6	86.36		CTC[G]AGC	CTC	AGC	0	0
AAT[C]GGG	AAT	GGG	26	2	92.86		ATA[C]GTA	ATA	GTA	8	1	88.89		CTA[G]AAA	CTA	AAA	6	2	75		GCC[T]ATT	GCC	ATT	0	0			TGA[C]GAG	TGA	GAG	19	3	86.36		CTC[G]AGA	CTC	AGA	0	0
ACT[C]TAG	ACT	TAG	13	1	92.86		GAG[C]GCC	GAG	GCC	16	2	88.89		CTG[G]GCG	CTG	GCG	3	1	75		GCC[T]AGA	GCC	AGA	0	0			AAG[C]AAG	AAG	AAG	13	2	86.67		CTC[G]ACT	CTC	ACT	0	0
CGA[C]TTC	CGA	TTC	40	3	93.02		GAC[C]TGC	GAC	TGC	16	2	88.89		CAT[G]CGT	CAT	CGT	18	6	75		GCC[T]ACT	GCC	ACT	0	0			TGA[C]GAA	TGA	GAA	20	3	86.96		CTC[G]ATA	CTC	ATA	0	1	0
GTT[C]CGA	GTT	CGA	27	2	93.1		AAG[C]ATT	AAG	ATT	24	3	88.89		GGG[G]TGA	GGG	TGA	3	1	75		GCC[T]ACG	GCC	ACG	0	0			ATT[C]GTA	ATT	GTA	80	12	86.96		CTC[G]AGT	CTC	AGT	0	1	0
AAG[C]TAT	AAG	TAT	27	2	93.1		GAG[C]CGG	GAG	CGG	8	1	88.89		CTT[G]AGG	CTT	AGG	9	3	75		GCC[T]AGT	GCC	AGT	0	0			GTA[C]GGA	GTA	GGA	20	3	86.96		CTC[G]AGG	CTC	AGG	0	0
TGT[C]TGG	TGT	TGG	27	2	93.1		ACT[C]CTC	ACT	CTC	24	3	88.89		CCG[G]CTA	CCG	CTA	18	6	75		GCC[T]AGG	GCC	AGG	0	0			TAA[C]GGG	TAA	GGG	20	3	86.96		CTC[G]AAT	CTC	AAT	0	0
GAC[C]CGT	GAC	CGT	14	1	93.33		GAC[C]GTG	GAC	GTG	16	2	88.89		GTA[G]ACA	GTA	ACA	12	4	75		GCC[T]AGC	GCC	AGC	0	0			AAT[C]GTA	AAT	GTA	47	7	87.04		CTC[G]AAG	CTC	AAG	0	1	0
CCG[C]CAA	CCG	CAA	14	1	93.33		CGC[C]ATA	CGC	ATA	8	1	88.89		CGT[G]CTT	CGT	CTT	6	2	75		GCC[T]GGT	GCC	GGT	0	0			TGT[C]GTA	TGT	GTA	74	11	87.06		CTC[G]AAC	CTC	AAC	0	0
AGA[C]TTT	AGA	TTT	14	1	93.33		GAG[C]GGC	GAG	GGC	8	1	88.89		GTC[G]CAA	GTC	CAA	22	7	75.86		GCG[T]ATC	GCG	ATC	0	0			TAT[C]GAA	TAT	GAA	27	4	87.1		CTC[G]ACG	CTC	ACG	0	0
TGC[C]CCC	TGC	CCC	14	1	93.33		GAG[C]GGA	GAG	GGA	16	2	88.89		TGC[G]CAA	TGC	CAA	19	6	76		GCG[T]ATA	GCG	ATA	0	0			AGG[C]AAT	AGG	AAT	28	4	87.5		CTC[G]ACC	CTC	ACC	0	0
CGG[C]TGG	CGG	TGG	14	1	93.33		ACT[C]GGT	ACT	GGT	16	2	88.89		GCC[G]TCT	GCC	TCT	16	5	76.19		GCG[T]AGT	GCG	AGT	0	0			GAG[C]TAG	GAG	TAG	21	3	87.5		CTC[G]ACA	CTC	ACA	0	0
CAC[C]GAG	CAC	GAG	14	1	93.33		AAA[C]GTG	AAA	GTG	16	2	88.89		TGG[G]CTA	TGG	CTA	16	5	76.19		GCG[T]CAA	GCG	CAA	0	0			TAA[C]GGA	TAA	GGA	21	3	87.5		CTC[G]ATC	CTC	ATC	0	0
ACG[C]TGC	ACG	TGC	14	1	93.33		GCG[C]CGG	GCG	CGG	8	1	88.89		CAC[G]CCG	CAC	CCG	16	5	76.19		GCG[T]ATT	GCG	ATT	0	0			AAA[C]GAA	AAA	GAA	7	1	87.5		CTC[G]CCG	CTC	CCG	0	0
GGA[C]ATC	GGA	ATC	28	2	93.33		ACA[C]GGC	ACA	GGC	16	2	88.89		CAC[G]CAT	CAC	CAT	16	5	76.19		GCG[T]ATG	GCG	ATG	0	0			TAA[C]GAA	TAA	GAA	14	2	87.5		CTC[G]CCC	CTC	CCC	0	0
GGC[C]TGA	GGC	TGA	14	1	93.33		GTG[C]ACG	GTG	ACG	8	1	88.89		CAC[G]GTA	CAC	GTA	16	5	76.19		GCG[T]ACT	GCG	ACT	0	0			TTT[C]GTG	TTT	GTG	134	19	87.58		CTC[G]CCA	CTC	CCA	0	0
CAC[C]CGA	CAC	CGA	14	1	93.33		ACA[C]TCT	ACA	TCT	16	2	88.89		CGC[G]CCA	CGC	CCA	16	5	76.19		GCG[T]ACG	GCG	ACG	0	0			TTA[C]GTA	TTA	GTA	78	11	87.64		CTC[G]CGC	CTC	CGC	0	0
GAC[C]CAC	GAC	CAC	14	1	93.33		GCC[C]GTC	GCC	GTC	8	1	88.89		ATA[G]TGC	ATA	TGC	16	5	76.19		GCG[T]ACC	GCG	ACC	0	0			AGT[C]GTT	AGT	GTT	88	12	88		CTC[G]CGA	CTC	CGA	0	0
CCT[C]GAC	CCT	GAC	14	1	93.33		AAT[C]ACG	AAT	ACG	16	2	88.89		CGC[G]CAG	CGC	CAG	16	5	76.19		GCG[T]AGG	GCG	AGG	0	1	0		AAA[C]GTA	AAA	GTA	15	2	88.24		CTC[G]CCT	CTC	CCT	0	0
GTC[C]CAT	GTC	CAT	28	2	93.33		ACA[C]TTT	ACA	TTT	16	2	88.89		GGC[G]CGA	GGC	CGA	13	4	76.47		GCG[T]AGC	GCG	AGC	0	0			GGA[C]TAG	GGA	TAG	24	3	88.89		CTC[G]CAA	CTC	CAA	0	0
CCT[C]CTG	CCT	CTG	14	1	93.33		CAG[C]ACG	CAG	ACG	16	2	88.89		GAC[G]AAT	GAC	AAT	13	4	76.47		GCG[T]AGA	GCG	AGA	0	0			GGA[C]GGT	GGA	GGT	24	3	88.89		CTC[G]ATT	CTC	ATT	0	0
AAC[C]TTC	AAC	TTC	14	1	93.33		TGA[C]TTA	TGA	TTA	24	3	88.89		GGC[G]ACC	GGC	ACC	13	4	76.47		GCG[T]CGC	GCG	CGC	0	0			ATA[C]GTA	ATA	GTA	41	5	89.13		CTC[G]ATG	CTC	ATG	0	0
GAT[C]GAC	GAT	GAC	28	2	93.33		TAA[C]GGG	TAA	GGG	8	1	88.89		CTG[G]CAA	CTG	CAA	13	4	76.47		GCG[T]CGA	GCG	CGA	0	0			AAT[C]GGA	AAT	GGA	17	2	89.47		CTC[G]CAT	CTC	CAT	0	0
CGC[C]CTG	CGC	CTG	14	1	93.33		ATG[C]ACA	ATG	ACA	8	1	88.89		ATC[G]GAA	ATC	GAA	13	4	76.47		GCG[T]CCT	GCG	CCT	0	0			GTT[C]GGA	GTT	GGA	51	6	89.47		CTC[G]CAG	CTC	CAG	0	1	0
AAA[C]GCA	AAA	GCA	14	1	93.33		GCT[C]GAA	GCT	GAA	8	1	88.89		CAT[G]ACC	CAT	ACC	13	4	76.47		GCG[T]CTA	GCG	CTA	0	0			AAG[C]TGT	AAG	TGT	43	5	89.58		CTC[G]CAC	CTC	CAC	0	2	0
TGG[C]AAA	TGG	AAA	28	2	93.33		GGA[C]GGC	GGA	GGC	8	1	88.89		ACT[G]CCA	ACT	CCA	13	4	76.47		GCG[T]CGT	GCG	CGT	0	0			TTA[C]GGA	TTA	GGA	43	5	89.58		CTG[G]CTA	CTG	CTA	0	0
CGA[C]CAC	CGA	CAC	14	1	93.33		CCG[C]AGT	CCG	AGT	24	3	88.89		CGT[G]CCG	CGT	CCG	13	4	76.47		GCG[T]CGG	GCG	CGG	0	0			ATA[C]GGT	ATA	GGT	35	4	89.74		CTG[G]CGT	CTG	CGT	0	0
TCC[C]TAA	TCC	TAA	14	1	93.33		AAT[C]TTA	AAT	TTA	24	3	88.89		CTA[G]CCA	CTA	CCA	13	4	76.47		GCG[T]CAT	GCG	CAT	0	0			GAA[C]GAG	GAA	GAG	9	1	90		CTG[G]CGG	CTG	CGG	0	0
TCT[C]AAG	TCT	AAG	14	1	93.33		GAT[C]GGG	GAT	GGG	16	2	88.89		TTG[G]AGC	TTG	AGC	13	4	76.47		GCG[T]CAG	GCG	CAG	0	0			AAA[C]AAG	AAA	AAG	9	1	90		CTG[G]CTT	CTG	CTT	0	2	0
GGC[C]TCC	GGC	TCC	14	1	93.33		GTG[C]GAG	GTG	GAG	8	1	88.89		ATG[G]TCG	ATG	TCG	13	4	76.47		GCG[T]CAC	GCG	CAC	0	0			GAG[C]ATG	GAG	ATG	18	2	90		CTG[G]CTG	CTG	CTG	0	1	0
TAA[C]GAC	TAA	GAC	14	1	93.33		TAG[C]CCC	TAG	CCC	16	2	88.89		CAT[G]TAG	CAT	TAG	26	8	76.47		GCG[T]CCG	GCG	CCG	0	0			TTT[C]GGA	TTT	GGA	91	10	90.1		CTG[G]CTC	CTG	CTC	0	0
AGA[C]AAA	AGA	AAA	14	1	93.33		GAT[C]GCG	GAT	GCG	16	2	88.89		GAT[G]ATG	GAT	ATG	13	4	76.47		GCG[T]CCC	GCG	CCC	0	0			TGA[C]GGT	TGA	GGT	46	5	90.2		CTG[G]CCG	CTG	CCG	0	0
CGA[C]ACG	CGA	ACG	14	1	93.33		ACG[C]GTA	ACG	GTA	16	2	88.89		CCC[G]GTC	CCC	GTC	23	7	76.67		GCG[T]CCA	GCG	CCA	0	0			TAT[C]GTA	TAT	GTA	85	9	90.43		CTG[G]CCC	CTG	CCC	0	1	0
GAC[C]CTC	GAC	CTC	14	1	93.33		ACG[C]GAT	ACG	GAT	16	2	88.89		CGT[G]GAT	CGT	GAT	10	3	76.92		GCG[T]ACA	GCG	ACA	0	0			TAG[C]TGA	TAG	TGA	38	4	90.48		CTG[G]CCA	CTG	CCA	0	0
GGG[C]CGC	GGG	CGC	14	1	93.33		CCT[C]TCT	CCT	TCT	16	2	88.89		TGT[G]TAC	TGT	TAC	10	3	76.92		GCC[T]TCA	GCC	TCA	0	0			TTT[C]GGG	TTT	GGG	60	6	90.91		CTG[G]CGC	CTG	CGC	0	0
ACA[C]CCT	ACA	CCT	14	1	93.33		ACC[C]TCC	ACC	TCC	16	2	88.89		TAC[G]ACA	TAC	ACA	10	3	76.92		GCC[T]TAT	GCC	TAT	0	0			GAA[C]GAA	GAA	GAA	10	1	90.91		CTG[G]CGA	CTG	CGA	0	0
GAA[C]AGC	GAA	AGC	14	1	93.33		GGC[C]TGG	GGC	TGG	8	1	88.89		ACA[G]TAC	ACA	TAC	10	3	76.92		GCC[T]TAG	GCC	TAG	0	0			TGA[C]AAA	TGA	AAA	10	1	90.91		CTG[G]CCT	CTG	CCT	0	0
GAC[C]CTT	GAC	CTT	14	1	93.33		TCT[C]CGC	TCT	CGC	24	3	88.89		GCA[G]GCG	GCA	GCG	10	3	76.92		GCC[T]TCT	GCC	TCT	0	0			AGG[C]ATT	AGG	ATT	50	5	90.91		CTG[G]GAC	CTG	GAC	0	0
ATC[C]AAT	ATC	AAT	14	1	93.33		ACC[C]CAT	ACC	CAT	16	2	88.89		GGA[G]CAG	GGA	CAG	10	3	76.92		GCC[T]TCG	GCC	TCG	0	0			GTT[C]AGA	GTT	AGA	40	4	90.91		CTG[G]GGT	CTG	GGT	0	0
GCA[C]GCA	GCA	GCA	14	1	93.33		ACC[C]GAG	ACC	GAG	8	1	88.89		CAC[G]CGA	CAC	CGA	10	3	76.92		GCC[T]TCC	GCC	TCC	0	0			AGA[C]AAT	AGA	AAT	21	2	91.3		CTG[G]GGG	CTG	GGG	0	0
TGG[C]GCC	TGG	GCC	14	1	93.33		ACC[C]TAA	ACC	TAA	8	1	88.89		GTG[G]CAC	GTG	CAC	10	3	76.92		GCC[T]GTG	GCC	GTG	0	0			GGT[C]GGT	GGT	GGT	21	2	91.3		CTG[G]GGC	CTG	GGC	0	0
CTG[C]CCG	CTG	CCG	14	1	93.33		ACC[C]GTA	ACC	GTA	16	2	88.89		GGA[G]ACT	GGA	ACT	10	3	76.92		GCC[T]GTC	GCC	GTC	0	0			TAA[C]GTT	TAA	GTT	84	8	91.3		CTG[G]GTG	CTG	GTG	0	1	0
GCC[C]CAT	GCC	CAT	14	1	93.33		ACC[C]GGG	ACC	GGG	8	1	88.89		ATC[G]ACA	ATC	ACA	10	3	76.92		GCC[T]GTA	GCC	GTA	0	0			ATG[C]AAG	ATG	AAG	22	2	91.67		CTG[G]GTC	CTG	GTC	0	0
TCA[C]GAC	TCA	GAC	14	1	93.33		AGG[C]GTC	AGG	GTC	16	2	88.89		GGA[G]ATA	GGA	ATA	10	3	76.92		GCC[T]TAC	GCC	TAC	0	0			GAG[C]AGT	GAG	AGT	22	2	91.67		CTG[G]GTA	CTG	GTA	0	0
AAT[C]CCT	AAT	CCT	14	1	93.33		AGC[C]GTA	AGC	GTA	16	2	88.89		GTT[G]TAC	GTT	TAC	10	3	76.92		GCC[T]TAA	GCC	TAA	0	0			AAA[C]TGG	AAA	TGG	22	2	91.67		CTG[G]GCC	CTG	GCC	0	0
GCT[C]TCG	GCT	TCG	14	1	93.33		GTG[C]ACT	GTG	ACT	16	2	88.89		GTC[G]TAG	GTC	TAG	10	3	76.92		GCC[T]GTT	GCC	GTT	0	0			AGG[C]GGA	AGG	GGA	11	1	91.67		CTG[G]GCA	CTG	GCA	0	0
ATA[C]TGA	ATA	TGA	14	1	93.33		TAT[C]GGC	TAT	GGC	16	2	88.89		CCA[G]GGA	CCA	GGA	10	3	76.92		GCG[T]AAA	GCG	AAA	0	0			GGG[C]AAA	GGG	AAA	11	1	91.67		CTG[G]GAG	CTG	GAG	0	0
GAT[C]CAT	GAT	CAT	28	2	93.33		GGT[C]CCG	GGT	CCG	16	2	88.89		ACC[G]AAT	ACC	AAT	10	3	76.92		GCC[T]TTT	GCC	TTT	0	0			GGG[C]ATT	GGG	ATT	56	5	91.8		CTG[G]GGA	CTG	GGA	0	1	0
CAC[C]TTA	CAC	TTA	14	1	93.33		AGA[C]GAT	AGA	GAT	16	2	88.89		GAC[G]ATG	GAC	ATG	10	3	76.92		GCC[T]TTG	GCC	TTG	0	0			TGA[C]ATG	TGA	ATG	56	5	91.8		CTG[G]GCT	CTG	GCT	0	0
GCT[C]TCC	GCT	TCC	14	1	93.33		AGA[C]GAG	AGA	GAG	8	1	88.89		GGC[G]GAC	GGC	GAC	10	3	76.92		GCG[T]AAT	GCG	AAT	0	0			GGG[C]TTG	GGG	TTG	35	3	92.11		CTG[G]GCG	CTG	GCG	0	0
TGA[C]ATA	TGA	ATA	14	1	93.33		CAT[C]GGG	CAT	GGG	24	3	88.89		GCC[G]GCT	GCC	GCT	10	3	76.92		GCG[T]AAG	GCG	AAG	0	1	0		GGA[C]AGG	GGA	AGG	12	1	92.31		CTG[G]CAG	CTG	CAG	0	0
ACA[C]CAC	ACA	CAC	14	1	93.33		TGC[C]CAC	TGC	CAC	24	3	88.89		CGC[G]CTG	CGC	CTG	10	3	76.92		GCG[T]AAC	GCG	AAC	0	0			TGG[C]AAA	TGG	AAA	24	2	92.31		CTC[G]TTA	CTC	TTA	0	0
ATC[C]GCG	ATC	GCG	14	1	93.33		GAA[C]AGG	GAA	AGG	16	2	88.89		AAT[G]TCG	AAT	TCG	20	6	76.92		GCC[T]TGG	GCC	TGG	0	0			AGG[C]AGG	AGG	AGG	12	1	92.31		CTC[G]TGT	CTC	TGT	0	0
GCG[C]TCA	GCG	TCA	14	1	93.33		AGC[C]GGG	AGC	GGG	8	1	88.89		ACC[G]GAC	ACC	GAC	10	3	76.92		GCC[T]TGC	GCC	TGC	0	0			GTA[C]AGA	GTA	AGA	12	1	92.31		CTC[G]TGG	CTC	TGG	0	0
GGC[C]TAC	GGC	TAC	14	1	93.33		GGT[C]TTG	GGT	TTG	8	1	88.89		GAA[G]CGC	GAA	CGC	10	3	76.92		GCC[T]TGA	GCC	TGA	0	0			GGA[C]AAA	GGA	AAA	12	1	92.31		CTC[G]TTT	CTC	TTT	0	1	0
CGT[C]ATC	CGT	ATC	29	2	93.55		AGG[C]GAA	AGG	GAA	16	2	88.89		ACC[G]TGC	ACC	TGC	17	5	77.27		GCC[T]TTC	GCC	TTC	0	0			TGG[C]TGG	TGG	TGG	37	3	92.5		CTC[G]TTG	CTC	TTG	0	0
CAG[C]TTA	CAG	TTA	29	2	93.55		CTA[C]GTA	CTA	GTA	8	1	88.89		CGC[G]AAG	CGC	AAG	17	5	77.27		GCC[T]TTA	GCC	TTA	0	0			AAG[C]ATG	AAG	ATG	25	2	92.59		CTC[G]TTC	CTC	TTC	0	0
GGG[C]GTT	GGG	GTT	29	2	93.55		TGT[C]TTA	TGT	TTA	24	3	88.89		TGC[G]ATC	TGC	ATC	24	7	77.42		GCC[T]TGT	GCC	TGT	0	0			AGT[C]AGG	AGT	AGG	25	2	92.59		CTC[G]TCG	CTC	TCG	0	1	0
TGC[C]GAC	TGC	GAC	15	1	93.75		GTG[C]TTG	GTG	TTG	8	1	88.89		GGT[G]TAC	GGT	TAC	7	2	77.78		TTC[T]TAA	TTC	TAA	0	1	0		ATG[C]AGT	ATG	AGT	38	3	92.68		CTC[G]TCC	CTC	TCC	0	1	0
GCC[C]GTC	GCC	GTC	15	1	93.75		TCT[C]TAT	TCT	TAT	24	3	88.89		AGA[G]GGA	AGA	GGA	7	2	77.78		TTC[T]GTT	TTC	GTT	0	1	0		GGG[C]TGA	GGG	TGA	13	1	92.86		CTC[G]TCA	CTC	TCA	0	0
AGG[C]CTC	AGG	CTC	15	1	93.75		TCC[C]GCT	TCC	GCT	16	2	88.89		AAG[G]ACC	AAG	ACC	7	2	77.78		TGG[T]CGG	TGG	CGG	0	0			AGA[C]GGG	AGA	GGG	13	1	92.86		CTC[G]TGC	CTC	TGC	0	0
AAG[C]GGA	AAG	GGA	15	1	93.75		GTG[C]GGC	GTG	GGC	8	1	88.89		GGC[G]ACG	GGC	ACG	7	2	77.78		TTC[T]TAT	TTC	TAT	0	1	0		GTG[C]TGG	GTG	TGG	26	2	92.86		CTC[G]TGA	CTC	TGA	0	0
ACC[C]CAC	ACC	CAC	15	1	93.75		CTG[C]GTC	CTG	GTC	16	2	88.89		ATA[G]GTT	ATA	GTT	14	4	77.78		TGG[T]CTC	TGG	CTC	0	0			AGG[C]ATG	AGG	ATG	27	2	93.1		CTC[G]TCT	CTC	TCT	0	0
CGT[C]TAT	CGT	TAT	30	2	93.75		AGT[C]ACT	AGT	ACT	16	2	88.89		TTC[G]TTC	TTC	TTC	21	6	77.78		TGG[T]CTG	TGG	CTG	0	0			TGG[C]ATG	TGG	ATG	54	4	93.1		CTG[G]AAA	CTG	AAA	0	0
TCT[C]AGC	TCT	AGC	15	1	93.75		AGA[C]GAA	AGA	GAA	8	1	88.89		GTA[G]AGT	GTA	AGT	7	2	77.78		TCT[T]TTG	TCT	TTG	0	3	0		GAA[C]GGA	GAA	GGA	14	1	93.33		CTG[G]ATA	CTG	ATA	0	1	0
CGG[C]AAC	CGG	AAC	15	1	93.75		TGA[C]GTC	TGA	GTC	16	2	88.89		CAC[G]ACT	CAC	ACT	14	4	77.78		TCT[T]TTC	TCT	TTC	0	1	0		AAG[C]TGA	AAG	TGA	14	1	93.33		CTG[G]AGG	CTG	AGG	0	2	0
GGA[C]TGC	GGA	TGC	15	1	93.75		GAA[C]GAC	GAA	GAC	8	1	88.89		GCA[G]ATC	GCA	ATC	14	4	77.78		TTC[T]TTA	TTC	TTA	0	2	0		ATA[C]ATG	ATA	ATG	43	3	93.48		CTG[G]AGC	CTG	AGC	0	0
CAT[C]GTA	CAT	GTA	15	1	93.75		CCA[C]GGG	CCA	GGG	16	2	88.89		ACA[G]TAA	ACA	TAA	7	2	77.78		TTC[T]TGT	TTC	TGT	0	2	0		AAT[C]TGA	AAT	TGA	43	3	93.48		CTG[G]CAC	CTG	CAC	0	0
AGA[C]GAC	AGA	GAC	15	1	93.75		CGC[C]TCG	CGC	TCG	16	2	88.89		GCC[G]AAC	GCC	AAC	7	2	77.78		TTC[T]TTT	TTC	TTT	0	4	0		GGT[C]ATT	GGT	ATT	115	8	93.5		CTG[G]CAA	CTG	CAA	0	0
CAG[C]TGA	CAG	TGA	15	1	93.75		GTG[C]AGA	GTG	AGA	16	2	88.89		AAC[G]AGG	AAC	AGG	7	2	77.78		TTC[T]TTG	TTC	TTG	0	2	0		ATG[C]AGG	ATG	AGG	29	2	93.55		CTG[G]ATC	CTG	ATC	0	2	0
GCA[C]TAG	GCA	TAG	30	2	93.75		GAA[C]GGG	GAA	GGG	16	2	88.89		AGT[G]TCG	AGT	TCG	7	2	77.78		TGG[T]CGA	TGG	CGA	0	0			AGT[C]ATA	AGT	ATA	44	3	93.62		CTG[G]ACC	CTG	ACC	0	1	0
AGA[C]GTT	AGA	GTT	30	2	93.75		AGG[C]AGC	AGG	AGC	8	1	88.89		GAA[G]AGT	GAA	AGT	7	2	77.78		TGG[T]CGC	TGG	CGC	0	0			GAG[C]AAT	GAG	AAT	15	1	93.75		CTG[G]ACA	CTG	ACA	0	0
CAC[C]TCT	CAC	TCT	15	1	93.75		GAA[C]GCT	GAA	GCT	16	2	88.89		GAC[G]TTT	GAC	TTT	14	4	77.78		TTC[T]TGG	TTC	TGG	0	3	0		ATT[C]GGA	ATT	GGA	32	2	94.12		CTG[G]AAC	CTG	AAC	0	0
AAC[C]CCT	AAC	CCT	15	1	93.75		GTA[C]GGA	GTA	GGA	16	2	88.89		GTC[G]AAA	GTC	AAA	14	4	77.78		TTC[T]TGA	TTC	TGA	0	1	0		TAT[C]AGG	TAT	AGG	48	3	94.12		CTG[G]AGA	CTG	AGA	0	1	0
AAC[C]CGT	AAC	CGT	15	1	93.75		CAA[C]GCG	CAA	GCG	16	2	88.89		GTA[G]GCT	GTA	GCT	7	2	77.78		TCT[T]TTA	TCT	TTA	0	2	0		ATG[C]ATA	ATG	ATA	49	3	94.23		CTG[G]ACT	CTG	ACT	0	1	0
GGC[C]CAA	GGC	CAA	15	1	93.75		CGC[C]TTG	CGC	TTG	8	1	88.89		GAG[G]ACA	GAG	ACA	7	2	77.78		TTC[T]CGT	TTC	CGT	0	1	0		AGG[C]TGG	AGG	TGG	33	2	94.29		CTG[G]ACG	CTG	ACG	0	0
ACT[C]ATA	ACT	ATA	15	1	93.75		CTC[C]TAT	CTC	TAT	24	3	88.89		CAC[G]CCC	CAC	CCC	7	2	77.78		TCT[T]TAT	TCT	TAT	0	3	0		ATA[C]AAT	ATA	AAT	33	2	94.29		GGC[G]GTG	GGC	GTG	0	0
GTA[C]CCT	GTA	CCT	30	2	93.75		AGC[C]TCT	AGC	TCT	16	2	88.89		GAG[G]TTC	GAG	TTC	14	4	77.78		TCC[T]TGA	TCC	TGA	0	1	0		ATG[C]TGT	ATG	TGT	99	6	94.29		TCT[G]CTT	TCT	CTT	0	0
CGG[C]CCA	CGG	CCA	15	1	93.75		TTT[C]TAG	TTT	TAG	41	5	89.13		CAT[G]TTG	CAT	TTG	14	4	77.78		TGG[T]GTC	TGG	GTC	0	0			GAG[C]ATT	GAG	ATT	50	3	94.34		TCT[G]CTG	TCT	CTG	0	0
GCA[C]CCT	GCA	CCT	15	1	93.75		GTT[C]TGA	GTT	TGA	33	4	89.19		GGA[G]AAG	GGA	AAG	7	2	77.78		TCT[T]GTT	TCT	GTT	0	2	0		AAG[C]ATT	AAG	ATT	50	3	94.34		TCT[G]CTC	TCT	CTC	0	0
TGT[C]GTT	TGT	GTT	15	1	93.75		AGT[C]TAT	AGT	TAT	25	3	89.29		TTC[G]TCG	TTC	TCG	7	2	77.78		TCT[T]GTG	TCT	GTG	0	2	0		GAA[C]ATG	GAA	ATG	34	2	94.44		TCT[G]GAG	TCT	GAG	0	1	0
GGC[C]CCA	GGC	CCA	15	1	93.75		ATT[C]AAT	ATT	AAT	25	3	89.29		CCC[G]CCC	CCC	CCC	14	4	77.78		TCT[T]TAG	TCT	TAG	0	2	0		GAG[C]TGA	GAG	TGA	17	1	94.44		TCT[G]GAC	TCT	GAC	0	0
CCG[C]TGA	CCG	TGA	15	1	93.75		GGT[C]AAT	GGT	AAT	25	3	89.29		AAC[G]CAT	AAC	CAT	14	4	77.78		TGG[T]TAC	TGG	TAC	0	1	0		AAT[C]AAG	AAT	AAG	17	1	94.44		TCT[G]GAA	TCT	GAA	0	0
GGA[C]CAA	GGA	CAA	15	1	93.75		TTG[C]TTT	TTG	TTT	25	3	89.29		CCC[G]TCA	CCC	TCA	14	4	77.78		TGG[T]GCC	TGG	GCC	0	0			GAG[C]TTG	GAG	TTG	51	3	94.44		TCT[G]CGC	TCT	CGC	0	0
TGC[C]GGC	TGC	GGC	15	1	93.75		GGA[C]CTC	GGA	CTC	25	3	89.29		CCC[G]GGT	CCC	GGT	7	2	77.78		TCT[T]TGG	TCT	TGG	0	4	0		ATT[C]AAT	ATT	AAT	86	5	94.51		TCT[G]CGA	TCT	CGA	0	0
TGC[C]GGG	TGC	GGG	15	1	93.75		TTA[C]GGT	TTA	GGT	25	3	89.29		AAT[G]AGT	AAT	AGT	14	4	77.78		TGG[T]GAC	TGG	GAC	0	1	0		TGT[C]AAG	TGT	AAG	70	4	94.59		TCT[G]CCT	TCT	CCT	0	1	0
CTC[C]ACC	CTC	ACC	15	1	93.75		TTC[C]CAC	TTC	CAC	17	2	89.47		TTG[G]TTA	TTG	TTA	7	2	77.78		TGG[T]GCA	TGG	GCA	0	1	0		ATT[C]ATG	ATT	ATG	89	5	94.68		TCT[G]CTA	TCT	CTA	0	2	0
CAT[C]TCA	CAT	TCA	15	1	93.75		CGG[C]TGT	CGG	TGT	17	2	89.47		TGT[G]ACT	TGT	ACT	7	2	77.78		TCT[T]TCT	TCT	TCT	0	1	0		TGA[C]AGG	TGA	AGG	18	1	94.74		TCT[G]CGT	TCT	CGT	0	0
ACA[C]AGA	ACA	AGA	15	1	93.75		AGT[C]GCA	AGT	GCA	17	2	89.47		ATA[G]AAG	ATA	AAG	7	2	77.78		TGG[T]GGC	TGG	GGC	0	0			GTA[C]AAA	GTA	AAA	18	1	94.74		TCT[G]CGG	TCT	CGG	0	0
CAC[C]ACA	CAC	ACA	15	1	93.75		GGC[C]CGT	GGC	CGT	17	2	89.47		CCC[G]CAA	CCC	CAA	7	2	77.78		TGG[T]GCG	TGG	GCG	0	0			GTG[C]AGT	GTG	AGT	54	3	94.74		TCT[G]GAT	TCT	GAT	0	0
GAT[C]GGC	GAT	GGC	15	1	93.75		TGT[C]GAC	TGT	GAC	17	2	89.47		CCC[G]AGC	CCC	AGC	7	2	77.78		TCT[T]TGA	TCT	TGA	0	1	0		GAG[C]TGG	GAG	TGG	18	1	94.74		TCT[G]GTG	TCT	GTG	0	0
GTC[C]ACC	GTC	ACC	15	1	93.75		GTG[C]GTA	GTG	GTA	17	2	89.47		TCC[G]ACC	TCC	ACC	18	5	78.26		TGC[T]TGC	TGC	TGC	0	0			TAA[C]AGG	TAA	AGG	18	1	94.74		TCT[G]GTC	TCT	GTC	0	0
CTT[C]TGA	CTT	TGA	15	1	93.75		TTC[C]CAG	TTC	CAG	17	2	89.47		TCC[G]CCA	TCC	CCA	18	5	78.26		TGA[T]CTA	TGA	CTA	0	1	0		GTT[C]AAG	GTT	AAG	55	3	94.83		TCT[G]GTA	TCT	GTA	0	1	0
GTC[C]GAG	GTC	GAG	15	1	93.75		CTC[C]AAT	CTC	AAT	17	2	89.47		GCC[G]CGA	GCC	CGA	18	5	78.26		TCA[T]TTC	TCA	TTC	0	1	0		TTG[C]AGA	TTG	AGA	55	3	94.83		TCT[G]TAC	TCT	TAC	0	1	0
CGA[C]GTA	CGA	GTA	15	1	93.75		TCA[C]GCT	TCA	GCT	17	2	89.47		AAC[G]CTC	AAC	CTC	22	6	78.57		TCA[T]TTT	TCA	TTT	0	2	0		GGT[C]ATG	GGT	ATG	56	3	94.92		TCT[G]TAA	TCT	TAA	0	0
GTG[C]CCC	GTG	CCC	15	1	93.75		GTA[C]GAC	GTA	GAC	17	2	89.47		ATG[G]GCT	ATG	GCT	11	3	78.57		TGC[T]TTG	TGC	TTG	0	1	0		AAG[C]AAT	AAG	AAT	19	1	95		TCT[G]GTT	TCT	GTT	0	2	0
AGG[C]TCC	AGG	TCC	15	1	93.75		AGC[C]TCA	AGC	TCA	17	2	89.47		ACA[G]CCG	ACA	CCG	11	3	78.57		TGG[T]AAC	TGG	AAC	0	1	0		TTG[C]TAG	TTG	TAG	95	5	95		TCT[G]GCG	TCT	GCG	0	0
TAA[C]GTA	TAA	GTA	15	1	93.75		GCC[C]GGT	GCC	GGT	17	2	89.47		CTC[G]ATC	CTC	ATC	33	9	78.57		TTG[T]CTA	TTG	CTA	0	4	0		GAA[C]TGA	GAA	TGA	19	1	95		TCT[G]GCC	TCT	GCC	0	0
GAG[C]ATG	GAG	ATG	15	1	93.75		GCA[C]GGG	GCA	GGG	17	2	89.47		CGT[G]CCT	CGT	CCT	22	6	78.57		TGC[T]TTC	TGC	TTC	0	0			GAG[C]ATA	GAG	ATA	19	1	95		TCT[G]GCA	TCT	GCA	0	2	0
CGA[C]TGG	CGA	TGG	15	1	93.75		ATC[C]TAA	ATC	TAA	17	2	89.47		CGG[G]AAA	CGG	AAA	11	3	78.57		TTG[T]TCA	TTG	TCA	0	1	0		TGG[C]AGA	TGG	AGA	19	1	95		TCT[G]GGT	TCT	GGT	0	0
AGT[C]GCC	AGT	GCC	15	1	93.75		CTA[C]TCA	CTA	TCA	17	2	89.47		TGC[G]CTA	TGC	CTA	22	6	78.57		TGA[T]CTT	TGA	CTT	0	1	0		GAT[C]TAG	GAT	TAG	38	2	95		TCT[G]GGC	TCT	GGC	0	0
ATC[C]AAC	ATC	AAC	15	1	93.75		CTC[C]GGC	CTC	GGC	17	2	89.47		TAG[G]GGC	TAG	GGC	11	3	78.57		TCA[T]TAG	TCA	TAG	0	1	0		GTG[C]ATT	GTG	ATT	96	5	95.05		TCT[G]GCT	TCT	GCT	0	0
CGA[C]TGC	CGA	TGC	15	1	93.75		AAT[C]GTA	AAT	GTA	17	2	89.47		ACT[G]ACA	ACT	ACA	11	3	78.57		TCA[T]TAT	TCA	TAT	0	3	0		TTG[C]AGT	TTG	AGT	96	5	95.05		TCT[G]CCG	TCT	CCG	0	0
TTT[C]TTT	TTT	TTT	15	1	93.75		GGT[C]AAA	GGT	AAA	17	2	89.47		AGC[G]GCT	AGC	GCT	11	3	78.57		TCA[T]TGT	TCA	TGT	0	2	0		AGT[C]TGA	AGT	TGA	58	3	95.08		TCT[G]AAG	TCT	AAG	0	0
TAG[C]TGG	TAG	TGG	31	2	93.94		TTA[C]GGA	TTA	GGA	17	2	89.47		CCG[G]ACC	CCG	ACC	11	3	78.57		TCA[T]TTA	TCA	TTA	0	2	0		TGG[C]TAA	TGG	TAA	58	3	95.08		TCT[G]AAC	TCT	AAC	0	1	0
CGA[C]CTT	CGA	CTT	31	2	93.94		TCC[C]TAC	TCC	TAC	17	2	89.47		AGC[G]CGC	AGC	CGC	11	3	78.57		TTG[T]GGC	TTG	GGC	0	1	0		TGG[C]TAT	TGG	TAT	119	6	95.2		TCT[G]AAA	TCT	AAA	0	1	0
TGC[C]AAG	TGC	AAG	31	2	93.94		TAT[C]GCA	TAT	GCA	17	2	89.47		CGC[G]TGA	CGC	TGA	11	3	78.57		TCA[T]TGG	TCA	TGG	0	1	0		AGA[C]TAA	AGA	TAA	20	1	95.24		TCT[G]ACC	TCT	ACC	0	0
GCG[C]TAG	GCG	TAG	16	1	94.12		ATA[C]GTT	ATA	GTT	17	2	89.47		CCC[G]CGA	CCC	CGA	11	3	78.57		TGG[T]ACA	TGG	ACA	0	0			ATA[C]AGA	ATA	AGA	20	1	95.24		TCT[G]ACA	TCT	ACA	0	1	0
CCA[C]AAA	CCA	AAA	16	1	94.12		TCG[C]CAT	TCG	CAT	17	2	89.47		AGC[G]TGA	AGC	TGA	11	3	78.57		TGG[T]CCA	TGG	CCA	0	0			GAT[C]AGT	GAT	AGT	60	3	95.24		TCT[G]AAT	TCT	AAT	0	1	0
ACA[C]GCG	ACA	GCG	16	1	94.12		TCC[C]GTA	TCC	GTA	17	2	89.47		TGC[G]GCC	TGC	GCC	11	3	78.57		TCC[T]GAA	TCC	GAA	0	1	0		AAT[C]AGG	AAT	AGG	20	1	95.24		TCG[G]TGC	TCG	TGC	0	0
GAA[C]CTT	GAA	CTT	16	1	94.12		GCT[C]TGT	GCT	TGT	17	2	89.47		CAC[G]TGT	CAC	TGT	11	3	78.57		TGA[T]ATC	TGA	ATC	0	1	0		AGA[C]ATA	AGA	ATA	20	1	95.24		TCG[G]TGA	TCG	TGA	0	1	0
GAG[C]TAC	GAG	TAC	16	1	94.12		TAT[C]CGG	TAT	CGG	17	2	89.47		CAC[G]CAA	CAC	CAA	11	3	78.57		TGG[T]CAG	TGG	CAG	0	0			AAG[C]TAA	AAG	TAA	20	1	95.24		TCG[G]TCT	TCG	TCT	0	1	0
CAG[C]AAA	CAG	AAA	16	1	94.12		GTC[C]CTA	GTC	CTA	17	2	89.47		TCT[G]AGG	TCT	AGG	11	3	78.57		TGG[T]CCG	TGG	CCG	0	1	0		TGT[C]TAG	TGT	TAG	103	5	95.37		TCG[G]TTC	TCG	TTC	0	0
TAG[C]CTA	TAG	CTA	16	1	94.12		GAA[C]GGT	GAA	GGT	17	2	89.47		AAA[G]CCC	AAA	CCC	11	3	78.57		TGG[T]CCT	TGG	CCT	0	0			AAA[C]ATG	AAA	ATG	21	1	95.45		TCG[G]TGT	TCG	TGT	0	1	0
GTG[C]CCT	GTG	CCT	32	2	94.12		GAA[C]TGT	GAA	TGT	17	2	89.47		CAA[G]CCC	CAA	CCC	11	3	78.57		TGG[T]CCC	TGG	CCC	0	0			ATG[C]TGA	ATG	TGA	42	2	95.45		TCG[G]TGG	TCG	TGG	0	0
TCC[C]TGA	TCC	TGA	16	1	94.12		GAA[C]GAT	GAA	GAT	17	2	89.47		GCG[G]AGA	GCG	AGA	11	3	78.57		TTG[T]AAC	TTG	AAC	0	1	0		AGA[C]TGA	AGA	TGA	21	1	95.45		TCT[G]ACG	TCT	ACG	0	1	0
ATG[C]GAT	ATG	GAT	32	2	94.12		CCA[C]TAT	CCA	TAT	17	2	89.47		AAA[G]CAT	AAA	CAT	11	3	78.57		TTG[T]CAT	TTG	CAT	0	3	0		TAA[C]GGT	TAA	GGT	42	2	95.45		TCT[G]CAG	TCT	CAG	0	0
ACC[C]TAC	ACC	TAC	16	1	94.12		AGA[C]AAT	AGA	AAT	17	2	89.47		GGT[G]TAA	GGT	TAA	15	4	78.95		TGG[T]AGC	TGG	AGC	0	0			GAA[C]GAT	GAA	GAT	21	1	95.45		TCT[G]CAC	TCT	CAC	0	0
GCC[C]TAT	GCC	TAT	32	2	94.12		AGG[C]TTA	AGG	TTA	17	2	89.47		CGC[G]ATC	CGC	ATC	15	4	78.95		TGG[T]ACC	TGG	ACC	0	0			GTA[C]AAG	GTA	AAG	21	1	95.45		TCT[G]CAA	TCT	CAA	0	0
CTG[C]GCC	CTG	GCC	16	1	94.12		CGT[C]CCA	CGT	CCA	17	2	89.47		TGT[G]TCA	TGT	TCA	15	4	78.95		TGG[T]ACG	TGG	ACG	0	1	0		TTA[C]AGA	TTA	AGA	43	2	95.56		TCT[G]CCC	TCT	CCC	0	0
TTG[C]TGG	TTG	TGG	16	1	94.12		GCT[C]CTA	GCT	CTA	17	2	89.47		GGC[G]TAC	GGC	TAC	15	4	78.95		TTG[T]ATA	TTG	ATA	0	7	0		TTA[C]TAT	TTA	TAT	173	8	95.58		TCT[G]CCA	TCT	CCA	0	0
GAC[C]TGC	GAC	TGC	16	1	94.12		ATA[C]TTT	ATA	TTT	34	4	89.47		CCT[G]ACG	CCT	ACG	15	4	78.95		TGG[T]CAC	TGG	CAC	0	0			GTT[C]ATG	GTT	ATG	110	5	95.65		TCT[G]CAT	TCT	CAT	0	0
GCC[C]ACG	GCC	ACG	16	1	94.12		ATT[C]TTG	ATT	TTG	34	4	89.47		CGA[G]TAG	CGA	TAG	15	4	78.95		TGG[T]ATA	TGG	ATA	0	6	0		TAG[C]AGG	TAG	AGG	22	1	95.65		TCT[G]AGC	TCT	AGC	0	1	0
ACT[C]AAT	ACT	AAT	16	1	94.12		CCT[C]TCA	CCT	TCA	17	2	89.47		CGA[G]ACT	CGA	ACT	15	4	78.95		TGA[T]CAT	TGA	CAT	0	1	0		GAA[C]TAT	GAA	TAT	44	2	95.65		TCT[G]AGA	TCT	AGA	0	0
CCC[C]GCT	CCC	GCT	16	1	94.12		TCT[C]GTG	TCT	GTG	17	2	89.47		CGT[G]TAT	CGT	TAT	15	4	78.95		TCT[T]GTA	TCT	GTA	0	2	0		ATT[C]ATA	ATT	ATA	66	3	95.65		TCT[G]ACT	TCT	ACT	0	1	0
AAG[C]GGG	AAG	GGG	16	1	94.12		AAG[C]TAG	AAG	TAG	17	2	89.47		TCT[G]TCT	TCT	TCT	15	4	78.95		TGT[T]GCA	TGT	GCA	0	0			TAG[C]ATT	TAG	ATT	88	4	95.65		TCT[G]ATG	TCT	ATG	0	0
CGG[C]CTA	CGG	CTA	16	1	94.12		CCT[C]TCC	CCT	TCC	17	2	89.47		CTT[G]GTC	CTT	GTC	15	4	78.95		TGT[T]GCC	TGT	GCC	0	0			AAA[C]TAT	AAA	TAT	45	2	95.74		TCT[G]AGT	TCT	AGT	0	1	0
CCC[C]CTT	CCC	CTT	16	1	94.12		TAG[C]GCG	TAG	GCG	17	2	89.47		GAA[G]ATC	GAA	ATC	15	4	78.95		TTA[T]CTT	TTA	CTT	0	1	0		GTA[C]AAT	GTA	AAT	45	2	95.74		TCT[G]AGG	TCT	AGG	0	0
GGC[C]GTC	GGC	GTC	16	1	94.12		GGT[C]GCA	GGT	GCA	17	2	89.47		CCC[G]ACT	CCC	ACT	15	4	78.95		TGT[T]GAC	TGT	GAC	0	0			TTA[C]TAA	TTA	TAA	68	3	95.77		TGA[G]TCC	TGA	TCC	0	0
ACA[C]TCC	ACA	TCC	16	1	94.12		TGG[C]ACT	TGG	ACT	17	2	89.47		CGC[G]GCA	CGC	GCA	15	4	78.95		TCT[T]ATA	TCT	ATA	0	2	0		TGT[C]TGG	TGT	TGG	91	4	95.79		TGA[G]GTC	TGA	GTC	0	1	0
AGC[C]AGT	AGC	AGT	16	1	94.12		GTC[C]AGT	GTC	AGT	17	2	89.47		CAC[G]ATC	CAC	ATC	15	4	78.95		TGT[T]TCA	TGT	TCA	0	2	0		TGT[C]ATG	TGT	ATG	115	5	95.83		TGA[G]GGC	TGA	GGC	0	0
ACT[C]GGA	ACT	GGA	16	1	94.12		TAG[C]GAA	TAG	GAA	17	2	89.47		CCC[G]ACG	CCC	ACG	15	4	78.95		TCT[T]ATT	TCT	ATT	0	5	0		TAG[C]AAT	TAG	AAT	46	2	95.83		TGC[G]AAC	TGC	AAC	0	1	0
CTT[C]GCA	CTT	GCA	16	1	94.12		TGT[C]ATA	TGT	ATA	26	3	89.66		TGA[G]CGC	TGA	CGC	15	4	78.95		TCT[T]ATG	TCT	ATG	0	1	0		TGG[C]TTT	TGG	TTT	230	10	95.83		TGC[G]AAA	TGC	AAA	0	0
CAA[C]GCA	CAA	GCA	16	1	94.12		ACA[C]CTT	ACA	CTT	26	3	89.66		CCC[G]CGC	CCC	CGC	19	5	79.17		TGT[T]CGA	TGT	CGA	0	0			GAT[C]ATA	GAT	ATA	46	2	95.83		TGA[G]TCT	TGA	TCT	0	1	0
TCC[C]GGA	TCC	GGA	16	1	94.12		TAA[C]GGT	TAA	GGT	26	3	89.66		CGC[G]CGA	CGC	CGA	19	5	79.17		TGT[T]CGC	TGT	CGC	0	0			AAG[C]TAG	AAG	TAG	23	1	95.83		TGA[G]CTG	TGA	CTG	0	1	0
TTG[C]AAA	TTG	AAA	16	1	94.12		CTT[C]GAT	CTT	GAT	26	3	89.66		CCA[G]CCT	CCA	CCT	19	5	79.17		TGT[T]CCG	TGT	CCG	0	0			ATA[C]AGG	ATA	AGG	23	1	95.83		TGA[G]CTC	TGA	CTC	0	0
AGG[C]CTG	AGG	CTG	16	1	94.12		TGT[C]GTA	TGT	GTA	26	3	89.66		ATC[G]CCG	ATC	CCG	23	6	79.31		TGT[T]CCT	TGT	CCT	0	0			TGA[C]TGG	TGA	TGG	46	2	95.83		TGA[G]CTA	TGA	CTA	0	0
CTC[C]GGC	CTC	GGC	16	1	94.12		TAT[C]ATT	TAT	ATT	26	3	89.66		CCC[G]CAT	CCC	CAT	23	6	79.31		TGT[T]CTC	TGT	CTC	0	0			GTT[C]TGG	GTT	TGG	93	4	95.88		TGA[G]GCG	TGA	GCG	0	0
GGG[C]GGG	GGG	GGG	16	1	94.12		TGA[C]GTT	TGA	GTT	26	3	89.66		CTC[G]CCC	CTC	CCC	27	7	79.41		TGT[T]CTT	TGT	CTT	0	1	0		TAG[C]ATG	TAG	ATG	47	2	95.92		TGA[G]GCC	TGA	GCC	0	0
ACA[C]TGT	ACA	TGT	16	1	94.12		TGC[C]TTA	TGC	TTA	26	3	89.66		CTC[G]ATA	CTC	ATA	27	7	79.41		TGT[T]CGG	TGT	CGG	0	0			TAG[C]TTG	TAG	TTG	118	5	95.93		TGA[G]GAC	TGA	GAC	0	0
AGA[C]TCC	AGA	TCC	16	1	94.12		GTA[C]ATT	GTA	ATT	35	4	89.74		TGG[G]ATC	TGG	ATC	4	1	80		TGT[T]CTA	TGT	CTA	0	1	0		GTT[C]AGG	GTT	AGG	48	2	96		TGC[G]ACA	TGC	ACA	0	1	0
TCC[C]CCG	TCC	CCG	16	1	94.12		AAA[C]TTT	AAA	TTT	35	4	89.74		CGC[G]GTA	CGC	GTA	8	2	80		TCG[T]GGT	TCG	GGT	0	1	0		TTA[C]AGG	TTA	AGG	48	2	96		TGC[G]ATT	TGC	ATT	0	0
ACA[C]TGA	ACA	TGA	16	1	94.12		CCC[C]AAC	CCC	AAC	9	1	90		GTG[G]GCC	GTG	GCC	4	1	80		TCG[T]TGA	TCG	TGA	0	1	0		GTG[C]TGA	GTG	TGA	48	2	96		TGC[G]ATG	TGC	ATG	0	1	0
GTC[C]AAC	GTC	AAC	16	1	94.12		GGC[C]CGC	GGC	CGC	9	1	90		GTT[G]AAT	GTT	AAT	20	5	80		TCT[T]AAT	TCT	AAT	0	2	0		GGA[C]ATG	GGA	ATG	24	1	96		TGC[G]ATC	TGC	ATC	0	0
TGA[C]TCT	TGA	TCT	16	1	94.12		AAC[C]GTC	AAC	GTC	18	2	90		GGA[G]CCG	GGA	CCG	12	3	80		TGT[T]TCG	TGT	TCG	0	2	0		AGG[C]TAT	AGG	TAT	72	3	96		TGC[G]CAG	TGC	CAG	0	0
TCC[C]CAC	TCC	CAC	16	1	94.12		ATT[C]CCT	ATT	CCT	18	2	90		CCC[G]ATC	CCC	ATC	16	4	80		TGT[T]TCT	TGT	TCT	0	2	0		GTT[C]ATA	GTT	ATA	97	4	96.04		TGC[G]CAC	TGC	CAC	0	0
TCC[C]CGC	TCC	CGC	16	1	94.12		TGC[C]CGT	TGC	CGT	18	2	90		TGG[G]ATT	TGG	ATT	4	1	80		TCG[T]TTT	TCG	TTT	0	2	0		TAA[C]TGG	TAA	TGG	49	2	96.08		TGC[G]CAA	TGC	CAA	0	0
GAG[C]AGA	GAG	AGA	16	1	94.12		GGA[C]CAA	GGA	CAA	18	2	90		ATA[G]GAA	ATA	GAA	8	2	80		TCT[T]AAA	TCT	AAA	0	2	0		TAA[C]TAG	TAA	TAG	49	2	96.08		TGC[G]ACT	TGC	ACT	0	0
GCT[C]CCG	GCT	CCG	16	1	94.12		GTA[C]GCG	GTA	GCG	18	2	90		AAC[G]GCA	AAC	GCA	8	2	80		TTA[T]AAC	TTA	AAC	0	1	0		GTA[C]ATT	GTA	ATT	99	4	96.12		TGC[G]ACG	TGC	ACG	0	0
GTA[C]ATG	GTA	ATG	33	2	94.29		CAG[C]CCT	CAG	CCT	18	2	90		AGA[G]GCC	AGA	GCC	4	1	80		TCG[T]TGG	TCG	TGG	0	2	0		TGT[C]AAT	TGT	AAT	99	4	96.12		TGC[G]ACC	TGC	ACC	0	1	0
AGG[C]TCT	AGG	TCT	33	2	94.29		GTT[C]CCC	GTT	CCC	18	2	90		GCT[G]TGC	GCT	TGC	4	1	80		TGT[T]TCC	TGT	TCC	0	0			ATT[C]TTG	ATT	TTG	200	8	96.15		TGC[G]AGT	TGC	AGT	0	0
CTC[C]TTC	CTC	TTC	33	2	94.29		TTG[C]TTG	TTG	TTG	18	2	90		TCC[G]CAA	TCC	CAA	16	4	80		TCT[T]AGA	TCT	AGA	0	1	0		TGA[C]AAT	TGA	AAT	50	2	96.15		TGC[G]AGG	TGC	AGG	0	0
ATG[C]GCG	ATG	GCG	17	1	94.44		AAT[C]AAA	AAT	AAA	9	1	90		ACC[G]GAG	ACC	GAG	4	1	80		TCT[T]AGT	TCT	AGT	0	2	0		GGG[C]ATG	GGG	ATG	25	1	96.15		TGC[G]AGC	TGC	AGC	0	0
TGC[C]GAA	TGC	GAA	17	1	94.44		GGC[C]GCA	GGC	GCA	9	1	90		GAC[G]ATT	GAC	ATT	8	2	80		TCT[T]AGG	TCT	AGG	0	1	0		AGA[C]TGG	AGA	TGG	25	1	96.15		TGA[G]CGT	TGA	CGT	0	0
CCT[C]GAA	CCT	GAA	17	1	94.44		GTT[C]TGT	GTT	TGT	9	1	90		TGC[G]GAC	TGC	GAC	12	3	80		TCG[T]TAT	TCG	TAT	0	1	0		GAA[C]AAT	GAA	AAT	25	1	96.15		TCT[G]TTC	TCT	TTC	0	0
GAA[C]AGG	GAA	AGG	17	1	94.44		CAC[C]AAG	CAC	AAG	18	2	90		TCG[G]TTT	TCG	TTT	4	1	80		TCT[T]ACG	TCT	ACG	0	2	0		GAT[C]TGA	GAT	TGA	50	2	96.15		TCT[G]TGT	TCT	TGT	0	0
CAC[C]ACC	CAC	ACC	17	1	94.44		GGC[C]TGC	GGC	TGC	18	2	90		GCT[G]CCT	GCT	CCT	20	5	80		TTA[T]ATC	TTA	ATC	0	1	0		GTA[C]TAG	GTA	TAG	50	2	96.15		TCT[G]TGG	TCT	TGG	0	0
CTA[C]GGA	CTA	GGA	17	1	94.44		CAA[C]TTC	CAA	TTC	18	2	90		ATA[G]GAG	ATA	GAG	4	1	80		TCT[T]ACT	TCT	ACT	0	2	0		ATT[C]TTA	ATT	TTA	152	6	96.2		TGA[G]ACA	TGA	ACA	0	0
AGC[C]TGA	AGC	TGA	17	1	94.44		TTT[C]GAA	TTT	GAA	27	3	90		ACC[G]ACA	ACC	ACA	8	2	80		TCT[T]GAC	TCT	GAC	0	2	0		TAG[C]TGG	TAG	TGG	51	2	96.23		TGA[G]AAC	TGA	AAC	0	1	0
ACC[C]CCT	ACC	CCT	17	1	94.44		AAC[C]GCA	AAC	GCA	18	2	90		GTC[G]TCG	GTC	TCG	4	1	80		TTC[T]AAA	TTC	AAA	0	1	0		TAT[C]TAT	TAT	TAT	179	7	96.24		TCT[G]TTG	TCT	TTG	0	1	0
ATG[C]TTC	ATG	TTC	17	1	94.44		AAG[C]GTT	AAG	GTT	18	2	90		GGC[G]ATT	GGC	ATT	4	1	80		TTC[T]ACC	TTC	ACC	0	1	0		TTA[C]ATT	TTA	ATT	179	7	96.24		TCT[G]TCG	TCT	TCG	0	1	0
CTC[C]ACG	CTC	ACG	17	1	94.44		GTA[C]CCT	GTA	CCT	18	2	90		GAA[G]CGG	GAA	CGG	12	3	80		TCT[T]GAT	TCT	GAT	0	1	0		TTT[C]AAG	TTT	AAG	77	3	96.25		TCT[G]TCC	TCT	TCC	0	0
AGA[C]GTG	AGA	GTG	17	1	94.44		GTT[C]TGC	GTT	TGC	18	2	90		TAC[G]GTG	TAC	GTG	4	1	80		TTA[T]TGC	TTA	TGC	0	2	0		AGT[C]AAA	AGT	AAA	26	1	96.3		TCT[G]TCA	TCT	TCA	0	0
AGA[C]TCG	AGA	TCG	17	1	94.44		TTG[C]GCG	TTG	GCG	18	2	90		GTC[G]GCA	GTC	GCA	20	5	80		TGT[T]ACC	TGT	ACC	0	0			AAA[C]AGT	AAA	AGT	26	1	96.3		TCT[G]TGC	TCT	TGC	0	0
ACG[C]TTG	ACG	TTG	17	1	94.44		AGA[C]GCA	AGA	GCA	9	1	90		TAC[G]TGT	TAC	TGT	8	2	80		TTA[T]TTC	TTA	TTC	0	2	0		TTG[C]TAA	TTG	TAA	105	4	96.33		TCT[G]TGA	TCT	TGA	0	0
GTC[C]ACT	GTC	ACT	17	1	94.44		CGG[C]ACT	CGG	ACT	18	2	90		GTC[G]GCC	GTC	GCC	12	3	80		TGT[T]AAC	TGT	AAC	0	0			TTG[C]AAG	TTG	AAG	53	2	96.36		TCT[G]TCT	TCT	TCT	0	0
CCC[C]TTC	CCC	TTC	17	1	94.44		GTC[C]GGT	GTC	GGT	9	1	90		GTC[G]GGA	GTC	GGA	8	2	80		TTC[T]ATG	TTC	ATG	0	1	0		TGT[C]AGG	TGT	AGG	53	2	96.36		TGA[G]ACC	TGA	ACC	0	0
GCC[C]TGC	GCC	TGC	17	1	94.44		ATT[C]GTA	ATT	GTA	18	2	90		GTC[G]GCG	GTC	GCG	4	1	80		TCG[T]AAG	TCG	AAG	0	1	0		TGT[C]TTG	TGT	TTG	187	7	96.39		TGA[G]CCG	TGA	CCG	0	0
CAC[C]TCC	CAC	TCC	17	1	94.44		AGA[C]TAT	AGA	TAT	18	2	90		CGC[G]GGC	CGC	GGC	12	3	80		TCT[T]GGT	TCT	GGT	0	1	0		GAT[C]AAG	GAT	AAG	27	1	96.43		TGA[G]CCC	TGA	CCC	0	0
AGT[C]TTA	AGT	TTA	17	1	94.44		CAC[C]TCC	CAC	TCC	9	1	90		TAC[G]CGG	TAC	CGG	16	4	80		TTC[T]ATT	TTC	ATT	0	2	0		ATG[C]TAA	ATG	TAA	54	2	96.43		TGA[G]CCA	TGA	CCA	0	0
TGC[C]GCC	TGC	GCC	17	1	94.44		CAA[C]GAA	CAA	GAA	9	1	90		AGT[G]AGG	AGT	AGG	8	2	80		TGG[T]TCG	TGG	TCG	0	1	0		AAA[C]TAA	AAA	TAA	27	1	96.43		TGA[G]CGG	TGA	CGG	0	0
CCT[C]ACG	CCT	ACG	17	1	94.44		TAT[C]GGA	TAT	GGA	27	3	90		GAC[G]AGC	GAC	AGC	12	3	80		TGG[T]TCT	TGG	TCT	0	2	0		TGG[C]ATA	TGG	ATA	54	2	96.43		TGA[G]CGC	TGA	CGC	0	1	0
ACT[C]ACC	ACT	ACC	17	1	94.44		GTC[C]GTA	GTC	GTA	18	2	90		AAA[G]GGG	AAA	GGG	8	2	80		TGG[T]TCC	TGG	TCC	0	1	0		GGA[C]TAA	GGA	TAA	27	1	96.43		TGA[G]CCT	TGA	CCT	0	0
TGA[C]CCC	TGA	CCC	17	1	94.44		ATA[C]TAC	ATA	TAC	9	1	90		GAA[G]GTA	GAA	GTA	12	3	80		TCT[T]GCT	TCT	GCT	0	1	0		ATG[C]ATG	ATG	ATG	54	2	96.43		TGA[G]ATC	TGA	ATC	0	0
CTC[C]TCT	CTC	TCT	34	2	94.44		TCG[C]CAC	TCG	CAC	18	2	90		AGC[G]CTA	AGC	CTA	12	3	80		TCG[T]AGG	TCG	AGG	0	1	0		GTT[C]TTG	GTT	TTG	217	8	96.44		TGA[G]ACT	TGA	ACT	0	0
AGC[C]ATA	AGC	ATA	17	1	94.44		ACG[C]TGA	ACG	TGA	18	2	90		TAC[G]CGT	TAC	CGT	28	7	80		TTA[T]TAC	TTA	TAC	0	1	0		GGT[C]AGT	GGT	AGT	55	2	96.49		TGA[G]ACG	TGA	ACG	0	0
TCA[C]CGG	TCA	CGG	17	1	94.44		GAG[C]GTC	GAG	GTC	18	2	90		GAC[G]AAA	GAC	AAA	8	2	80		TGT[T]CAT	TGT	CAT	0	1	0		GGA[C]ATT	GGA	ATT	55	2	96.49		TGA[G]CAG	TGA	CAG	0	2	0
CTA[C]ACC	CTA	ACC	17	1	94.44		ATA[C]GCA	ATA	GCA	9	1	90		TGA[G]TGA	TGA	TGA	16	4	80		TCG[T]ATT	TCG	ATT	0	1	0		TGT[C]ATT	TGT	ATT	221	8	96.51		TGA[G]CAC	TGA	CAC	0	0
CCA[C]CCA	CCA	CCA	17	1	94.44		GAC[C]GCT	GAC	GCT	18	2	90		GCC[G]AGG	GCC	AGG	8	2	80		TTA[T]TCA	TTA	TCA	0	1	0		ATG[C]TAG	ATG	TAG	56	2	96.55		TGA[G]CAA	TGA	CAA	0	0
GCA[C]CTG	GCA	CTG	17	1	94.44		ATA[C]GGC	ATA	GGC	9	1	90		CAA[G]TAA	CAA	TAA	8	2	80		TGT[T]CCA	TGT	CCA	0	0			GGA[C]TGG	GGA	TGG	28	1	96.55		TCC[G]TAA	TCC	TAA	0	0
ACC[C]ATC	ACC	ATC	17	1	94.44		ACT[C]CGG	ACT	CGG	9	1	90		GCC[G]AGC	GCC	AGC	12	3	80		TGT[T]CCC	TGT	CCC	0	0			AAG[C]TGG	AAG	TGG	28	1	96.55		TCC[G]GTT	TCC	GTT	0	0
CCT[C]GGG	CCT	GGG	17	1	94.44		AGT[C]GTT	AGT	GTT	27	3	90		GCC[G]ACC	GCC	ACC	12	3	80		TCG[T]CCG	TCG	CCG	0	1	0		ATA[C]ATT	ATA	ATT	84	3	96.55		TCC[G]GTG	TCC	GTG	0	0
CTT[C]GTC	CTT	GTC	17	1	94.44		CTC[C]AGC	CTC	AGC	18	2	90		GAT[G]GAG	GAT	GAG	12	3	80		TCG[T]CCT	TCG	CCT	0	1	0		GAA[C]AGT	GAA	AGT	28	1	96.55		TCC[G]TCA	TCC	TCA	0	0
CTG[C]CGA	CTG	CGA	17	1	94.44		CTA[C]GTT	CTA	GTT	18	2	90		TCA[G]GTG	TCA	GTG	4	1	80		TTA[T]TCG	TTA	TCG	0	1	0		AAG[C]TTA	AAG	TTA	57	2	96.61		TCC[G]TAG	TCC	TAG	0	1	0
AAA[C]CCC	AAA	CCC	17	1	94.44		CGG[C]GTC	CGG	GTC	18	2	90		AAA[G]GAT	AAA	GAT	4	1	80		TCG[T]ATC	TCG	ATC	0	2	0		TAT[C]AAG	TAT	AAG	57	2	96.61		TCC[G]TAC	TCC	TAC	0	0
TGA[C]GAG	TGA	GAG	17	1	94.44		CTC[C]GAG	CTC	GAG	18	2	90		GTT[G]TCA	GTT	TCA	20	5	80		TGT[T]ACT	TGT	ACT	0	2	0		TTA[C]ATG	TTA	ATG	116	4	96.67		TCC[G]GGG	TCC	GGG	0	0
GCA[C]GTG	GCA	GTG	17	1	94.44		AGG[C]GGG	AGG	GGG	9	1	90		CGT[G]GTC	CGT	GTC	4	1	80		TTA[T]TCT	TTA	TCT	0	3	0		GGA[C]AGT	GGA	AGT	29	1	96.67		TCC[G]GGC	TCC	GGC	0	0
CCT[C]TCC	CCT	TCC	17	1	94.44		CAA[C]GAT	CAA	GAT	18	2	90		AGT[G]GTG	AGT	GTG	4	1	80		TGT[T]CAC	TGT	CAC	0	0			TGG[C]AAG	TGG	AAG	29	1	96.67		TCC[G]GGA	TCC	GGA	0	1	0
CCA[C]GAT	CCA	GAT	17	1	94.44		CAT[C]ACG	CAT	ACG	18	2	90		GTT[G]TGA	GTT	TGA	4	1	80		TCG[T]ATG	TCG	ATG	0	1	0		GGT[C]ATA	GGT	ATA	58	2	96.67		TCC[G]GTC	TCC	GTC	0	0
AGT[C]GAC	AGT	GAC	17	1	94.44		TCC[C]ATA	TCC	ATA	18	2	90		GTT[G]TTA	GTT	TTA	8	2	80		TGT[T]ATC	TGT	ATC	0	0			AGT[C]AAG	AGT	AAG	29	1	96.67		TCC[G]GTA	TCC	GTA	0	0
CCA[C]ACA	CCA	ACA	17	1	94.44		TCA[C]CCC	TCA	CCC	9	1	90		TGA[G]GCG	TGA	GCG	4	1	80		TGT[T]CAA	TGT	CAA	0	1	0		GTA[C]TTA	GTA	TTA	117	4	96.69		TCC[G]GGT	TCC	GGT	0	0
GGC[C]CGT	GGC	CGT	17	1	94.44		CTT[C]CTA	CTT	CTA	18	2	90		AAG[G]CCC	AAG	CCC	12	3	80		TCA[T]TAC	TCA	TAC	0	1	0		GTG[C]TAA	GTG	TAA	59	2	96.72		TCC[G]TCC	TCC	TCC	0	2	0
ATC[C]GAG	ATC	GAG	17	1	94.44		TAT[C]TTG	TAT	TTG	27	3	90		CAC[G]AGC	CAC	AGC	8	2	80		TGC[T]GAT	TGC	GAT	0	0			GTA[C]TGG	GTA	TGG	59	2	96.72		TCC[G]TTG	TCC	TTG	0	0
ATC[C]CAG	ATC	CAG	18	1	94.74		CTT[C]GCA	CTT	GCA	18	2	90		AGG[G]GAA	AGG	GAA	8	2	80		TTT[T]GTC	TTT	GTC	0	2	0		TTG[C]AGG	TTG	AGG	59	2	96.72		TCC[G]TTC	TCC	TTC	0	1	0
GCG[C]GTA	GCG	GTA	18	1	94.74		CTT[C]GAG	CTT	GAG	18	2	90		CAC[G]CTA	CAC	CTA	12	3	80		TTT[T]ATC	TTT	ATC	0	2	0		GTG[C]TTG	GTG	TTG	118	4	96.72		TCC[G]TTA	TCC	TTA	0	1	0
TCG[C]CAC	TCG	CAC	18	1	94.74		CAA[C]GGG	CAA	GGG	18	2	90		TTA[G]CAG	TTA	CAG	24	6	80		TAT[T]TCA	TAT	TCA	0	1	0		GTA[C]TAA	GTA	TAA	59	2	96.72		TCG[G]AAC	TCG	AAC	0	0
AGA[C]CTA	AGA	CTA	18	1	94.74		AGC[C]GAT	AGC	GAT	9	1	90		AAC[G]TTG	AAC	TTG	20	5	80		TAT[T]TCG	TAT	TCG	0	1	0		AAG[C]TAT	AAG	TAT	59	2	96.72		TCG[G]AAA	TCG	AAA	0	0
CTA[C]AGT	CTA	AGT	18	1	94.74		AGT[C]GCT	AGT	GCT	18	2	90		GCA[G]CTG	GCA	CTG	8	2	80		TGC[T]GCA	TGC	GCA	0	0			GGT[C]TTA	GGT	TTA	119	4	96.75		TCC[G]TTT	TCC	TTT	0	0
TCG[C]AGT	TCG	AGT	18	1	94.74		CTG[C]GTT	CTG	GTT	27	3	90		TGC[G]ATT	TGC	ATT	8	2	80		TGA[T]GTC	TGA	GTC	0	1	0		GTG[C]TTT	GTG	TTT	209	7	96.76		TCC[G]TGA	TCC	TGA	0	1	0
ATA[C]GGA	ATA	GGA	18	1	94.74		TAC[C]CAG	TAC	CAG	9	1	90		GTT[G]GTA	GTT	GTA	8	2	80		TGA[T]GGC	TGA	GGC	0	1	0		TAA[C]AAG	TAA	AAG	30	1	96.77		TCC[G]TCT	TCC	TCT	0	1	0
CGA[C]GCT	CGA	GCT	18	1	94.74		TGC[C]GAC	TGC	GAC	9	1	90		CAA[G]ATG	CAA	ATG	4	1	80		TAT[T]TCT	TAT	TCT	0	5	0		GTG[C]ATG	GTG	ATG	60	2	96.77		TCC[G]TCG	TCC	TCG	0	0
GGC[C]CTT	GGC	CTT	18	1	94.74		CCG[C]GCA	CCG	GCA	9	1	90		TGA[G]GGT	TGA	GGT	4	1	80		TTT[T]TCA	TTT	TCA	0	3	0		TAG[C]TAT	TAG	TAT	120	4	96.77		TCC[G]TGT	TCC	TGT	0	1	0
TAA[C]GGC	TAA	GGC	18	1	94.74		ACA[C]GCA	ACA	GCA	18	2	90		AAC[G]GGC	AAC	GGC	16	4	80		TGC[T]CTC	TGC	CTC	0	0			GTG[C]TGT	GTG	TGT	90	3	96.77		TCC[G]TGG	TCC	TGG	0	0
CAA[C]CTG	CAA	CTG	18	1	94.74		TAC[C]GCA	TAC	GCA	9	1	90		CGG[G]CCA	CGG	CCA	16	4	80		TTT[T]ACG	TTT	ACG	0	1	0		GGT[C]TAT	GGT	TAT	122	4	96.83		TCC[G]TGC	TCC	TGC	0	0
CGC[C]TAC	CGC	TAC	18	1	94.74		GCC[C]TAC	GCC	TAC	9	1	90		CAC[G]TTG	CAC	TTG	28	7	80		TGC[T]CGT	TGC	CGT	0	0			AGT[C]ATG	AGT	ATG	61	2	96.83		TCC[G]GCT	TCC	GCT	0	0
GTC[C]TTG	GTC	TTG	18	1	94.74		ACA[C]TTA	ACA	TTA	18	2	90		TCA[G]TGT	TCA	TGT	4	1	80		TGC[T]CTA	TGC	CTA	0	0			TGT[C]AGA	TGT	AGA	61	2	96.83		TCC[G]CCG	TCC	CCG	0	1	0
GCT[C]CGC	GCT	CGC	18	1	94.74		ATC[C]GGC	ATC	GGC	18	2	90		CCT[G]TTT	CCT	TTT	12	3	80		TGC[T]CTG	TGC	CTG	0	0			GTT[C]TAA	GTT	TAA	92	3	96.84		TCC[G]CCC	TCC	CCC	0	0
CAC[C]CAA	CAC	CAA	18	1	94.74		CAG[C]ACA	CAG	ACA	9	1	90		AAG[G]TGA	AAG	TGA	12	3	80		TGC[T]CTT	TGC	CTT	0	1	0		AGT[C]TTG	AGT	TTG	123	4	96.85		TCC[G]CCA	TCC	CCA	0	0
GAG[C]ACT	GAG	ACT	18	1	94.74		GCT[C]GTC	GCT	GTC	18	2	90		CTA[G]ACG	CTA	ACG	20	5	80		TGC[T]GAC	TGC	GAC	0	0			TAA[C]TTG	TAA	TTG	123	4	96.85		TCC[G]CGC	TCC	CGC	0	0
GGT[C]CGG	GGT	CGG	18	1	94.74		CCC[C]TCC	CCC	TCC	18	2	90		CTA[G]AGA	CTA	AGA	8	2	80		TTT[T]AGC	TTT	AGC	0	3	0		GAT[C]TTA	GAT	TTA	93	3	96.88		TCC[G]CGA	TCC	CGA	0	0
GGA[C]TAC	GGA	TAC	18	1	94.74		GGA[C]AGA	GGA	AGA	9	1	90		TAC[G]ATA	TAC	ATA	8	2	80		TAT[T]TAC	TAT	TAC	0	1	0		GGG[C]AGT	GGG	AGT	31	1	96.88		TCC[G]CCT	TCC	CCT	0	0
TCC[C]ACC	TCC	ACC	18	1	94.74		GGA[C]AAG	GGA	AAG	9	1	90		CCA[G]GTA	CCA	GTA	12	3	80		TGC[T]GCC	TGC	GCC	0	0			ATA[C]TTG	ATA	TTG	93	3	96.88		TCC[G]CAA	TCC	CAA	0	0
CTT[C]GTG	CTT	GTG	18	1	94.74		GCT[C]CAT	GCT	CAT	18	2	90		GCC[G]TGC	GCC	TGC	8	2	80		TCA[T]ATA	TCA	ATA	0	1	0		GGT[C]TGG	GGT	TGG	31	1	96.88		TCC[G]ATT	TCC	ATT	0	0
CCC[C]ACT	CCC	ACT	18	1	94.74		CAC[C]CTG	CAC	CTG	27	3	90		TAA[G]GGG	TAA	GGG	8	2	80		TCA[T]AGT	TCA	AGT	0	1	0		TAG[C]AAG	TAG	AAG	31	1	96.88		TCC[G]ATG	TCC	ATG	0	1	0
ATC[C]GCT	ATC	GCT	18	1	94.74		TGG[C]ACG	TGG	ACG	18	2	90		TGC[G]TGC	TGC	TGC	8	2	80		TGC[T]GGG	TGC	GGG	0	0			TTA[C]TAG	TTA	TAG	94	3	96.91		TCC[G]CAT	TCC	CAT	0	0
ACG[C]ATT	ACG	ATT	18	1	94.74		CCG[C]ACG	CCG	ACG	18	2	90		CGT[G]TAG	CGT	TAG	8	2	80		TGC[T]GGT	TGC	GGT	0	1	0		TAG[C]TTT	TAG	TTT	221	7	96.93		TCC[G]CAG	TCC	CAG	0	1	0
CTG[C]TCG	CTG	TCG	18	1	94.74		GCC[C]CCG	GCC	CCG	9	1	90		AGA[G]AAG	AGA	AAG	4	1	80		TCA[T]AGG	TCA	AGG	0	1	0		ATT[C]TGT	ATT	TGT	190	6	96.94		TCC[G]CAC	TCC	CAC	0	0
CGA[C]GTG	CGA	GTG	18	1	94.74		TGG[C]CGG	TGG	CGG	9	1	90		TAC[G]AGT	TAC	AGT	12	3	80		TTT[T]GCA	TTT	GCA	0	1	0		AAT[C]TTA	AAT	TTA	95	3	96.94		TCC[G]CGG	TCC	CGG	0	0
CCT[C]CGG	CCT	CGG	18	1	94.74		TAG[C]CGA	TAG	CGA	9	1	90		TTT[G]TCG	TTT	TCG	4	1	80		TGA[T]TCA	TGA	TCA	0	1	0		TGT[C]TGT	TGT	TGT	191	6	96.95		TCC[G]GAT	TCC	GAT	0	2	0
CTA[C]CAG	CTA	CAG	18	1	94.74		GTG[C]GAC	GTG	GAC	18	2	90		ACT[G]GTG	ACT	GTG	4	1	80		TTT[T]GAC	TTT	GAC	0	1	0		GAT[C]ATT	GAT	ATT	96	3	96.97		TCC[G]GAG	TCC	GAG	0	1	0
CAA[C]ACA	CAA	ACA	18	1	94.74		GCA[C]TCT	GCA	TCT	9	1	90		TTG[G]TCT	TTG	TCT	4	1	80		TCA[T]AAA	TCA	AAA	0	1	0		GGG[C]AAT	GGG	AAT	32	1	96.97		TCC[G]GAC	TCC	GAC	0	1	0
GCC[C]TAG	GCC	TAG	18	1	94.74		TTT[C]GCG	TTT	GCG	18	2	90		CAT[G]GCA	CAT	GCA	12	3	80		TCA[T]ATG	TCA	ATG	0	2	0		AGG[C]TTA	AGG	TTA	64	2	96.97		TCC[G]GCG	TCC	GCG	0	0
ACG[C]AGA	ACG	AGA	18	1	94.74		GAT[C]CAA	GAT	CAA	18	2	90		AAA[G]CCG	AAA	CCG	12	3	80		TGC[T]GCG	TGC	GCG	0	0			TTG[C]TGA	TTG	TGA	97	3	97		TCC[G]GCC	TCC	GCC	0	1	0
GTC[C]CTG	GTC	CTG	18	1	94.74		ACG[C]GTC	ACG	GTC	18	2	90		ATC[G]TGG	ATC	TGG	4	1	80		TTT[T]CGG	TTT	CGG	0	1	0		GGT[C]TGT	GGT	TGT	97	3	97		TCC[G]GCA	TCC	GCA	0	0
GAA[C]GTG	GAA	GTG	18	1	94.74		TCG[C]GCA	TCG	GCA	18	2	90		AAC[G]ACA	AAC	ACA	4	1	80		TTT[T]GGC	TTT	GGC	0	2	0		TTT[C]ATG	TTT	ATG	196	6	97.03		TCC[G]CTC	TCC	CTC	0	0
GAA[C]GTC	GAA	GTC	18	1	94.74		CCT[C]TGC	CCT	TGC	18	2	90		CCC[G]TAA	CCC	TAA	12	3	80		TGA[T]TTC	TGA	TTC	0	1	0		GTG[C]TTA	GTG	TTA	98	3	97.03		TCC[G]CTA	TCC	CTA	0	1	0
TCG[C]GGT	TCG	GGT	18	1	94.74		CCT[C]TTA	CCT	TTA	18	2	90		CCG[G]GTC	CCG	GTC	20	5	80		TGC[T]GCT	TGC	GCT	0	0			GGG[C]TAG	GGG	TAG	33	1	97.06		TCC[G]CGT	TCC	CGT	0	1	0
GGT[C]TAG	GGT	TAG	36	2	94.74		CCT[C]ACT	CCT	ACT	18	2	90		CGC[G]ACC	CGC	ACC	16	4	80		TGC[T]GGC	TGC	GGC	0	0			TAG[C]TGT	TAG	TGT	100	3	97.09		TCC[G]GAA	TCC	GAA	0	0
CCT[C]TAT	CCT	TAT	18	1	94.74		ATT[C]GCG	ATT	GCG	18	2	90		CTG[G]TGA	CTG	TGA	12	3	80		TCA[T]ATT	TCA	ATT	0	1	0		AGT[C]ATT	AGT	ATT	100	3	97.09		TCC[G]CTT	TCC	CTT	0	0
ACA[C]ACC	ACA	ACC	18	1	94.74		CAT[C]ATT	CAT	ATT	27	3	90		ACG[G]TCA	ACG	TCA	20	5	80		TTT[T]CTA	TTT	CTA	0	1	0		TGT[C]TTA	TGT	TTA	234	7	97.1		TCC[G]CTG	TCC	CTG	0	0
ATC[C]GGC	ATC	GGC	18	1	94.74		CGA[C]CGA	CGA	CGA	9	1	90		GGG[G]TCA	GGG	TCA	4	1	80		TGC[T]GGA	TGC	GGA	0	1	0		TGT[C]TAA	TGT	TAA	135	4	97.12		TCG[G]GCG	TCG	GCG	0	0
ATG[C]GCA	ATG	GCA	18	1	94.74		TAA[C]TTG	TAA	TTG	28	3	90.32		GGT[G]ACG	GGT	ACG	4	1	80		TTT[T]TTC	TTT	TTC	0	3	0		TTG[C]TTG	TTG	TTG	203	6	97.13		TCG[G]GCC	TCG	GCC	0	0
CGC[C]TTC	CGC	TTC	36	2	94.74		CGG[C]TTA	CGG	TTA	28	3	90.32		CAG[G]TAG	CAG	TAG	20	5	80		TCA[T]GGA	TCA	GGA	0	2	0		GTT[C]ATT	GTT	ATT	203	6	97.13		TCG[G]GCA	TCG	GCA	0	1	0
TGC[C]ACT	TGC	ACT	18	1	94.74		TTT[C]ACA	TTT	ACA	28	3	90.32		GTA[G]AAT	GTA	AAT	16	4	80		TCA[T]GAG	TCA	GAG	0	1	0		GCG[C]GGC	GCG	GGC	0	0			TCG[G]GGC	TCG	GGC	0	1	0
TCT[C]AAA	TCT	AAA	18	1	94.74		ATG[C]GTT	ATG	GTT	28	3	90.32		CCC[G]GTG	CCC	GTG	8	2	80		TCA[T]GAT	TCA	GAT	0	1	0		TTG[C]TAT	TTG	TAT	203	6	97.13		TCG[G]GGA	TCG	GGA	0	1	0
TTG[C]TGA	TTG	TGA	18	1	94.74		ATT[C]CAA	ATT	CAA	28	3	90.32		TAG[G]CTG	TAG	CTG	12	3	80		TGC[T]AGT	TGC	AGT	0	1	0		AAG[C]TTG	AAG	TTG	68	2	97.14		TCG[G]GCT	TCG	GCT	0	0
AGG[C]GTT	AGG	GTT	37	2	94.87		GTA[C]TTA	GTA	TTA	28	3	90.32		GGG[G]GCA	GGG	GCA	4	1	80		TTT[T]AAC	TTT	AAC	0	1	0		TTA[C]TGA	TTA	TGA	102	3	97.14		TCG[G]GAA	TCG	GAA	0	0
GAT[C]GGT	GAT	GGT	37	2	94.87		GTA[C]TGT	GTA	TGT	28	3	90.32		AGA[G]CGA	AGA	CGA	4	1	80		TAT[T]GCG	TAT	GCG	0	1	0		GAT[C]TGT	GAT	TGT	102	3	97.14		TCG[G]CTT	TCG	CTT	0	1	0
ACG[C]TGA	ACG	TGA	19	1	95		GTG[C]TTA	GTG	TTA	28	3	90.32		CTG[G]CTG	CTG	CTG	4	1	80		TAT[T]GTC	TAT	GTC	0	3	0		ATG[C]TTA	ATG	TTA	105	3	97.22		TCG[G]CTG	TCG	CTG	0	1	0
GCT[C]TAC	GCT	TAC	38	2	95		TGT[C]TAT	TGT	TAT	28	3	90.32		GGG[G]GAC	GGG	GAC	4	1	80		TGC[T]AGC	TGC	AGC	0	1	0		AGG[C]TAG	AGG	TAG	35	1	97.22		TCG[G]GAT	TCG	GAT	0	0
GCT[C]GAG	GCT	GAG	19	1	95		GTA[C]TTT	GTA	TTT	28	3	90.32		ACA[G]ATA	ACA	ATA	8	2	80		TTT[T]ACA	TTT	ACA	0	1	0		GGT[C]AAG	GGT	AAG	35	1	97.22		TCG[G]GAG	TCG	GAG	0	0
GAG[C]GTA	GAG	GTA	19	1	95		CTA[C]CAA	CTA	CAA	28	3	90.32		CTG[G]AGA	CTG	AGA	12	3	80		TCA[T]GGT	TCA	GGT	0	1	0		ATA[C]TAA	ATA	TAA	36	1	97.3		TCG[G]GAC	TCG	GAC	0	1	0
GCA[C]GCT	GCA	GCT	19	1	95		TTT[C]TAC	TTT	TAC	28	3	90.32		AAT[G]TAG	AAT	TAG	16	4	80		TTG[T]TTC	TTG	TTC	0	3	0		AAT[C]ATA	AAT	ATA	36	1	97.3		TCG[G]GGG	TCG	GGG	0	0
TGA[C]GCG	TGA	GCG	19	1	95		ATT[C]GTG	ATT	GTG	19	2	90.48		ATG[G]CGT	ATG	CGT	4	1	80		TGC[T]TAT	TGC	TAT	1	5	16.67		AAT[C]TTG	AAT	TTG	109	3	97.32		TCG[G]TAT	TCG	TAT	0	0
CCA[C]ATG	CCA	ATG	19	1	95		TGA[C]ACC	TGA	ACC	19	2	90.48		TTG[G]CAG	TTG	CAG	8	2	80		TCT[T]TTT	TCT	TTT	1	5	16.67		ATT[C]ATT	ATT	ATT	183	5	97.34		TCG[G]TAG	TCG	TAG	0	1	0
GTC[C]GGA	GTC	GGA	19	1	95		CAG[C]CTG	CAG	CTG	19	2	90.48		TCG[G]CGT	TCG	CGT	4	1	80		GCT[T]TTG	GCT	TTG	1	4	20		GCG[C]TAA	GCG	TAA	0	0			TCG[G]TAC	TCG	TAC	0	1	0
ACT[C]TAC	ACT	TAC	19	1	95		ATT[C]GTC	ATT	GTC	19	2	90.48		GGT[G]TTC	GGT	TTC	4	1	80		TTT[T]TCT	TTT	TCT	1	4	20		ATG[C]ATT	ATG	ATT	110	3	97.35		TCG[G]TCG	TCG	TCG	0	2	0
CGG[C]TCC	CGG	TCC	19	1	95		GAT[C]TAG	GAT	TAG	19	2	90.48		ACA[G]CAA	ACA	CAA	8	2	80		TGC[T]TTT	TGC	TTT	1	4	20		AGA[C]TTA	AGA	TTA	37	1	97.37		TCG[G]TCC	TCG	TCC	0	0
GGT[C]ACC	GGT	ACC	19	1	95		GAT[C]CAC	GAT	CAC	19	2	90.48		GTA[G]CCG	GTA	CCG	12	3	80		TTG[T]TGC	TTG	TGC	1	3	25		TTG[C]AAT	TTG	AAT	111	3	97.37		TCG[G]TCA	TCG	TCA	0	1	0
CTA[C]ACG	CTA	ACG	19	1	95		GAG[C]CCT	GAG	CCT	19	2	90.48		ACG[G]TTG	ACG	TTG	4	1	80		TTT[T]CTT	TTT	CTT	1	3	25		ATG[C]TTT	ATG	TTT	223	6	97.38		TCG[G]GTC	TCG	GTC	0	1	0
TCC[C]AAC	TCC	AAC	19	1	95		GCC[C]TCG	GCC	TCG	19	2	90.48		GTA[G]ATG	GTA	ATG	4	1	80		TTG[T]AGC	TTG	AGC	1	3	25		TAT[C]AAT	TAT	AAT	112	3	97.39		TCG[G]GTA	TCG	GTA	0	0
CTC[C]CAA	CTC	CAA	19	1	95		TTC[C]GTA	TTC	GTA	19	2	90.48		TTG[G]GCC	TTG	GCC	4	1	80		TGT[T]TGC	TGT	TGC	1	3	25		GAT[C]TAT	GAT	TAT	113	3	97.41		TCG[G]GGT	TCG	GGT	0	0
TCG[C]ACC	TCG	ACC	19	1	95		ACC[C]TGT	ACC	TGT	19	2	90.48		CGC[G]CTA	CGC	CTA	16	4	80		TTG[T]ATC	TTG	ATC	1	3	25		ATT[C]TAG	ATT	TAG	113	3	97.41		TCG[G]TAA	TCG	TAA	0	1	0
TGA[C]CAT	TGA	CAT	19	1	95		CTC[C]TCT	CTC	TCT	19	2	90.48		ATG[G]TGT	ATG	TGT	4	1	80		GTT[T]TCT	GTT	TCT	1	3	25		GTT[C]TAG	GTT	TAG	113	3	97.41		TCG[G]GTT	TCG	GTT	0	2	0
GCC[C]AGT	GCC	AGT	19	1	95		CTC[C]CTA	CTC	CTA	19	2	90.48		GTC[G]CCG	GTC	CCG	8	2	80		TGC[T]TGT	TGC	TGT	1	2	33.33		GCG[C]TTC	GCG	TTC	0	0			TCG[G]GTG	TCG	GTG	0	2	0
CCT[C]CGC	CCT	CGC	19	1	95		TCA[C]GGG	TCA	GGG	19	2	90.48		ATC[G]GAC	ATC	GAC	8	2	80		TTG[T]CTG	TTG	CTG	1	2	33.33		GCT[C]ACT	GCT	ACT	0	0			TCG[G]CTC	TCG	CTC	0	1	0
CTT[C]CGT	CTT	CGT	19	1	95		GAG[C]CCA	GAG	CCA	19	2	90.48		ACT[G]AGA	ACT	AGA	8	2	80		GTG[T]CTT	GTG	CTT	1	2	33.33		GCT[C]ACA	GCT	ACA	0	0			TCG[G]AGG	TCG	AGG	0	0
TAG[C]GCC	TAG	GCC	19	1	95		ACT[C]GGC	ACT	GGC	19	2	90.48		GTC[G]CCA	GTC	CCA	28	7	80		TCT[T]AAG	TCT	AAG	1	2	33.33		GCG[C]TGC	GCG	TGC	0	0			TCG[G]AGC	TCG	AGC	0	1	0
TCG[C]GAA	TCG	GAA	19	1	95		TAT[C]CCC	TAT	CCC	19	2	90.48		CCC[G]TTA	CCC	TTA	24	6	80		TTA[T]ACT	TTA	ACT	1	2	33.33		GCG[C]TAC	GCG	TAC	0	0			TCG[G]AGA	TCG	AGA	0	0
CCT[C]CAC	CCT	CAC	19	1	95		GGG[C]TTA	GGG	TTA	19	2	90.48		AGG[G]TCG	AGG	TCG	4	1	80		TGG[T]TGC	TGG	TGC	1	2	33.33		GCG[C]TCC	GCG	TCC	0	0			TCG[G]ATG	TCG	ATG	0	1	0
AAC[C]GAA	AAC	GAA	19	1	95		GTT[C]GTA	GTT	GTA	19	2	90.48		CAT[G]CGA	CAT	CGA	12	3	80		TGA[T]TCT	TGA	TCT	1	2	33.33		AGG[C]TAA	AGG	TAA	38	1	97.44		TCG[G]ATC	TCG	ATC	0	1	0
TTG[C]CGA	TTG	CGA	19	1	95		GTG[C]GCC	GTG	GCC	19	2	90.48		GGC[G]GCC	GGC	GCC	4	1	80		TTT[T]GCT	TTT	GCT	1	2	33.33		TAT[C]ATA	TAT	ATA	77	2	97.47		TCG[G]ATA	TCG	ATA	0	0
TGT[C]ACA	TGT	ACA	19	1	95		GTA[C]CAT	GTA	CAT	19	2	90.48		GAA[G]AGA	GAA	AGA	4	1	80		GTT[T]TCA	GTT	TCA	1	2	33.33		TGG[C]AAT	TGG	AAT	77	2	97.47		TCG[G]ACA	TCG	ACA	0	0
ATG[C]CAG	ATG	CAG	19	1	95		GTA[C]ATG	GTA	ATG	19	2	90.48		CCC[G]TTG	CCC	TTG	16	4	80		TGT[T]TTC	TGT	TTC	1	2	33.33		ATT[C]AAG	ATT	AAG	39	1	97.5		TCG[G]AAT	TCG	AAT	0	1	0
ATC[C]AAA	ATC	AAA	19	1	95		AAC[C]TTT	AAC	TTT	19	2	90.48		TAG[G]TTG	TAG	TTG	4	1	80		GAT[T]CTT	GAT	CTT	1	2	33.33		TGA[C]ATT	TGA	ATT	117	3	97.5		TCG[G]AAG	TCG	AAG	0	1	0
CGT[C]GCA	CGT	GCA	19	1	95		TAA[C]TGG	TAA	TGG	19	2	90.48		AGC[G]TGT	AGC	TGT	4	1	80		GAT[T]TGC	GAT	TGC	1	2	33.33		GGG[C]TGT	GGG	TGT	39	1	97.5		TCG[G]ACT	TCG	ACT	0	2	0
TAG[C]AAT	TAG	AAT	19	1	95		TAC[C]CTA	TAC	CTA	19	2	90.48		GGC[G]TCT	GGC	TCT	4	1	80		TTT[T]CGT	TTT	CGT	1	2	33.33		ATG[C]TAT	ATG	TAT	117	3	97.5		TCG[G]ACG	TCG	ACG	0	0
CAT[C]GCG	CAT	GCG	19	1	95		TAC[C]GGA	TAC	GGA	19	2	90.48		TCC[G]TGT	TCC	TGT	4	1	80		GGT[T]GTC	GGT	GTC	1	2	33.33		TGA[C]TAT	TGA	TAT	119	3	97.54		TCG[G]ACC	TCG	ACC	0	1	0
CTT[C]GCG	CTT	GCG	19	1	95		GGC[C]CAG	GGC	CAG	19	2	90.48		CGC[G]AAT	CGC	AAT	20	5	80		GGC[T]TAT	GGC	TAT	1	2	33.33		TTT[C]ATT	TTT	ATT	318	8	97.55		TCG[G]CAA	TCG	CAA	0	0
TGG[C]GCT	TGG	GCT	38	2	95		AAT[C]GGC	AAT	GGC	19	2	90.48		AGC[G]TGC	AGC	TGC	8	2	80		TAG[T]CTT	TAG	CTT	1	2	33.33		TAG[C]ATA	TAG	ATA	40	1	97.56		TCG[G]CGC	TCG	CGC	0	0
CTG[C]CAC	CTG	CAC	19	1	95		GGA[C]CTT	GGA	CTT	19	2	90.48		AGA[G]TGT	AGA	TGT	8	2	80		GCT[T]ATA	GCT	ATA	1	2	33.33		ATT[C]TTT	ATT	TTT	360	9	97.56		TCG[G]CGA	TCG	CGA	0	0
CCT[C]ATG	CCT	ATG	19	1	95		TCG[C]GTG	TCG	GTG	19	2	90.48		TGA[G]TCG	TGA	TCG	16	4	80		TGC[T]CAT	TGC	CAT	0	0			TAA[C]TAA	TAA	TAA	40	1	97.56		TCG[G]CCT	TCG	CCT	0	1	0
ACT[C]CCC	ACT	CCC	19	1	95		ATG[C]CAC	ATG	CAC	19	2	90.48		CAG[G]GTG	CAG	GTG	4	1	80		GCT[T]TGA	GCT	TGA	1	2	33.33		TAT[C]TTG	TAT	TTG	202	5	97.58		TCG[G]CTA	TCG	CTA	0	0
GGT[C]TGC	GGT	TGC	38	2	95		ATG[C]GTA	ATG	GTA	19	2	90.48		CTC[G]AAG	CTC	AAG	16	4	80		TGC[T]CCA	TGC	CCA	0	0			GCG[C]GTC	GCG	GTC	0	0			TCG[G]CGT	TCG	CGT	0	1	0
CCA[C]TTG	CCA	TTG	19	1	95		CCT[C]GGT	CCT	GGT	19	2	90.48		GGG[G]TTA	GGG	TTA	4	1	80		TTT[T]TGC	TTT	TGC	2	4	33.33		TGG[C]ATT	TGG	ATT	121	3	97.58		TCG[G]CGG	TCG	CGG	0	1	0
ATC[C]CCC	ATC	CCC	19	1	95		CCT[C]GAT	CCT	GAT	19	2	90.48		CTC[G]CCA	CTC	CCA	12	3	80		TTG[T]TCT	TTG	TCT	1	2	33.33		AAT[C]AGT	AAT	AGT	41	1	97.62		TCG[G]CAT	TCG	CAT	0	0
CAG[C]CCG	CAG	CCG	19	1	95		TCG[C]GTC	TCG	GTC	19	2	90.48		ATC[G]AAG	ATC	AAG	20	5	80		TCT[T]TAA	TCT	TAA	1	2	33.33		GAT[C]TTT	GAT	TTT	247	6	97.63		TCG[G]CAG	TCG	CAG	0	2	0
ACC[C]CGT	ACC	CGT	19	1	95		TCT[C]TAA	TCT	TAA	19	2	90.48		ATC[G]TGA	ATC	TGA	20	5	80		GCT[T]ATG	GCT	ATG	1	2	33.33		TTG[C]ATT	TTG	ATT	207	5	97.64		TCG[G]CAC	TCG	CAC	0	0
AGT[C]TCA	AGT	TCA	38	2	95		TCT[C]TGA	TCT	TGA	19	2	90.48		AGA[G]AGA	AGA	AGA	4	1	80		TGT[T]TAC	TGT	TAC	1	2	33.33		AGT[C]TGT	AGT	TGT	124	3	97.64		TCG[G]CCG	TCG	CCG	0	1	0
TCG[C]CGC	TCG	CGC	19	1	95		CAT[C]GAG	CAT	GAG	19	2	90.48		GTA[G]GCA	GTA	GCA	8	2	80		TAT[T]ACT	TAT	ACT	1	2	33.33		TGT[C]TTT	TGT	TTT	375	9	97.66		TCG[G]CCC	TCG	CCC	0	0
ACT[C]ACA	ACT	ACA	19	1	95		TCT[C]GGG	TCT	GGG	19	2	90.48		GTT[G]CCA	GTT	CCA	33	8	80.49		TTT[T]ACT	TTT	ACT	1	2	33.33		ATG[C]TGG	ATG	TGG	42	1	97.67		TCG[G]CCA	TCG	CCA	0	0
CTG[C]TAA	CTG	TAA	39	2	95.12		TCT[C]GTC	TCT	GTC	19	2	90.48		ATC[G]TAC	ATC	TAC	29	7	80.56		GAG[T]CTT	GAG	CTT	1	2	33.33		TGT[C]AGT	TGT	AGT	127	3	97.69		TTC[G]CCT	TTC	CCT	0	0
CTG[C]TCA	CTG	TCA	39	2	95.12		TGC[C]GTT	TGC	GTT	19	2	90.48		ACT[G]CCG	ACT	CCG	25	6	80.65		TTT[T]TAC	TTT	TAC	1	2	33.33		TAT[C]ATG	TAT	ATG	127	3	97.69		TTC[G]CCG	TTC	CCG	0	0
TCC[C]CAA	TCC	CAA	20	1	95.24		CCT[C]TAC	CCT	TAC	19	2	90.48		CAG[G]TTC	CAG	TTC	25	6	80.65		GGC[T]ATG	GGC	ATG	1	2	33.33		GTT[C]TTA	GTT	TTA	214	5	97.72		TTC[G]CCC	TTC	CCC	0	1	0
CCA[C]CTG	CCA	CTG	20	1	95.24		AGT[C]AGT	AGT	AGT	19	2	90.48		CGA[G]TCA	CGA	TCA	25	6	80.65		GCT[T]TAT	GCT	TAT	1	2	33.33		TTA[C]TGT	TTA	TGT	214	5	97.72		TTC[G]CGG	TTC	CGG	0	2	0
GCG[C]ATA	GCG	ATA	20	1	95.24		GTC[C]GGC	GTC	GGC	19	2	90.48		GTC[G]ATC	GTC	ATC	25	6	80.65		GTT[T]CTG	GTT	CTG	1	2	33.33		TAA[C]TAT	TAA	TAT	86	2	97.73		TTC[G]CGC	TTC	CGC	0	0
CCA[C]GGT	CCA	GGT	20	1	95.24		CGG[C]CCT	CGG	CCT	19	2	90.48		CGA[G]TAC	CGA	TAC	21	5	80.77		GGC[T]ATT	GGC	ATT	1	2	33.33		TGG[C]TGA	TGG	TGA	43	1	97.73		TTC[G]CGA	TTC	CGA	0	1	0
AAG[C]GAT	AAG	GAT	20	1	95.24		CTA[C]CTC	CTA	CTC	19	2	90.48		CGG[G]TTA	CGG	TTA	21	5	80.77		GTT[T]CGT	GTT	CGT	1	2	33.33		TTA[C]AAA	TTA	AAA	43	1	97.73		TTC[G]CAC	TTC	CAC	0	0
GCA[C]TGC	GCA	TGC	20	1	95.24		CTA[C]CAG	CTA	CAG	19	2	90.48		CCC[G]CCT	CCC	CCT	21	5	80.77		GCT[T]GTT	GCT	GTT	2	3	40		AAG[C]TTT	AAG	TTT	130	3	97.74		TTC[G]CAA	TTC	CAA	0	1	0
TAG[C]ACG	TAG	ACG	20	1	95.24		TCC[C]CAG	TCC	CAG	19	2	90.48		CTC[G]TAG	CTC	TAG	21	5	80.77		GCT[T]TGT	GCT	TGT	2	3	40		TTA[C]TTG	TTA	TTG	216	5	97.74		TTC[G]ATC	TTC	ATC	0	0
CCA[C]TGC	CCA	TGC	20	1	95.24		ATA[C]ACG	ATA	ACG	19	2	90.48		GAC[G]CAT	GAC	CAT	21	5	80.77		GAA[T]GCT	GAA	GCT	1	1	50		TTT[C]TGA	TTT	TGA	174	4	97.75		TTC[G]CCA	TTC	CCA	0	0
ATC[C]CAA	ATC	CAA	20	1	95.24		ATA[C]CAG	ATA	CAG	19	2	90.48		ATG[G]CCC	ATG	CCC	21	5	80.77		GCG[T]TTG	GCG	TTG	1	1	50		TTT[C]TAT	TTT	TAT	307	7	97.77		TTC[G]CAT	TTC	CAT	0	1	0
ATA[C]TGC	ATA	TGC	20	1	95.24		TCC[C]GTT	TCC	GTT	19	2	90.48		GAC[G]CCC	GAC	CCC	21	5	80.77		TAT[T]TTC	TAT	TTC	2	2	50		ATA[C]TTT	ATA	TTT	175	4	97.77		TTC[G]CAG	TTC	CAG	0	0
ACC[C]GCT	ACC	GCT	20	1	95.24		TAT[C]GAC	TAT	GAC	29	3	90.62		ACT[G]AGT	ACT	AGT	17	4	80.95		TGG[T]TCA	TGG	TCA	1	1	50		GAT[C]AAT	GAT	AAT	44	1	97.78		TTC[G]CGT	TTC	CGT	0	0
GAA[C]TCC	GAA	TCC	20	1	95.24		TTA[C]TTA	TTA	TTA	29	3	90.62		ATG[G]TAG	ATG	TAG	17	4	80.95		GAA[T]GGC	GAA	GGC	1	1	50		ATT[C]TAT	ATT	TAT	176	4	97.78		TTC[G]GCG	TTC	GCG	0	0
ACG[C]GTA	ACG	GTA	20	1	95.24		GTA[C]TTG	GTA	TTG	29	3	90.62		CCC[G]CTA	CCC	CTA	17	4	80.95		TTT[T]GCG	TTT	GCG	1	1	50		AAT[C]AAT	AAT	AAT	44	1	97.78		TTC[G]GCC	TTC	GCC	0	0
CAC[C]CCT	CAC	CCT	20	1	95.24		TCG[C]GTT	TCG	GTT	29	3	90.62		CAA[G]TGG	CAA	TGG	17	4	80.95		TCG[T]TTG	TCG	TTG	1	1	50		GAA[C]ATT	GAA	ATT	44	1	97.78		TTC[G]GCA	TTC	GCA	0	1	0
TGC[C]CGA	TGC	CGA	20	1	95.24		TGA[C]TAT	TGA	TAT	29	3	90.62		CCA[G]ACG	CCA	ACG	17	4	80.95		GCT[T]ACT	GCT	ACT	1	1	50		AGT[C]TAA	AGT	TAA	45	1	97.83		TTC[G]GGC	TTC	GGC	0	0
CAG[C]CCT	CAG	CCT	20	1	95.24		TGA[C]GTA	TGA	GTA	20	2	90.91		GTC[G]CCT	GTC	CCT	17	4	80.95		GCG[T]TTT	GCG	TTT	1	1	50		TAG[C]AGT	TAG	AGT	45	1	97.83		TTC[G]GGA	TTC	GGA	0	1	0
ACA[C]AAC	ACA	AAC	20	1	95.24		TGA[C]TTT	TGA	TTT	30	3	90.91		CGC[G]CTC	CGC	CTC	17	4	80.95		TAG[T]GCT	TAG	GCT	2	2	50		TTT[C]AGA	TTT	AGA	90	2	97.83		TTC[G]GCT	TTC	GCT	0	0
AAC[C]TGT	AAC	TGT	20	1	95.24		CAC[C]GTG	CAC	GTG	10	1	90.91		CAC[G]TAC	CAC	TAC	17	4	80.95		TAG[T]GAC	TAG	GAC	1	1	50		TTT[C]AAT	TTT	AAT	180	4	97.83		TTC[G]CTT	TTC	CTT	0	0
ACC[C]TGT	ACC	TGT	20	1	95.24		CAC[C]ACG	CAC	ACG	10	1	90.91		CAC[G]CGT	CAC	CGT	17	4	80.95		GTG[T]TGC	GTG	TGC	1	1	50		TTG[C]TTA	TTG	TTA	181	4	97.84		TTC[G]CTC	TTC	CTC	0	1	0
ACC[C]ATG	ACC	ATG	20	1	95.24		TAG[C]GAC	TAG	GAC	20	2	90.91		CAT[G]CAA	CAT	CAA	17	4	80.95		GTA[T]TGC	GTA	TGC	1	1	50		TAT[C]TAA	TAT	TAA	91	2	97.85		TTC[G]CTA	TTC	CTA	0	0
GGA[C]GTG	GGA	GTG	20	1	95.24		GAG[C]GGG	GAG	GGG	10	1	90.91		TGC[G]CAG	TGC	CAG	17	4	80.95		TGC[T]CGG	TGC	CGG	0	0			TTT[C]TTG	TTT	TTG	366	8	97.86		TTC[G]GAG	TTC	GAG	0	0
CTA[C]CCG	CTA	CCG	20	1	95.24		GAT[C]GTG	GAT	GTG	10	1	90.91		GAC[G]CCT	GAC	CCT	17	4	80.95		TTA[T]CAT	TTA	CAT	1	1	50		AGT[C]TGG	AGT	TGG	46	1	97.87		TTC[G]GAC	TTC	GAC	0	0
GGA[C]GAT	GGA	GAT	20	1	95.24		GCA[C]GCC	GCA	GCC	20	2	90.91		GAC[G]GTA	GAC	GTA	17	4	80.95		TTA[T]GCT	TTA	GCT	1	1	50		ATA[C]TGA	ATA	TGA	46	1	97.87		TTC[G]GAA	TTC	GAA	0	1	0
GTG[C]CGA	GTG	CGA	20	1	95.24		TAG[C]ACG	TAG	ACG	10	1	90.91		ACG[G]TGC	ACG	TGC	17	4	80.95		GTG[T]CGA	GTG	CGA	1	1	50		GGT[C]TTG	GGT	TTG	93	2	97.89		TTC[G]ATA	TTC	ATA	0	0
AAG[C]ATC	AAG	ATC	20	1	95.24		GAC[C]GGC	GAC	GGC	10	1	90.91		TCC[G]CTG	TCC	CTG	17	4	80.95		TAT[T]CAT	TAT	CAT	1	1	50		ATT[C]TGA	ATT	TGA	94	2	97.92		TTA[G]GCC	TTA	GCC	0	2	0
GGA[C]GGT	GGA	GGT	20	1	95.24		TAT[C]GGT	TAT	GGT	20	2	90.91		ACC[G]GTA	ACC	GTA	17	4	80.95		GGC[T]GTT	GGC	GTT	1	1	50		TGT[C]AAA	TGT	AAA	47	1	97.92		TTA[G]CTC	TTA	CTC	0	0
TCG[C]TTC	TCG	TTC	20	1	95.24		TAT[C]GTA	TAT	GTA	20	2	90.91		CTA[G]GGA	CTA	GGA	17	4	80.95		TGT[T]GCG	TGT	GCG	1	1	50		TTA[C]AAG	TTA	AAG	47	1	97.92		TTA[G]CTA	TTA	CTA	0	0
AAC[C]CTG	AAC	CTG	20	1	95.24		GAA[C]CGC	GAA	CGC	10	1	90.91		GCC[G]GCA	GCC	GCA	13	3	81.25		GTC[T]TGT	GTC	TGT	1	1	50		ATT[C]AGA	ATT	AGA	48	1	97.96		TTA[G]TAC	TTA	TAC	0	0
CTA[C]TGC	CTA	TGC	20	1	95.24		TAT[C]AGT	TAT	AGT	20	2	90.91		GAG[G]CTT	GAG	CTT	13	3	81.25		TAT[T]ATC	TAT	ATC	1	1	50		AGT[C]AAT	AGT	AAT	48	1	97.96		TTA[G]GGC	TTA	GGC	0	0
GCT[C]CAA	GCT	CAA	20	1	95.24		GAA[C]GCA	GAA	GCA	10	1	90.91		GCC[G]ATA	GCC	ATA	13	3	81.25		TTT[T]TCG	TTT	TCG	1	1	50		TGG[C]TGT	TGG	TGT	96	2	97.96		TTA[G]GCT	TTA	GCT	0	1	0
ATG[C]CAT	ATG	CAT	20	1	95.24		GCC[C]AAT	GCC	AAT	10	1	90.91		GTC[G]AAG	GTC	AAG	13	3	81.25		GTG[T]ACT	GTG	ACT	1	1	50		GAA[C]TTA	GAA	TTA	48	1	97.96		TTA[G]CCT	TTA	CCT	0	1	0
TGT[C]CCG	TGT	CCG	20	1	95.24		GGA[C]TGA	GGA	TGA	10	1	90.91		CCC[G]AGT	CCC	AGT	13	3	81.25		TTA[T]GAC	TTA	GAC	1	1	50		GAG[C]TGT	GAG	TGT	48	1	97.96		TTA[G]CCG	TTA	CCG	0	1	0
ACT[C]ATC	ACT	ATC	20	1	95.24		GGA[C]TCC	GGA	TCC	20	2	90.91		ATC[G]GTT	ATC	GTT	13	3	81.25		GTC[T]ATT	GTC	ATT	1	1	50		AAT[C]TGT	AAT	TGT	97	2	97.98		TTA[G]CCC	TTA	CCC	0	0
ATG[C]CCG	ATG	CCG	20	1	95.24		GGA[C]TTA	GGA	TTA	20	2	90.91		TGG[G]AAT	TGG	AAT	13	3	81.25		TGG[T]TTC	TGG	TTC	1	1	50		TAT[C]AAA	TAT	AAA	49	1	98		TTA[G]CGG	TTA	CGG	0	0
AAG[C]CTC	AAG	CTC	20	1	95.24		GGC[C]GCT	GGC	GCT	10	1	90.91		TCC[G]CCC	TCC	CCC	26	6	81.25		GCA[T]GTT	GCA	GTT	2	2	50		ATT[C]AGG	ATT	AGG	49	1	98		TTA[G]CGC	TTA	CGC	0	0
AGG[C]TGG	AGG	TGG	20	1	95.24		TAA[C]CGG	TAA	CGG	20	2	90.91		CTG[G]TAT	CTG	TAT	13	3	81.25		TGC[T]CCG	TGC	CCG	0	0			GAT[C]TGG	GAT	TGG	49	1	98		TTA[G]CGA	TTA	CGA	0	0
CTA[C]GAT	CTA	GAT	20	1	95.24		GGA[C]GCA	GGA	GCA	10	1	90.91		AAC[G]CTG	AAC	CTG	13	3	81.25		TGC[T]CCC	TGC	CCC	0	0			GGT[C]TAG	GGT	TAG	49	1	98		TTA[G]TCA	TTA	TCA	0	2	0
GGT[C]GAT	GGT	GAT	41	2	95.35		GCG[C]GAT	GCG	GAT	20	2	90.91		TTA[G]TAG	TTA	TAG	26	6	81.25		GCG[T]TTA	GCG	TTA	1	1	50		TAA[C]TTT	TAA	TTT	197	4	98.01		TTC[G]ACT	TTC	ACT	0	0
CGG[C]CTC	CGG	CTC	21	1	95.45		GCC[C]ACT	GCC	ACT	20	2	90.91		AAG[G]ACT	AAG	ACT	13	3	81.25		GTG[T]TCT	GTG	TCT	2	2	50		GTA[C]TAT	GTA	TAT	99	2	98.02		TTC[G]ACG	TTC	ACG	0	0
AGA[C]CCT	AGA	CCT	21	1	95.45		TAC[C]ACG	TAC	ACG	20	2	90.91		GGA[G]ACG	GGA	ACG	13	3	81.25		TCG[T]TGT	TCG	TGT	1	1	50		AAT[C]TGG	AAT	TGG	50	1	98.04		TTC[G]ACC	TTC	ACC	0	0
AAG[C]TTA	AAG	TTA	21	1	95.45		GGA[C]AGC	GGA	AGC	10	1	90.91		ACC[G]CAT	ACC	CAT	13	3	81.25		TGC[T]CGA	TGC	CGA	0	0			GGA[C]TAT	GGA	TAT	50	1	98.04		TTC[G]AGT	TTC	AGT	0	0
CTG[C]AAC	CTG	AAC	21	1	95.45		GCT[C]GCG	GCT	GCG	10	1	90.91		AAA[G]TAA	AAA	TAA	13	3	81.25		TGC[T]CGC	TGC	CGC	0	0			AGT[C]TTA	AGT	TTA	100	2	98.04		TTC[G]AGG	TTC	AGG	0	0
AAG[C]GTC	AAG	GTC	21	1	95.45		CTG[C]GGC	CTG	GGC	10	1	90.91		AGC[G]GTA	AGC	GTA	13	3	81.25		TCG[T]GTT	TCG	GTT	1	1	50		GTA[C]ATA	GTA	ATA	50	1	98.04		TTC[G]AGC	TTC	AGC	0	0
AAA[C]TAC	AAA	TAC	21	1	95.45		CCC[C]TTT	CCC	TTT	20	2	90.91		CGC[G]ACA	CGC	ACA	13	3	81.25		TAT[T]GGC	TAT	GGC	1	1	50		TGA[C]ATA	TGA	ATA	50	1	98.04		TTC[G]AAC	TTC	AAC	0	0
CTG[C]AGA	CTG	AGA	21	1	95.45		CCC[C]TTA	CCC	TTA	10	1	90.91		GTT[G]CTA	GTT	CTA	26	6	81.25		TAT[T]GCT	TAT	GCT	1	1	50		TAA[C]TGT	TAA	TGT	101	2	98.06		TTC[G]AAA	TTC	AAA	0	0
CTC[C]ATT	CTC	ATT	21	1	95.45		CCG[C]GAT	CCG	GAT	20	2	90.91		CGG[G]CTC	CGG	CTC	26	6	81.25		TGC[T]CCT	TGC	CCT	0	0			TTT[C]TTT	TTT	TTT	558	11	98.07		TTA[G]TCC	TTA	TCC	0	1	0
CGG[C]TGA	CGG	TGA	21	1	95.45		CCG[C]TCG	CCG	TCG	20	2	90.91		GAG[G]CAG	GAG	CAG	13	3	81.25		TAT[T]TGC	TAT	TGC	1	1	50		GTT[C]TAT	GTT	TAT	207	4	98.1		TTC[G]ACA	TTC	ACA	0	1	0
GAA[C]GTA	GAA	GTA	21	1	95.45		CCG[C]GTC	CCG	GTC	10	1	90.91		GCA[G]ACC	GCA	ACC	13	3	81.25		TGC[T]TTA	TGC	TTA	1	1	50		AGA[C]TGT	AGA	TGT	52	1	98.11		TTC[G]AAT	TTC	AAT	0	1	0
AAG[C]GTG	AAG	GTG	21	1	95.45		CCC[C]GCA	CCC	GCA	10	1	90.91		CGA[G]CTA	CGA	CTA	13	3	81.25		TTC[T]GTG	TTC	GTG	1	1	50		GGT[C]TGA	GGT	TGA	52	1	98.11		TTC[G]AAG	TTC	AAG	0	1	0
GTC[C]GTG	GTC	GTG	21	1	95.45		TCT[C]GGC	TCT	GGC	20	2	90.91		TCC[G]AGA	TCC	AGA	13	3	81.25		GGA[T]GGC	GGA	GGC	1	1	50		TGT[C]TGA	TGT	TGA	104	2	98.11		TTG[G]TCA	TTG	TCA	0	1	0
CCA[C]CAG	CCA	CAG	21	1	95.45		TGA[C]AGG	TGA	AGG	20	2	90.91		CTG[G]CCT	CTG	CCT	26	6	81.25		TAC[T]GTT	TAC	GTT	1	1	50		GTA[C]TGA	GTA	TGA	52	1	98.11		TTG[G]GGC	TTG	GGC	0	1	0
AGT[C]AAT	AGT	AAT	42	2	95.45		CCA[C]TCT	CCA	TCT	20	2	90.91		GAC[G]TCG	GAC	TCG	13	3	81.25		TGG[T]CTA	TGG	CTA	1	1	50		GTT[C]AGT	GTT	AGT	104	2	98.11		TTG[G]GCG	TTG	GCG	0	1	0
GTC[C]TCG	GTC	TCG	21	1	95.45		TCT[C]CCT	TCT	CCT	20	2	90.91		TTC[G]CTA	TTC	CTA	35	8	81.4		TGG[T]CAA	TGG	CAA	1	1	50		AGT[C]TAG	AGT	TAG	52	1	98.11		TTT[G]ACC	TTT	ACC	0	2	0
CCG[C]ATA	CCG	ATA	21	1	95.45		CCA[C]TGA	CCA	TGA	10	1	90.91		CTC[G]TGA	CTC	TGA	35	8	81.4		GGT[T]GCT	GGT	GCT	1	1	50		GAT[C]TAA	GAT	TAA	52	1	98.11		TTG[G]TGC	TTG	TGC	0	1	0
GCC[C]TCA	GCC	TCA	21	1	95.45		TCC[C]TAT	TCC	TAT	20	2	90.91		GCT[G]CCA	GCT	CCA	22	5	81.48		TTG[T]GAC	TTG	GAC	1	1	50		GGA[C]TTT	GGA	TTT	105	2	98.13		TTG[G]TCC	TTG	TCC	0	0
TGT[C]CCT	TGT	CCT	21	1	95.45		CTC[C]TCC	CTC	TCC	20	2	90.91		ATC[G]CGG	ATC	CGG	22	5	81.48		TTG[T]CTT	TTG	CTT	2	2	50		TAT[C]AGT	TAT	AGT	106	2	98.15		TTG[G]CTA	TTG	CTA	0	2	0
GGC[C]CAT	GGC	CAT	21	1	95.45		TCA[C]GAA	TCA	GAA	20	2	90.91		CGC[G]TAC	CGC	TAC	22	5	81.48		GGT[T]TGC	GGT	TGC	1	1	50		TTG[C]TTT	TTG	TTT	372	7	98.15		TTG[G]CGT	TTG	CGT	0	0
CGA[C]TAG	CGA	TAG	21	1	95.45		TCA[C]AGC	TCA	AGC	20	2	90.91		CTA[G]CCG	CTA	CCG	22	5	81.48		TGG[T]ATC	TGG	ATC	1	1	50		TAA[C]ATG	TAA	ATG	53	1	98.15		TTG[G]CGG	TTG	CGG	0	0
AAT[C]CGT	AAT	CGT	21	1	95.45		CTG[C]GCA	CTG	GCA	10	1	90.91		ACC[G]CTC	ACC	CTC	22	5	81.48		GGT[T]ACT	GGT	ACT	1	1	50		ATG[C]TTG	ATG	TTG	109	2	98.2		TTG[G]GCC	TTG	GCC	0	0
ACT[C]AAC	ACT	AAC	21	1	95.45		CTG[C]GAT	CTG	GAT	20	2	90.91		CGC[G]TCT	CGC	TCT	31	7	81.58		GCT[T]TTT	GCT	TTT	4	4	50		GCG[C]GGA	GCG	GGA	0	0			TTG[G]CTG	TTG	CTG	0	2	0
GCT[C]CCA	GCT	CCA	21	1	95.45		CTC[C]ACG	CTC	ACG	20	2	90.91		CAC[G]TTT	CAC	TTT	40	9	81.63		TAA[T]GCT	TAA	GCT	1	1	50		GCC[C]GTG	GCC	GTG	0	0			TTG[G]CTC	TTG	CTC	0	0
AAA[C]GAT	AAA	GAT	21	1	95.45		TCC[C]GGT	TCC	GGT	10	1	90.91		CTC[G]CGC	CTC	CGC	27	6	81.82		GGT[T]GGC	GGT	GGC	1	1	50		AGG[C]TTT	AGG	TTT	110	2	98.21		TTT[G]ACG	TTT	ACG	0	0
AGG[C]TTG	AGG	TTG	42	2	95.45		CGG[C]ACG	CGG	ACG	10	1	90.91		AGA[G]CGG	AGA	CGG	9	2	81.82		TGG[T]ACT	TGG	ACT	1	1	50		AGT[C]TTT	AGT	TTT	219	4	98.21		TTT[G]CTC	TTT	CTC	0	0
GCT[C]CAG	GCT	CAG	21	1	95.45		TCC[C]CGA	TCC	CGA	10	1	90.91		AGC[G]CAA	AGC	CAA	9	2	81.82		TGG[T]CGT	TGG	CGT	1	1	50		GCC[C]TAC	GCC	TAC	0	0			TTT[G]CTA	TTT	CTA	0	0
GTT[C]AAG	GTT	AAG	21	1	95.45		CTA[C]ACC	CTA	ACC	10	1	90.91		GAA[G]ATG	GAA	ATG	9	2	81.82		TGC[T]TAA	TGC	TAA	1	1	50		AGG[C]TGT	AGG	TGT	55	1	98.21		TTT[G]CGT	TTT	CGT	0	2	0
GAG[C]CAT	GAG	CAT	21	1	95.45		CGT[C]CTC	CGT	CTC	20	2	90.91		CAC[G]AGT	CAC	AGT	9	2	81.82		GCT[T]GGG	GCT	GGG	1	1	50		GCC[C]GTC	GCC	GTC	0	0			TTT[G]TAC	TTT	TAC	0	0
GAC[C]GCT	GAC	GCT	21	1	95.45		AGT[C]GGT	AGT	GGT	20	2	90.91		CAC[G]GCA	CAC	GCA	9	2	81.82		GCT[T]GGA	GCT	GGA	2	2	50		GCC[C]GTA	GCC	GTA	0	0			TTT[G]GCG	TTT	GCG	0	0
TTG[C]AGC	TTG	AGC	21	1	95.45		AAA[C]ACC	AAA	ACC	10	1	90.91		AGC[G]CGA	AGC	CGA	9	2	81.82		GTT[T]GGC	GTT	GGC	1	1	50		GGG[C]TAT	GGG	TAT	56	1	98.25		TTT[G]CTG	TTT	CTG	0	1	0
AAT[C]GCG	AAT	GCG	21	1	95.45		TTC[C]AAG	TTC	AAG	20	2	90.91		CTA[G]AGT	CTA	AGT	9	2	81.82		GAA[T]TCG	GAA	TCG	1	1	50		GCC[C]TGC	GCC	TGC	0	0			TTT[G]CCG	TTT	CCG	0	0
TCG[C]AAG	TCG	AAG	21	1	95.45		ATC[C]AGC	ATC	AGC	10	1	90.91		CAG[G]AAC	CAG	AAC	9	2	81.82		GAC[T]TTG	GAC	TTG	1	1	50		GCC[C]TGG	GCC	TGG	0	0			TTT[G]CCC	TTT	CCC	0	2	0
GGT[C]GAA	GGT	GAA	21	1	95.45		ATA[C]TAA	ATA	TAA	20	2	90.91		CCG[G]CGC	CCG	CGC	18	4	81.82		GAC[T]TTT	GAC	TTT	2	2	50		GCC[C]TGT	GCC	TGT	0	0			TTT[G]CAC	TTT	CAC	0	0
TGC[C]AGC	TGC	AGC	21	1	95.45		TTC[C]ATC	TTC	ATC	30	3	90.91		TAA[G]TAA	TAA	TAA	9	2	81.82		TGA[T]ACG	TGA	ACG	1	1	50		GCC[C]TGA	GCC	TGA	0	0			TTT[G]CGC	TTT	CGC	0	1	0
CGT[C]GTC	CGT	GTC	43	2	95.56		TGT[C]GAG	TGT	GAG	20	2	90.91		TAA[G]ATG	TAA	ATG	9	2	81.82		TAA[T]CAT	TAA	CAT	1	1	50		GGA[C]TTG	GGA	TTG	56	1	98.25		TTT[G]CGA	TTT	CGA	0	0
GTA[C]TAG	GTA	TAG	22	1	95.65		AAC[C]ATA	AAC	ATA	10	1	90.91		CTG[G]ATT	CTG	ATT	9	2	81.82		GGG[T]ACG	GGG	ACG	1	1	50		GCC[C]TAG	GCC	TAG	0	0			TTT[G]CCT	TTT	CCT	0	1	0
GCT[C]CTT	GCT	CTT	22	1	95.65		AAG[C]TTT	AAG	TTT	20	2	90.91		TGA[G]AGT	TGA	AGT	9	2	81.82		TCA[T]GTG	TCA	GTG	1	1	50		GCC[C]TCA	GCC	TCA	0	0			TTG[G]CGC	TTG	CGC	0	0
TCG[C]GGA	TCG	GGA	22	1	95.65		ATC[C]GTT	ATC	GTT	20	2	90.91		GCG[G]TGA	GCG	TGA	9	2	81.82		GCT[T]ATT	GCT	ATT	1	1	50		GCC[C]GGT	GCC	GGT	0	0			TTC[G]TCT	TTC	TCT	0	0
TAG[C]GAT	TAG	GAT	22	1	95.65		ACC[C]AGC	ACC	AGC	10	1	90.91		CGA[G]CTT	CGA	CTT	27	6	81.82		GAC[T]TGT	GAC	TGT	1	1	50		GCC[C]GAA	GCC	GAA	0	0			TTC[G]TCG	TTC	TCG	0	1	0
CCT[C]CAT	CCT	CAT	22	1	95.65		AGT[C]AAT	AGT	AAT	20	2	90.91		TGG[G]CCA	TGG	CCA	18	4	81.82		TAC[T]TTA	TAC	TTA	1	1	50		GCC[C]GAC	GCC	GAC	0	0			TTC[G]TCC	TTC	TCC	0	0
CAG[C]TAG	CAG	TAG	22	1	95.65		ATA[C]GGG	ATA	GGG	20	2	90.91		CGG[G]ACG	CGG	ACG	9	2	81.82		TAG[T]CAT	TAG	CAT	1	1	50		GCC[C]GAG	GCC	GAG	0	0			TTC[G]TTC	TTC	TTC	0	1	0
GAC[C]GTA	GAC	GTA	22	1	95.65		TGC[C]GAT	TGC	GAT	10	1	90.91		TCG[G]ACT	TCG	ACT	18	4	81.82		GTT[T]GCG	GTT	GCG	1	1	50		GCC[C]CGT	GCC	CGT	0	0			TTC[G]TGC	TTC	TGC	0	2	0
CGG[C]TAC	CGG	TAC	22	1	95.65		ACA[C]TTG	ACA	TTG	20	2	90.91		CAA[G]TGC	CAA	TGC	18	4	81.82		GGG[T]AGC	GGG	AGC	1	1	50		GCC[C]CCT	GCC	CCT	0	0			TTC[G]TGA	TTC	TGA	0	0
AAT[C]CGG	AAT	CGG	22	1	95.65		TTA[C]ATA	TTA	ATA	20	2	90.91		TCG[G]CTA	TCG	CTA	18	4	81.82		TGC[T]TGA	TGC	TGA	1	1	50		GCC[C]CGA	GCC	CGA	0	0			TTC[G]GTC	TTC	GTC	0	1	0
GTA[C]ACG	GTA	ACG	22	1	95.65		ACA[C]GTC	ACA	GTC	10	1	90.91		CCA[G]GAG	CCA	GAG	9	2	81.82		GAG[T]TTC	GAG	TTC	1	1	50		GCC[C]CGC	GCC	CGC	0	0			TTC[G]GTA	TTC	GTA	0	0
TGT[C]CGT	TGT	CGT	22	1	95.65		TTG[C]TGT	TTG	TGT	10	1	90.91		CGA[G]GTT	CGA	GTT	9	2	81.82		GGT[T]CGT	GGT	CGT	1	1	50		GCC[C]GAT	GCC	GAT	0	0			TTC[G]GGG	TTC	GGG	0	1	0
CTG[C]GTT	CTG	GTT	22	1	95.65		AAG[C]GGA	AAG	GGA	10	1	90.91		GCC[G]TGA	GCC	TGA	18	4	81.82		GTA[T]ACG	GTA	ACG	1	1	50		GCC[C]GGA	GCC	GGA	0	0			TTC[G]TCA	TTC	TCA	0	0
CAG[C]ACG	CAG	ACG	22	1	95.65		TTA[C]GTA	TTA	GTA	20	2	90.91		ATA[G]ACA	ATA	ACA	9	2	81.82		GTT[T]CTT	GTT	CTT	1	1	50		GCC[C]GGC	GCC	GGC	0	0			TTC[G]TAC	TTC	TAC	0	1	0
TGA[C]CAG	TGA	CAG	22	1	95.65		ACT[C]ATG	ACT	ATG	20	2	90.91		ATA[G]AAC	ATA	AAC	9	2	81.82		TGG[T]CAT	TGG	CAT	1	1	50		GCC[C]GGG	GCC	GGG	0	0			TTC[G]TAA	TTC	TAA	0	2	0
ACT[C]AAG	ACT	AAG	22	1	95.65		AGC[C]GCG	AGC	GCG	10	1	90.91		TCG[G]GAT	TCG	GAT	18	4	81.82		TCA[T]TTG	TCA	TTG	1	1	50		GCC[C]GCT	GCC	GCT	0	0			TTC[G]TTT	TTC	TTT	0	1	0
AAT[C]GCC	AAT	GCC	22	1	95.65		ATG[C]CCG	ATG	CCG	10	1	90.91		AGC[G]AGA	AGC	AGA	9	2	81.82		GCT[T]TTA	GCT	TTA	3	2	60		GCC[C]GCA	GCC	GCA	0	0			TTG[G]CCC	TTG	CCC	0	0
CAG[C]GAT	CAG	GAT	22	1	95.65		ACT[C]CTA	ACT	CTA	20	2	90.91		GCC[G]TAA	GCC	TAA	27	6	81.82		TGC[T]TCG	TGC	TCG	0	0			GCC[C]GCC	GCC	GCC	0	0			TTG[G]CCA	TTG	CCA	0	0
AAC[C]GCT	AAC	GCT	22	1	95.65		AAC[C]CCA	AAC	CCA	10	1	90.91		GTC[G]GAG	GTC	GAG	9	2	81.82		TGG[T]CTT	TGG	CTT	3	2	60		GCC[C]GCG	GCC	GCG	0	0			TTG[G]CAG	TTG	CAG	0	0
ATA[C]GAA	ATA	GAA	22	1	95.65		AGT[C]TGA	AGT	TGA	20	2	90.91		CAA[G]CAC	CAA	CAC	9	2	81.82		TGC[T]TCT	TGC	TCT	0	0			GCC[C]TTG	GCC	TTG	0	0			TTG[G]CGA	TTG	CGA	0	0
TGG[C]CCA	TGG	CCA	22	1	95.65		ACA[C]GGT	ACA	GGT	20	2	90.91		GGA[G]TCA	GGA	TCA	18	4	81.82		TAC[T]AGT	TAC	AGT	2	1	66.67		GCG[C]CGG	GCG	CGG	0	0			TTG[G]CCT	TTG	CCT	0	1	0
AAT[C]GAC	AAT	GAC	22	1	95.65		AAT[C]TTT	AAT	TTT	41	4	91.11		CGC[G]TCC	CGC	TCC	27	6	81.82		TAC[T]GAT	TAC	GAT	2	1	66.67		GCG[C]CTC	GCG	CTC	0	0			TTG[G]CCG	TTG	CCG	0	0
GGG[C]AGT	GGG	AGT	22	1	95.65		TAG[C]GTT	TAG	GTT	31	3	91.18		AGA[G]GAC	AGA	GAC	9	2	81.82		GAG[T]ATC	GAG	ATC	2	1	66.67		GCG[C]GAA	GCG	GAA	0	0			TTG[G]ACC	TTG	ACC	0	1	0
AGG[C]CCT	AGG	CCT	22	1	95.65		TAG[C]TAA	TAG	TAA	21	2	91.3		ATT[G]GCG	ATT	GCG	9	2	81.82		TGC[T]TCA	TGC	TCA	0	0			GCG[C]CGC	GCG	CGC	0	0			TTG[G]ACA	TTG	ACA	0	0
AAT[C]GAT	AAT	GAT	22	1	95.65		TGT[C]GTC	TGT	GTC	21	2	91.3		GGG[G]GAA	GGG	GAA	9	2	81.82		TGT[T]GGC	TGT	GGC	2	1	66.67		GCG[C]CAT	GCG	CAT	0	0			TTG[G]AAC	TTG	AAC	0	0
CCA[C]AGA	CCA	AGA	22	1	95.65		GTT[C]GAG	GTT	GAG	21	2	91.3		ACC[G]AGG	ACC	AGG	9	2	81.82		TGC[T]TCC	TGC	TCC	0	0			GCG[C]CCA	GCG	CCA	0	0			TTG[G]CAC	TTG	CAC	0	0
ACC[C]TGC	ACC	TGC	22	1	95.65		CTG[C]CAC	CTG	CAC	21	2	91.3		CGC[G]TTA	CGC	TTA	27	6	81.82		GGG[T]TCG	GGG	TCG	2	1	66.67		GCG[C]CCT	GCG	CCT	0	0			TTG[G]CAA	TTG	CAA	0	1	0
CGA[C]ATA	CGA	ATA	22	1	95.65		TTC[C]TGA	TTC	TGA	21	2	91.3		CGG[G]TCC	CGG	TCC	18	4	81.82		GTG[T]GCT	GTG	GCT	2	1	66.67		GCG[C]GAC	GCG	GAC	0	0			TTG[G]AGC	TTG	AGC	0	0
GGG[C]ATG	GGG	ATG	22	1	95.65		TCC[C]ATT	TCC	ATT	21	2	91.3		TGA[G]GAC	TGA	GAC	18	4	81.82		TGC[T]GTG	TGC	GTG	2	1	66.67		GAG[C]TTA	GAG	TTA	56	1	98.25		TGC[G]TTG	TGC	TTG	0	1	0
AAA[C]TGA	AAA	TGA	22	1	95.65		CTT[C]AAC	CTT	AAC	21	2	91.3		CCC[G]TAG	CCC	TAG	32	7	82.05		TGC[T]TAC	TGC	TAC	0	0			GCG[C]GCG	GCG	GCG	0	0			TGC[G]TTC	TGC	TTC	0	0
TGC[C]ATC	TGC	ATC	22	1	95.65		CAT[C]CTC	CAT	CTC	21	2	91.3		ATC[G]TGC	ATC	TGC	23	5	82.14		TGT[T]CAG	TGT	CAG	2	1	66.67		GCG[C]GCT	GCG	GCT	0	0			TGC[G]TGC	TGC	TGC	0	0
AGT[C]CAT	AGT	CAT	22	1	95.65		TTA[C]TGG	TTA	TGG	21	2	91.3		GGC[G]TCA	GGC	TCA	23	5	82.14		TGC[T]TAG	TGC	TAG	0	0			GCG[C]GCC	GCG	GCC	0	0			TGG[G]ACC	TGG	ACC	0	1	0
TGC[C]AGG	TGC	AGG	22	1	95.65		TAA[C]AGA	TAA	AGA	21	2	91.3		CTA[G]TGA	CTA	TGA	23	5	82.14		TCT[T]TGT	TCT	TGT	2	1	66.67		GCG[C]GAG	GCG	GAG	0	0			TGG[G]ACA	TGG	ACA	0	0
AGG[C]ACT	AGG	ACT	22	1	95.65		ATG[C]ATG	ATG	ATG	21	2	91.3		ATG[G]CTC	ATG	CTC	23	5	82.14		GTT[T]ACT	GTT	ACT	2	1	66.67		GCG[C]GCA	GCG	GCA	0	0			TGC[G]TTT	TGC	TTT	0	2	0
ATG[C]CTG	ATG	CTG	22	1	95.65		AAT[C]AAG	AAT	AAG	21	2	91.3		CAC[G]ATT	CAC	ATT	23	5	82.14		GTT[T]GCT	GTT	GCT	2	1	66.67		GAG[C]TTT	GAG	TTT	110	2	98.21		TGC[G]TCA	TGC	TCA	0	0
CAT[C]GAG	CAT	GAG	22	1	95.65		TAA[C]GTC	TAA	GTC	21	2	91.3		AGA[G]TTC	AGA	TTC	23	5	82.14		TGC[T]GTC	TGC	GTC	0	0			GCG[C]CAG	GCG	CAG	0	0			TGC[G]TAG	TGC	TAG	0	0
AGT[C]GAA	AGT	GAA	22	1	95.65		ATA[C]TAT	ATA	TAT	21	2	91.3		CCC[G]TAC	CCC	TAC	23	5	82.14		GCT[T]GAT	GCT	GAT	2	1	66.67		GCG[C]ACA	GCG	ACA	0	0			TGC[G]TAC	TGC	TAC	0	0
GTT[C]GGT	GTT	GGT	44	2	95.65		TTG[C]ACA	TTG	ACA	21	2	91.3		CAT[G]GCT	CAT	GCT	23	5	82.14		GGG[T]CTA	GGG	CTA	2	1	66.67		GTT[C]AAT	GTT	AAT	111	2	98.23		TGC[G]TCT	TGC	TCT	0	0
CGG[C]CAT	CGG	CAT	22	1	95.65		CTA[C]GCT	CTA	GCT	21	2	91.3		CTC[G]ACT	CTC	ACT	23	5	82.14		GGG[T]GAA	GGG	GAA	12	5	70.59		GCG[C]ACC	GCG	ACC	0	0			TGC[G]TCG	TGC	TCG	0	1	0
CTG[C]ACG	CTG	ACG	22	1	95.65		CCC[C]TGT	CCC	TGT	21	2	91.3		TTC[G]GCA	TTC	GCA	37	8	82.22		GCG[T]TGA	GCG	TGA	3	1	75		GCG[C]AAA	GCG	AAA	0	0			TGC[G]TCC	TGC	TCC	0	1	0
ACG[C]AAC	ACG	AAC	22	1	95.65		ATG[C]ACG	ATG	ACG	21	2	91.3		CTC[G]AGG	CTC	AGG	14	3	82.35		GAG[T]GGA	GAG	GGA	9	3	75		GCG[C]AAC	GCG	AAC	0	0			TGG[G]ACG	TGG	ACG	0	0
GAT[C]AGC	GAT	AGC	22	1	95.65		TAA[C]TAT	TAA	TAT	21	2	91.3		AGA[G]ACT	AGA	ACT	14	3	82.35		GGG[T]ACT	GGG	ACT	3	1	75		GCG[C]AAT	GCG	AAT	0	0			TGG[G]CCT	TGG	CCT	0	0
TAG[C]TCC	TAG	TCC	22	1	95.65		TAT[C]CCT	TAT	CCT	21	2	91.3		CAG[G]GAT	CAG	GAT	14	3	82.35		GGA[T]GGG	GGA	GGG	9	2	81.82		GTG[C]ATA	GTG	ATA	56	1	98.25		TGG[G]CCG	TGG	CCG	0	1	0
CAT[C]GGG	CAT	GGG	22	1	95.65		AAT[C]TGG	AAT	TGG	21	2	91.3		GGC[G]ATC	GGC	ATC	14	3	82.35		GGA[T]TGA	GGA	TGA	18	4	81.82		GCG[C]ATC	GCG	ATC	0	0			TGG[G]CCC	TGG	CCC	0	0
CAT[C]GTG	CAT	GTG	22	1	95.65		TCT[C]GCA	TCT	GCA	21	2	91.3		ACA[G]GAC	ACA	GAC	14	3	82.35		GGG[T]TGG	GGG	TGG	15	3	83.33		GCG[C]CAA	GCG	CAA	0	0			TGG[G]CGG	TGG	CGG	0	1	0
ACT[C]TGG	ACT	TGG	22	1	95.65		ACT[C]TGC	ACT	TGC	21	2	91.3		TAG[G]GAC	TAG	GAC	14	3	82.35		TAA[T]AAG	TAA	AAG	10	2	83.33		GAT[C]TTG	GAT	TTG	112	2	98.25		TGG[G]CGC	TGG	CGC	0	0
AGC[C]CAA	AGC	CAA	22	1	95.65		GAC[C]TTC	GAC	TTC	21	2	91.3		AGG[G]GTA	AGG	GTA	14	3	82.35		TTA[T]GAG	TTA	GAG	30	6	83.33		GCG[C]ATA	GCG	ATA	0	0			TGG[G]CGA	TGG	CGA	0	0
CTC[C]ACA	CTC	ACA	22	1	95.65		TAG[C]TTC	TAG	TTC	21	2	91.3		GTG[G]ATA	GTG	ATA	14	3	82.35		GAA[T]GGA	GAA	GGA	15	3	83.33		GCG[C]AGG	GCG	AGG	0	0			TGG[G]CAA	TGG	CAA	0	0
CAC[C]TAC	CAC	TAC	22	1	95.65		CTA[C]GTG	CTA	GTG	21	2	91.3		CGC[G]GCT	CGC	GCT	14	3	82.35		GGG[T]AGG	GGG	AGG	15	3	83.33		GCG[C]AGA	GCG	AGA	0	0			TGG[G]ATC	TGG	ATC	0	0
GTA[C]TCC	GTA	TCC	22	1	95.65		TAT[C]CCG	TAT	CCG	21	2	91.3		TAA[G]CCG	TAA	CCG	14	3	82.35		TAT[T]TTT	TAT	TTT	115	22	83.94		GCG[C]AGT	GCG	AGT	0	0			TGG[G]AGC	TGG	AGC	0	0
AGT[C]AAG	AGT	AAG	22	1	95.65		GCT[C]GTT	GCT	GTT	21	2	91.3		AGC[G]TAG	AGC	TAG	14	3	82.35		GGA[T]AGT	GGA	AGT	27	5	84.38		GTT[C]AAA	GTT	AAA	56	1	98.25		TGG[G]CCA	TGG	CCA	0	0
ACG[C]CTT	ACG	CTT	22	1	95.65		CCA[C]TCC	CCA	TCC	21	2	91.3		TCA[G]AAG	TCA	AAG	14	3	82.35		GGG[T]AAG	GGG	AAG	18	3	85.71		TAC[C]GTG	TAC	GTG	0	0			TGG[G]CAG	TGG	CAG	0	1	0
AAG[C]GAG	AAG	GAG	22	1	95.65		CGT[C]TAC	CGT	TAC	21	2	91.3		CTC[G]GAA	CTC	GAA	14	3	82.35		TTA[T]ATA	TTA	ATA	24	4	85.71		TGC[C]TCA	TGC	TCA	0	0			TGG[G]CAC	TGG	CAC	0	0
CGT[C]ACA	CGT	ACA	22	1	95.65		GGT[C]CCC	GGT	CCC	21	2	91.3		GCA[G]GCC	GCA	GCC	14	3	82.35		GGG[T]GGA	GGG	GGA	12	2	85.71		TGC[C]TAC	TGC	TAC	0	0			TGC[G]TAA	TGC	TAA	0	0
AAT[C]GGC	AAT	GGC	22	1	95.65		TTG[C]CGC	TTG	CGC	21	2	91.3		CTC[G]GAC	CTC	GAC	14	3	82.35		GTG[T]GGG	GTG	GGG	31	5	86.11		TGG[C]TTA	TGG	TTA	119	2	98.35		TGC[G]CTC	TGC	CTC	0	0
CAA[C]GTT	CAA	GTT	22	1	95.65		TCA[C]CTC	TCA	CTC	21	2	91.3		TAA[G]CCA	TAA	CCA	14	3	82.35		TAT[T]TTG	TAT	TTG	89	14	86.41		TGC[C]TCG	TGC	TCG	0	0			TGC[G]CGT	TGC	CGT	0	0
TGA[C]TCC	TGA	TCC	22	1	95.65		TAC[C]GGT	TAC	GGT	21	2	91.3		TTT[G]TCC	TTT	TCC	14	3	82.35		TAA[T]TTG	TAA	TTG	64	10	86.49		TGC[C]TCC	TGC	TCC	0	0			TGC[G]CGG	TGC	CGG	0	0
CTC[C]AGG	CTC	AGG	22	1	95.65		TGC[C]CAT	TGC	CAT	21	2	91.3		TAA[G]ATC	TAA	ATC	14	3	82.35		GGA[T]GAT	GGA	GAT	26	4	86.67		TGA[C]TAG	TGA	TAG	60	1	98.36		TGC[G]GAA	TGC	GAA	0	0
AAT[C]GTC	AAT	GTC	23	1	95.83		CTC[C]GTT	CTC	GTT	21	2	91.3		ATC[G]ATA	ATC	ATA	14	3	82.35		GAA[T]TTG	GAA	TTG	65	10	86.67		TGA[C]TTT	TGA	TTT	187	3	98.42		TGC[G]CTT	TGC	CTT	0	0
CTA[C]GAA	CTA	GAA	23	1	95.83		TGT[C]GGA	TGT	GGA	21	2	91.3		AGT[G]GAT	AGT	GAT	14	3	82.35		GTG[T]AGA	GTG	AGA	28	4	87.5		TGG[C]AGT	TGG	AGT	65	1	98.48		TGC[G]CTG	TGC	CTG	0	0
CCG[C]TCA	CCG	TCA	23	1	95.83		TCG[C]GCT	TCG	GCT	21	2	91.3		CGT[G]AAG	CGT	AAG	14	3	82.35		GAA[T]GAA	GAA	GAA	14	2	87.5		TGC[C]GGT	TGC	GGT	0	0			TGC[G]CCG	TGC	CCG	0	0
TGT[C]CAA	TGT	CAA	23	1	95.83		GTT[C]ATT	GTT	ATT	32	3	91.43		CAC[G]AAC	CAC	AAC	14	3	82.35		TAA[T]ATA	TAA	ATA	14	2	87.5		TGA[C]TTA	TGA	TTA	88	1	98.88		TGC[G]CCC	TGC	CCC	0	0
CCC[C]TTA	CCC	TTA	23	1	95.83		TTA[C]TAT	TTA	TAT	32	3	91.43		CAA[G]TAC	CAA	TAC	14	3	82.35		TAT[T]ATT	TAT	ATT	65	9	87.84		AGA[C]TTT	AGA	TTT	90	1	98.9		TGC[G]CCA	TGC	CCA	0	0
GGA[C]ACT	GGA	ACT	23	1	95.83		ACC[C]CGG	ACC	CGG	11	1	91.67		GTC[G]GAT	GTC	GAT	14	3	82.35		GTG[T]AGG	GTG	AGG	29	4	87.88		TGA[C]TGT	TGA	TGT	108	1	99.08		TGC[G]CGC	TGC	CGC	0	1	0
AAT[C]GAA	AAT	GAA	23	1	95.83		AAC[C]ACA	AAC	ACA	11	1	91.67		TAA[G]TGA	TAA	TGA	14	3	82.35		TTT[T]TAG	TTT	TAG	102	14	87.93		TGC[C]TAT	TGC	TAT	2	0	100		TGC[G]CGA	TGC	CGA	0	0
CGT[C]CAA	CGT	CAA	23	1	95.83		TCT[C]GTT	TCT	GTT	22	2	91.67		GTC[G]CTA	GTC	CTA	28	6	82.35		TTT[T]ATT	TTT	ATT	162	22	88.04		GCT[C]ACG	GCT	ACG	2	0	100		TGC[G]CCT	TGC	CCT	0	0
GCT[C]TGC	GCT	TGC	23	1	95.83		GCT[C]CGC	GCT	CGC	11	1	91.67		AAC[G]TAC	AAC	TAC	14	3	82.35		TAT[T]TAT	TAT	TAT	74	10	88.1		TGC[C]TAA	TGC	TAA	2	0	100		TGC[G]GAC	TGC	GAC	0	0
TCG[C]CCC	TCG	CCC	23	1	95.83		AGT[C]GCC	AGT	GCC	11	1	91.67		TAC[G]ACC	TAC	ACC	14	3	82.35		GGA[T]ATA	GGA	ATA	37	5	88.1		GCT[C]ACC	GCT	ACC	2	0	100		TGC[G]GGG	TGC	GGG	0	0
GAT[C]AAG	GAT	AAG	23	1	95.83		CGG[C]CGA	CGG	CGA	11	1	91.67		GAG[G]ATC	GAG	ATC	14	3	82.35		TAA[T]TTA	TAA	TTA	37	5	88.1		TGC[C]GTC	TGC	GTC	0	0			TGC[G]GGC	TGC	GGC	0	0
CAC[C]GAT	CAC	GAT	23	1	95.83		ACT[C]TCT	ACT	TCT	22	2	91.67		TAG[G]TGA	TAG	TGA	14	3	82.35		GGG[T]AGA	GGG	AGA	15	2	88.24		GCT[C]AGA	GCT	AGA	2	0	100		TGC[G]GGA	TGC	GGA	0	0
CTA[C]AAC	CTA	AAC	23	1	95.83		GTA[C]GGC	GTA	GGC	11	1	91.67		CCC[G]GGC	CCC	GGC	14	3	82.35		TTA[T]TAT	TTA	TAT	83	11	88.3		GCT[C]AGC	GCT	AGC	1	0	100		TGC[G]GTT	TGC	GTT	0	1	0
CTA[C]CAA	CTA	CAA	23	1	95.83		GGA[C]GAA	GGA	GAA	11	1	91.67		ATC[G]GGC	ATC	GGC	14	3	82.35		TTA[T]TGT	TTA	TGT	145	19	88.41		TGC[C]GTG	TGC	GTG	0	0			TGC[G]GTC	TGC	GTC	0	0
ACG[C]ATA	ACG	ATA	23	1	95.83		CCA[C]CAC	CCA	CAC	11	1	91.67		AGA[G]TTG	AGA	TTG	14	3	82.35		GTG[T]ATG	GTG	ATG	84	11	88.42		GCG[C]TGT	GCG	TGT	4	0	100		TGC[G]GGT	TGC	GGT	0	1	0
GTA[C]CGG	GTA	CGG	23	1	95.83		CAC[C]GCC	CAC	GCC	11	1	91.67		AGA[G]CAG	AGA	CAG	14	3	82.35		TGG[T]GGA	TGG	GGA	23	3	88.46		GCG[C]TTA	GCG	TTA	1	0	100		TGC[G]GCA	TGC	GCA	0	0
GGT[C]CGA	GGT	CGA	23	1	95.83		ATA[C]CTT	ATA	CTT	22	2	91.67		ACA[G]GGC	ACA	GGC	14	3	82.35		TTA[T]TAG	TTA	TAG	62	8	88.57		TGC[C]TGC	TGC	TGC	1	0	100		TGC[G]GAT	TGC	GAT	0	0
AAG[C]ACT	AAG	ACT	23	1	95.83		GGC[C]TGA	GGC	TGA	11	1	91.67		CCG[G]TGA	CCG	TGA	19	4	82.61		GAG[T]TGG	GAG	TGG	31	4	88.57		GCG[C]TGG	GCG	TGG	1	0	100		TGC[G]GAG	TGC	GAG	0	0
TGG[C]AGG	TGG	AGG	23	1	95.83		TTG[C]GCA	TTG	GCA	11	1	91.67		ATT[G]AAT	ATT	AAT	19	4	82.61		TTA[T]TTG	TTA	TTG	78	10	88.64		GCG[C]TCT	GCG	TCT	1	0	100		TGC[G]GCT	TGC	GCT	0	1	0
CTC[C]TGG	CTC	TGG	23	1	95.83		ATT[C]GAC	ATT	GAC	22	2	91.67		CTA[G]GGC	CTA	GGC	19	4	82.61		TTA[T]ATT	TTA	ATT	55	7	88.71		GCG[C]TGA	GCG	TGA	1	0	100		TGC[G]GCG	TGC	GCG	0	1	0
GAA[C]ATC	GAA	ATC	23	1	95.83		AGT[C]CTT	AGT	CTT	22	2	91.67		AGC[G]TTT	AGC	TTT	19	4	82.61		TAG[T]TAT	TAG	TAT	119	15	88.81		TGC[C]TGG	TGC	TGG	0	0			TGC[G]GCC	TGC	GCC	0	0
AAT[C]AAC	AAT	AAC	23	1	95.83		ACG[C]TCT	ACG	TCT	22	2	91.67		GTA[G]CCA	GTA	CCA	19	4	82.61		TAG[T]AGG	TAG	AGG	32	4	88.89		GCT[C]AAG	GCT	AAG	1	0	100		TGT[G]GCT	TGT	GCT	0	1	0
ATG[C]ACC	ATG	ACC	23	1	95.83		CGC[C]ACG	CGC	ACG	11	1	91.67		AGT[G]CCG	AGT	CCG	19	4	82.61		GGG[T]GAG	GGG	GAG	16	2	88.89		GCT[C]AAT	GCT	AAT	2	0	100		TGT[G]GCG	TGT	GCG	0	0
AGT[C]ACC	AGT	ACC	23	1	95.83		AAG[C]ACC	AAG	ACC	11	1	91.67		AAG[G]CTT	AAG	CTT	19	4	82.61		TAA[T]ATG	TAA	ATG	32	4	88.89		TGC[C]TCT	TGC	TCT	1	0	100		TGT[G]GCC	TGT	GCC	0	0
GGT[C]CAC	GGT	CAC	23	1	95.83		AAG[C]ACT	AAG	ACT	11	1	91.67		CAC[G]TTA	CAC	TTA	19	4	82.61		TTT[T]AAG	TTT	AAG	65	8	89.04		GCT[C]AAC	GCT	AAC	1	0	100		TGT[G]TCA	TGT	TCA	0	0
GGT[C]GAG	GGT	GAG	23	1	95.83		CTG[C]TCG	CTG	TCG	22	2	91.67		CGA[G]TCG	CGA	TCG	19	4	82.61		TTA[T]TTT	TTA	TTT	108	13	89.26		GCG[C]TTG	GCG	TTG	2	0	100		TGT[G]GTC	TGT	GTC	0	0
AGG[C]GAT	AGG	GAT	23	1	95.83		GGA[C]GGT	GGA	GGT	11	1	91.67		GAT[G]TCT	GAT	TCT	19	4	82.61		GGG[T]GTA	GGG	GTA	25	3	89.29		GCG[C]TTT	GCG	TTT	2	0	100		TGT[G]GGC	TGT	GGC	0	1	0
TCG[C]TCC	TCG	TCC	23	1	95.83		GAG[C]CGC	GAG	CGC	11	1	91.67		CCA[G]CCG	CCA	CCG	19	4	82.61		TTA[T]TAA	TTA	TAA	42	5	89.36		GCT[C]AAA	GCT	AAA	2	0	100		TGT[G]CGT	TGT	CGT	0	0
TTG[C]CAA	TTG	CAA	23	1	95.83		AGC[C]AGG	AGC	AGG	11	1	91.67		TTC[G]GAG	TTC	GAG	19	4	82.61		TTT[T]ATG	TTT	ATG	101	12	89.38		TGC[C]GGG	TGC	GGG	3	0	100		TGT[G]CGG	TGT	CGG	0	0
TCG[C]TAG	TCG	TAG	23	1	95.83		CCG[C]TAT	CCG	TAT	22	2	91.67		AGG[G]CAG	AGG	CAG	19	4	82.61		TTT[T]ATA	TTT	ATA	76	9	89.41		TGC[C]GAG	TGC	GAG	0	0			TGT[G]CGC	TGT	CGC	0	0
ATG[C]GGT	ATG	GGT	23	1	95.83		GCT[C]CGA	GCT	CGA	11	1	91.67		TCA[G]GAT	TCA	GAT	19	4	82.61		GGG[T]TAG	GGG	TAG	34	4	89.47		TGC[C]GAT	TGC	GAT	2	0	100		TGT[G]GCA	TGT	GCA	0	0
CTA[C]AGA	CTA	AGA	23	1	95.83		ATC[C]GAT	ATC	GAT	11	1	91.67		ATC[G]CGT	ATC	CGT	19	4	82.61		GAG[T]GAT	GAG	GAT	26	3	89.66		TGC[C]GAA	TGC	GAA	0	0			TGT[G]GAC	TGT	GAC	0	0
AAG[C]TCG	AAG	TCG	23	1	95.83		TCA[C]CGC	TCA	CGC	22	2	91.67		AAC[G]TGC	AAC	TGC	19	4	82.61		TGG[T]TGG	TGG	TGG	78	9	89.66		TGC[C]GAC	TGC	GAC	0	0			TGT[G]CTC	TGT	CTC	0	1	0
TCG[C]AAC	TCG	AAC	23	1	95.83		GAG[C]TGG	GAG	TGG	11	1	91.67		ATT[G]TCG	ATT	TCG	19	4	82.61		TTT[T]TTG	TTT	TTG	183	21	89.71		GCT[C]CTT	GCT	CTT	1	0	100		TGT[G]TCC	TGT	TCC	0	0
CTT[C]GGT	CTT	GGT	23	1	95.83		CGA[C]TTC	CGA	TTC	22	2	91.67		GCT[G]CTA	GCT	CTA	24	5	82.76		GGT[T]AAG	GGT	AAG	35	4	89.74		GCT[C]CTG	GCT	CTG	3	0	100		TTA[G]CAA	TTA	CAA	0	0
GGT[C]AAG	GGT	AAG	23	1	95.83		GCC[C]CCC	GCC	CCC	11	1	91.67		GCG[G]TCA	GCG	TCA	24	5	82.76		GGA[T]GGT	GGA	GGT	35	4	89.74		TGC[C]GCA	TGC	GCA	0	0			TTA[G]ATC	TTA	ATC	0	1	0
CCA[C]GTG	CCA	GTG	23	1	95.83		AGA[C]GCC	AGA	GCC	11	1	91.67		AGT[G]CCT	AGT	CCT	24	5	82.76		TTT[T]GGG	TTT	GGG	63	7	90		GCT[C]GAA	GCT	GAA	1	0	100		TTA[G]ACG	TTA	ACG	0	1	0
CAA[C]ATG	CAA	ATG	23	1	95.83		TAC[C]GCC	TAC	GCC	11	1	91.67		AGC[G]CTT	AGC	CTT	24	5	82.76		GGT[T]TGA	GGT	TGA	71	7	91.03		GCT[C]GGG	GCT	GGG	1	0	100		TTA[G]CCA	TTA	CCA	0	1	0
GGC[C]ATA	GGC	ATA	23	1	95.83		GAA[C]ATA	GAA	ATA	11	1	91.67		TTC[G]ACT	TTC	ACT	24	5	82.76		TTT[T]CAT	TTT	CAT	0	0			TGC[C]CTC	TGC	CTC	0	0			TTA[G]CAG	TTA	CAG	0	1	0
TTG[C]GCG	TTG	GCG	23	1	95.83		CTA[C]CGC	CTA	CGC	22	2	91.67		TTC[G]TGA	TTC	TGA	24	5	82.76		GTG[T]GAG	GTG	GAG	30	3	90.91		TGC[C]CTA	TGC	CTA	1	0	100		TTA[G]CAC	TTA	CAC	0	0
AAA[C]GTG	AAA	GTG	23	1	95.83		CCG[C]CCG	CCG	CCG	11	1	91.67		TAC[G]CTA	TAC	CTA	24	5	82.76		GTG[T]GAT	GTG	GAT	71	7	91.03		GCT[C]GGT	GCT	GGT	1	0	100		TGT[G]TGC	TGT	TGC	0	1	0
CAC[C]ATG	CAC	ATG	23	1	95.83		TTA[C]CCT	TTA	CCT	22	2	91.67		TAC[G]TTC	TAC	TTC	29	6	82.86		TTT[T]CCA	TTT	CCA	0	0			TGC[C]CTG	TGC	CTG	2	0	100		TGT[G]TCT	TGT	TCT	0	1	0
TTG[C]CCA	TTG	CCA	23	1	95.83		CCG[C]CAT	CCG	CAT	22	2	91.67		CGA[G]TTC	CGA	TTC	29	6	82.86		GGA[T]GTA	GGA	GTA	18	2	90		TGC[C]CTT	TGC	CTT	0	0			TGT[G]TCG	TGT	TCG	0	0
CAC[C]ACT	CAC	ACT	23	1	95.83		AGA[C]CTA	AGA	CTA	11	1	91.67		CGT[G]TCA	CGT	TCA	39	8	82.98		TTT[T]AGT	TTT	AGT	133	15	89.86		GCT[C]GGA	GCT	GGA	1	0	100		TTA[G]ACA	TTA	ACA	0	1	0
CAG[C]AGT	CAG	AGT	23	1	95.83		CTT[C]TAT	CTT	TAT	33	3	91.67		AAG[G]CAC	AAG	CAC	5	1	83.33		TTT[T]ACC	TTT	ACC	0	0			GCT[C]GCT	GCT	GCT	2	0	100		TTA[G]AAC	TTA	AAC	0	0
AGC[C]CCT	AGC	CCT	23	1	95.83		ACA[C]ATA	ACA	ATA	11	1	91.67		TCG[G]GCT	TCG	GCT	5	1	83.33		TTT[T]AGG	TTT	AGG	79	8	90.8		TGC[C]GCC	TGC	GCC	1	0	100		TGT[G]TTC	TGT	TTC	0	0
CTC[C]ATC	CTC	ATC	23	1	95.83		CTA[C]GAC	CTA	GAC	11	1	91.67		AGG[G]GTC	AGG	GTC	5	1	83.33		TTT[T]CAC	TTT	CAC	0	0			TGC[C]GGA	TGC	GGA	0	0			TGT[G]CCT	TGT	CCT	0	0
AAC[C]AAT	AAC	AAT	23	1	95.83		CTA[C]GAG	CTA	GAG	11	1	91.67		CGA[G]GGT	CGA	GGT	5	1	83.33		TTT[T]CAA	TTT	CAA	0	0			TGC[C]GGC	TGC	GGC	0	0			TGG[G]GGG	TGG	GGG	0	0
ATC[C]GGG	ATC	GGG	23	1	95.83		TGC[C]AAT	TGC	AAT	11	1	91.67		TCT[G]TGG	TCT	TGG	5	1	83.33		GTA[T]TGG	GTA	TGG	76	8	90.48		GCT[C]CCC	GCT	CCC	1	0	100		TGG[G]GGC	TGG	GGC	0	1	0
TGG[C]GTT	TGG	GTT	48	2	96		AAC[C]CGG	AAC	CGG	11	1	91.67		TCG[G]GGA	TCG	GGA	10	2	83.33		TTT[T]CCC	TTT	CCC	0	0			GCT[C]CCA	GCT	CCA	1	0	100		TGG[G]GCT	TGG	GCT	0	0
CTC[C]ACT	CTC	ACT	24	1	96		AAC[C]CGC	AAC	CGC	11	1	91.67		CTC[G]AGC	CTC	AGC	15	3	83.33		TTT[T]CTG	TTT	CTG	0	0			GCT[C]ATT	GCT	ATT	2	0	100		TGG[G]TCG	TGG	TCG	0	0
CGT[C]GAG	CGT	GAG	24	1	96		TAA[C]TAG	TAA	TAG	22	2	91.67		ACT[G]ACC	ACT	ACC	10	2	83.33		TTA[T]TTA	TTA	TTA	70	8	89.74		GCT[C]ATG	GCT	ATG	2	0	100		TGG[G]TCC	TGG	TCC	0	0
ATG[C]GAA	ATG	GAA	24	1	96		TCT[C]AAC	TCT	AAC	33	3	91.67		CTC[G]AGA	CTC	AGA	10	2	83.33		TTT[T]GCC	TTT	GCC	0	0			GCT[C]CAC	GCT	CAC	1	0	100		TGG[G]GTC	TGG	GTC	0	0
ACA[C]GTA	ACA	GTA	24	1	96		CTC[C]CAG	CTC	CAG	11	1	91.67		CGT[G]TCG	CGT	TCG	5	1	83.33		TAT[T]TTA	TAT	TTA	70	8	89.74		GCT[C]CAA	GCT	CAA	1	0	100		TGG[G]CTG	TGG	CTG	0	0
CAA[C]TAA	CAA	TAA	24	1	96		CGA[C]GGG	CGA	GGG	11	1	91.67		TTC[G]TTG	TTC	TTG	5	1	83.33		TTT[T]GGA	TTT	GGA	66	7	90.41		GCT[C]CGG	GCT	CGG	1	0	100		TGG[G]CTC	TGG	CTC	0	0
CGT[C]TTG	CGT	TTG	24	1	96		CTC[C]GCT	CTC	GCT	22	2	91.67		CCA[G]GTG	CCA	GTG	15	3	83.33		GTG[T]GGA	GTG	GGA	38	4	90.48		TGC[C]GCT	TGC	GCT	0	0			TGG[G]CGT	TGG	CGT	0	2	0
GGC[C]TTA	GGC	TTA	24	1	96		TAT[C]CCA	TAT	CCA	22	2	91.67		ACT[G]TAA	ACT	TAA	15	3	83.33		GGG[T]ATG	GGG	ATG	29	3	90.62		GCT[C]CTA	GCT	CTA	1	0	100		TGG[G]GCG	TGG	GCG	0	0
TGA[C]GGG	TGA	GGG	24	1	96		ACC[C]CCA	ACC	CCA	11	1	91.67		CCA[G]TAG	CCA	TAG	20	4	83.33		TAG[T]GTG	TAG	GTG	81	8	91.01		TGC[C]GCG	TGC	GCG	0	0			TGG[G]GCC	TGG	GCC	0	0
CGT[C]TGA	CGT	TGA	24	1	96		CCG[C]GGG	CCG	GGG	11	1	91.67		CCA[G]TCC	CCA	TCC	25	5	83.33		TAT[T]TGG	TAT	TGG	81	8	91.01		GCT[C]CCT	GCT	CCT	1	0	100		TGG[G]GCA	TGG	GCA	0	0
TAG[C]TTC	TAG	TTC	24	1	96		TGG[C]ATA	TGG	ATA	22	2	91.67		CTA[G]AAG	CTA	AAG	10	2	83.33		TTT[T]CCG	TTT	CCG	0	0			GCT[C]CCG	GCT	CCG	1	0	100		TGG[G]TCT	TGG	TCT	0	0
ATG[C]ATC	ATG	ATC	24	1	96		ACA[C]CAG	ACA	CAG	11	1	91.67		AGG[G]GCT	AGG	GCT	5	1	83.33		TTT[T]CTC	TTT	CTC	0	0			GCT[C]CGC	GCT	CGC	1	0	100		TGT[G]CAG	TGT	CAG	0	0
ATG[C]CGA	ATG	CGA	24	1	96		GAC[C]AAC	GAC	AAC	11	1	91.67		CGG[G]CCC	CGG	CCC	20	4	83.33		TTT[T]CGC	TTT	CGC	0	0			GCT[C]CGA	GCT	CGA	1	0	100		TGT[G]CAC	TGT	CAC	0	0
ATG[C]CTA	ATG	CTA	24	1	96		AGA[C]TTT	AGA	TTT	22	2	91.67		ACT[G]GCA	ACT	GCA	10	2	83.33		TTT[T]CCT	TTT	CCT	0	0			GCG[C]TCG	GCG	TCG	1	0	100		TGT[G]CAA	TGT	CAA	0	1	0
AAT[C]AGT	AAT	AGT	24	1	96		TCT[C]CTA	TCT	CTA	22	2	91.67		ACT[G]CCC	ACT	CCC	20	4	83.33		GTA[T]TTG	GTA	TTG	99	11	90		TGG[C]GCC	TGG	GCC	0	0			TGT[G]CCG	TGT	CCG	0	0
CGG[C]ACT	CGG	ACT	24	1	96		CTT[C]GGT	CTT	GGT	22	2	91.67		AGG[G]CGT	AGG	CGT	5	1	83.33		TAT[T]GGT	TAT	GGT	89	10	89.9		TGG[C]GCG	TGG	GCG	2	0	100		TGT[G]CCC	TGT	CCC	0	0
CTC[C]ATG	CTC	ATG	24	1	96		CCG[C]CGC	CCG	CGC	11	1	91.67		TAT[G]GCC	TAT	GCC	20	4	83.33		TTG[T]TAC	TTG	TAC	0	0			TGG[C]GAC	TGG	GAC	1	0	100		TGT[G]CCA	TGT	CCA	0	0
GCC[C]GTT	GCC	GTT	24	1	96		CGA[C]GCA	CGA	GCA	11	1	91.67		CCA[G]GCA	CCA	GCA	10	2	83.33		TTG[T]TCC	TTG	TCC	0	0			TGG[C]GCA	TGG	GCA	1	0	100		TGT[G]AAC	TGT	AAC	0	0
TGC[C]GTT	TGC	GTT	24	1	96		CCC[C]ACC	CCC	ACC	11	1	91.67		TTT[G]TAT	TTT	TAT	15	3	83.33		TAA[T]TAA	TAA	TAA	27	3	90		GCG[C]ACT	GCG	ACT	1	0	100		TGG[G]TTC	TGG	TTC	0	0
AGA[C]GTC	AGA	GTC	24	1	96		TAC[C]GGG	TAC	GGG	11	1	91.67		CGG[G]GCC	CGG	GCC	10	2	83.33		TTG[T]GCC	TTG	GCC	0	0			GCG[C]ACG	GCG	ACG	1	0	100		TGG[G]TGC	TGG	TGC	0	0
CAG[C]TCA	CAG	TCA	24	1	96		CCC[C]AGC	CCC	AGC	11	1	91.67		CCA[G]GCG	CCA	GCG	20	4	83.33		GGA[T]GAG	GGA	GAG	18	2	90		GCG[C]AGC	GCG	AGC	1	0	100		TGT[G]ATC	TGT	ATC	0	1	0
CGA[C]CTA	CGA	CTA	24	1	96		TTC[C]ACC	TTC	ACC	22	2	91.67		CCA[G]GGG	CCA	GGG	5	1	83.33		TAA[T]TAT	TAA	TAT	54	6	90		TGG[C]GGC	TGG	GGC	0	0			TGT[G]AGC	TGT	AGC	0	1	0
TCG[C]GGG	TCG	GGG	24	1	96		GCA[C]TAA	GCA	TAA	11	1	91.67		CCA[G]TGA	CCA	TGA	15	3	83.33		GAG[T]TGT	GAG	TGT	63	7	90		TGG[C]CTC	TGG	CTC	0	0			TGT[G]ACC	TGT	ACC	0	0
TAG[C]CCC	TAG	CCC	24	1	96		CCT[C]CAC	CCT	CAC	22	2	91.67		TCC[G]GTC	TCC	GTC	25	5	83.33		GGA[T]GGA	GGA	GGA	9	1	90		TGG[C]CTG	TGG	CTG	1	0	100		TCC[G]ATC	TCC	ATC	0	0
GAC[C]ATC	GAC	ATC	24	1	96		AGT[C]CAG	AGT	CAG	22	2	91.67		CGA[G]GAA	CGA	GAA	5	1	83.33		TTA[T]ATG	TTA	ATG	46	5	90.2		TGG[C]CGT	TGG	CGT	0	0			GTC[G]CTT	GTC	CTT	0	0
GAA[C]CTG	GAA	CTG	24	1	96		TGA[C]GCA	TGA	GCA	11	1	91.67		CTA[G]GCG	CTA	GCG	15	3	83.33		TTG[T]TGA	TTG	TGA	120	13	90.23		TGG[C]CTA	TGG	CTA	4	0	100		GTC[G]CTG	GTC	CTG	0	1	0
TGT[C]CGC	TGT	CGC	24	1	96		TGT[C]CGG	TGT	CGG	22	2	91.67		TCC[G]GCT	TCC	GCT	20	4	83.33		GAG[T]TGA	GAG	TGA	37	4	90.24		GCG[C]ATT	GCG	ATT	3	0	100		GTC[G]CTC	GTC	CTC	0	1	0
GAC[C]CAT	GAC	CAT	24	1	96		ACG[C]CCG	ACG	CCG	11	1	91.67		CTA[G]TTG	CTA	TTG	10	2	83.33		GGT[T]GAA	GGT	GAA	28	3	90.32		GCG[C]ATG	GCG	ATG	1	0	100		GTC[G]GAT	GTC	GAT	0	0
TGC[C]GAT	TGC	GAT	24	1	96		TGC[C]CCC	TGC	CCC	11	1	91.67		TCG[G]AGT	TCG	AGT	5	1	83.33		TTA[T]AAT	TTA	AAT	47	5	90.38		GCG[C]CAC	GCG	CAC	1	0	100		GTC[G]GAC	GTC	GAC	0	0
CCT[C]AAT	CCT	AAT	24	1	96		AAA[C]GCA	AAA	GCA	11	1	91.67		CGC[G]AGC	CGC	AGC	10	2	83.33		TAA[T]GGG	TAA	GGG	38	4	90.48		TGG[C]CTT	TGG	CTT	0	0			GTC[G]GAA	GTC	GAA	0	0
ATG[C]TAG	ATG	TAG	24	1	96		ACG[C]CGA	ACG	CGA	11	1	91.67		CGC[G]CAT	CGC	CAT	20	4	83.33		TTT[T]AAT	TTT	AAT	98	10	90.74		TGT[C]AAC	TGT	AAC	2	0	100		GTC[G]CGC	GTC	CGC	0	0
TCA[C]TAC	TCA	TAC	24	1	96		GGG[C]CAG	GGG	CAG	11	1	91.67		CAT[G]GTG	CAT	GTG	5	1	83.33		TAA[T]GAT	TAA	GAT	49	5	90.74		GCC[C]TTC	GCC	TTC	2	0	100		GTC[G]CGA	GTC	CGA	0	0
CAC[C]TGT	CAC	TGT	24	1	96		TCA[C]CAC	TCA	CAC	22	2	91.67		CGC[G]TGC	CGC	TGC	15	3	83.33		TTT[T]TGG	TTT	TGG	138	14	90.79		TGG[C]TTC	TGG	TTC	5	0	100		GTC[G]CCT	GTC	CCT	0	0
CTC[C]TAC	CTC	TAC	24	1	96		TCA[C]CCA	TCA	CCA	11	1	91.67		TGA[G]CGT	TGA	CGT	5	1	83.33		TAT[T]AGT	TAT	AGT	79	8	90.8		TGG[C]TTG	TGG	TTG	127	0	100		GTC[G]CTA	GTC	CTA	0	0
GTC[C]GAT	GTC	GAT	25	1	96.15		GAT[C]TAC	GAT	TAC	33	3	91.67		CTA[G]AGC	CTA	AGC	15	3	83.33		TAA[T]TTT	TAA	TTT	99	10	90.83		TGT[C]ACG	TGT	ACG	0	0			GTC[G]CGT	GTC	CGT	0	0
AAG[C]CAT	AAG	CAT	25	1	96.15		GTC[C]GCC	GTC	GCC	11	1	91.67		AGC[G]ACC	AGC	ACC	10	2	83.33		GAG[T]ATG	GAG	ATG	30	3	90.91		TGT[C]AGC	TGT	AGC	2	0	100		GTC[G]CGG	GTC	CGG	0	0
GAT[C]CAA	GAT	CAA	25	1	96.15		GTC[C]GCT	GTC	GCT	11	1	91.67		CGC[G]TAT	CGC	TAT	20	4	83.33		TGA[T]ATG	TGA	ATG	70	7	90.91		GCC[C]TTA	GCC	TTA	2	0	100		GTC[G]GCA	GTC	GCA	0	0
AGC[C]CTC	AGC	CTC	25	1	96.15		GCG[C]GCT	GCG	GCT	11	1	91.67		TTC[G]CGA	TTC	CGA	25	5	83.33		TTA[T]GAA	TTA	GAA	30	3	90.91		TGT[C]ACC	TGT	ACC	0	0			GTC[G]GTG	GTC	GTG	0	1	0
AGG[C]TCG	AGG	TCG	25	1	96.15		CGG[C]GTG	CGG	GTG	11	1	91.67		AGA[G]CAA	AGA	CAA	5	1	83.33		TAT[T]GTA	TAT	GTA	71	7	91.03		TGG[C]TAG	TGG	TAG	59	0	100		GTC[G]GTC	GTC	GTC	0	3	0
TAG[C]GTT	TAG	GTT	25	1	96.15		GGG[C]GTC	GGG	GTC	11	1	91.67		TCC[G]CGA	TCC	CGA	25	5	83.33		TTT[T]TGA	TTT	TGA	134	13	91.16		GCG[C]AAG	GCG	AAG	2	0	100		GTC[G]GTA	GTC	GTA	0	0
CCT[C]TGT	CCT	TGT	25	1	96.15		ATA[C]CGC	ATA	CGC	22	2	91.67		CGC[G]TAA	CGC	TAA	20	4	83.33		GGA[T]ATT	GGA	ATT	62	6	91.18		TGG[C]GTC	TGG	GTC	2	0	100		GTC[G]TCA	GTC	TCA	0	0
GGA[C]AAT	GGA	AAT	25	1	96.15		CTC[C]AGA	CTC	AGA	11	1	91.67		GCC[G]GCG	GCC	GCG	5	1	83.33		TAA[T]GGA	TAA	GGA	21	2	91.3		TGG[C]TAC	TGG	TAC	3	0	100		GTC[G]TAG	GTC	TAG	0	1	0
GAC[C]AAT	GAC	AAT	25	1	96.15		TAC[C]CGA	TAC	CGA	11	1	91.67		AAG[G]GGG	AAG	GGG	5	1	83.33		TAT[T]TAA	TAT	TAA	42	4	91.3		TGG[C]TCG	TGG	TCG	0	0			GTC[G]TAC	GTC	TAC	0	0
CAT[C]GTC	CAT	GTC	25	1	96.15		CTG[C]GTA	CTG	GTA	22	2	91.67		AGA[G]TCA	AGA	TCA	10	2	83.33		GAG[T]TAT	GAG	TAT	95	9	91.35		GCC[C]TTT	GCC	TTT	1	0	100		GTC[G]GCT	GTC	GCT	0	0
GCA[C]AAT	GCA	AAT	25	1	96.15		TAC[C]AGG	TAC	AGG	11	1	91.67		GCC[G]CCG	GCC	CCG	10	2	83.33		TGA[T]TGG	TGA	TGG	64	6	91.43		TGG[C]TCA	TGG	TCA	0	0			GTC[G]GCG	GTC	GCG	0	0
GAT[C]CGG	GAT	CGG	25	1	96.15		ATT[C]TGT	ATT	TGT	33	3	91.67		AGC[G]CAT	AGC	CAT	20	4	83.33		GTG[T]AAG	GTG	AAG	32	3	91.43		TGG[C]TCC	TGG	TCC	0	0			GTC[G]GCC	GTC	GCC	0	0
CGA[C]TAA	CGA	TAA	25	1	96.15		AAA[C]ATA	AAA	ATA	11	1	91.67		ATC[G]AAT	ATC	AAT	10	2	83.33		GGT[T]TAA	GGT	TAA	96	9	91.43		GCG[C]CCC	GCG	CCC	1	0	100		GTC[G]GGT	GTC	GGT	0	0
CTC[C]AAG	CTC	AAG	25	1	96.15		TTC[C]CCC	TTC	CCC	11	1	91.67		GGG[G]ACG	GGG	ACG	5	1	83.33		TTA[T]TGA	TTA	TGA	75	7	91.46		TGG[C]ACC	TGG	ACC	1	0	100		GTC[G]GGC	GTC	GGC	0	0
ATG[C]GAG	ATG	GAG	25	1	96.15		GAT[C]GAT	GAT	GAT	22	2	91.67		GCG[G]AAT	GCG	AAT	15	3	83.33		TTT[T]TGT	TTT	TGT	260	24	91.55		TGG[C]ACG	TGG	ACG	0	0			GTC[G]GGA	GTC	GGA	0	0
GGA[C]AGT	GGA	AGT	25	1	96.15		GAT[C]CGT	GAT	CGT	22	2	91.67		GGG[G]AAT	GGG	AAT	5	1	83.33		TTT[T]GTG	TTT	GTG	120	11	91.6		TGG[C]ACA	TGG	ACA	1	0	100		GTC[G]CCG	GTC	CCG	0	0
GGT[C]TCC	GGT	TCC	25	1	96.15		TAA[C]GAC	TAA	GAC	11	1	91.67		TTG[G]TGA	TTG	TGA	5	1	83.33		TAG[T]AAG	TAG	AAG	33	3	91.67		GCG[C]GTA	GCG	GTA	1	0	100		GTC[G]AAT	GTC	AAT	0	0
AAT[C]AGG	AAT	AGG	25	1	96.15		CAC[C]TTC	CAC	TTC	11	1	91.67		AGT[G]TTT	AGT	TTT	5	1	83.33		GAA[T]GAG	GAA	GAG	11	1	91.67		TGG[C]AGG	TGG	AGG	22	0	100		GTC[G]AAG	GTC	AAG	0	0
GCT[C]TGA	GCT	TGA	25	1	96.15		ACC[C]GTT	ACC	GTT	11	1	91.67		AAG[G]AAT	AAG	AAT	5	1	83.33		TGA[T]AAA	TGA	AAA	44	4	91.67		TGG[C]ATC	TGG	ATC	1	0	100		GTC[G]AAC	GTC	AAC	0	2	0
GAT[C]TAG	GAT	TAG	25	1	96.15		TAC[C]ACA	TAC	ACA	11	1	91.67		CAA[G]GAA	CAA	GAA	10	2	83.33		TTG[T]ATT	TTG	ATT	177	16	91.71		TGG[C]ACT	TGG	ACT	1	0	100		GTC[G]ACG	GTC	ACG	0	0
AAA[C]CGT	AAA	CGT	25	1	96.15		TGA[C]CAC	TGA	CAC	11	1	91.67		GCC[G]CAG	GCC	CAG	15	3	83.33		TGA[T]GGT	TGA	GGT	78	7	91.76		TGG[C]AGC	TGG	AGC	1	0	100		GTC[G]ACC	GTC	ACC	0	1	0
CTC[C]CTA	CTC	CTA	25	1	96.15		GCC[C]ATG	GCC	ATG	11	1	91.67		ATG[G]GCG	ATG	GCG	5	1	83.33		TAG[T]TTA	TAG	TTA	123	11	91.79		GCG[C]TAT	GCG	TAT	1	0	100		GTC[G]ACA	GTC	ACA	0	0
TGA[C]ATG	TGA	ATG	25	1	96.15		CTC[C]TTC	CTC	TTC	22	2	91.67		GTC[G]AGC	GTC	AGC	15	3	83.33		TAA[T]TGT	TAA	TGT	79	7	91.86		GCG[C]TAG	GCG	TAG	1	0	100		GTA[G]GGC	GTA	GGC	0	0
CAT[C]AAG	CAT	AAG	25	1	96.15		CCT[C]CTT	CCT	CTT	34	3	91.89		CAC[G]AAT	CAC	AAT	10	2	83.33		GGT[T]GAG	GGT	GAG	34	3	91.89		TGC[C]TTC	TGC	TTC	0	0			GTA[G]GCG	GTA	GCG	0	1	0
CAT[C]AGG	CAT	AGG	25	1	96.15		TTT[C]ATG	TTT	ATG	34	3	91.89		GCA[G]AGT	GCA	AGT	5	1	83.33		GAT[T]AGA	GAT	AGA	34	3	91.89		GCG[C]TCA	GCG	TCA	1	0	100		GTA[G]GCC	GTA	GCC	0	0
GAC[C]ATA	GAC	ATA	25	1	96.15		CCT[C]CGT	CCT	CGT	23	2	92		TGA[G]GAA	TGA	GAA	10	2	83.33		TAG[T]GGA	TAG	GGA	34	3	91.89		GCG[C]GTT	GCG	GTT	2	0	100		GTC[G]AAA	GTC	AAA	0	1	0
GTG[C]AGA	GTG	AGA	25	1	96.15		CGT[C]GTT	CGT	GTT	23	2	92		ATG[G]GCC	ATG	GCC	15	3	83.33		TAA[T]TGG	TAA	TGG	46	4	92		GCG[C]GTG	GCG	GTG	1	0	100		GTA[G]TCC	GTA	TCC	0	0
TAA[C]GCA	TAA	GCA	25	1	96.15		GTA[C]CGC	GTA	CGC	23	2	92		GGG[G]ATA	GGG	ATA	10	2	83.33		GAG[T]ATT	GAG	ATT	81	7	92.05		TGC[C]TTT	TGC	TTT	1	0	100		GTA[G]GTC	GTA	GTC	0	1	0
GGT[C]GAC	GGT	GAC	25	1	96.15		TAG[C]TAG	TAG	TAG	23	2	92		CCT[G]CTG	CCT	CTG	20	4	83.33		TTG[T]AGG	TTG	AGG	58	5	92.06		TGG[C]AAC	TGG	AAC	1	0	100		GTC[G]AGA	GTC	AGA	0	0
CGC[C]TAT	CGC	TAT	25	1	96.15		GAT[C]TGT	GAT	TGT	23	2	92		CAA[G]TGA	CAA	TGA	10	2	83.33		GAA[T]TGA	GAA	TGA	35	3	92.11		GCG[C]CGT	GCG	CGT	1	0	100		GTC[G]CAG	GTC	CAG	0	0
GAC[C]AGT	GAC	AGT	25	1	96.15		GAT[C]TAT	GAT	TAT	23	2	92		CAA[G]TCC	CAA	TCC	15	3	83.33		GAG[T]GGT	GAG	GGT	35	3	92.11		TGG[C]CCT	TGG	CCT	1	0	100		GTC[G]CAC	GTC	CAC	0	0
GCA[C]TCG	GCA	TCG	26	1	96.3		TTC[C]AGC	TTC	AGC	23	2	92		AAA[G]ATC	AAA	ATC	10	2	83.33		GAA[T]AAT	GAA	AAT	35	3	92.11		TGG[C]CCG	TGG	CCG	0	0			GTC[G]CAA	GTC	CAA	0	0
GAT[C]GAA	GAT	GAA	26	1	96.3		TCG[C]ATG	TCG	ATG	23	2	92		TGC[G]TAC	TGC	TAC	25	5	83.33		GAT[T]TTT	GAT	TTT	176	15	92.15		GCG[C]CTA	GCG	CTA	1	0	100		GTC[G]CCC	GTC	CCC	0	1	0
ATC[C]AGG	ATC	AGG	26	1	96.3		CAC[C]TTT	CAC	TTT	23	2	92		TGA[G]GTC	TGA	GTC	10	2	83.33		TGA[T]TGT	TGA	TGT	153	13	92.17		TGG[C]CGG	TGG	CGG	1	0	100		GTC[G]CCA	GTC	CCA	0	0
GTA[C]GAG	GTA	GAG	26	1	96.3		ATA[C]AAT	ATA	AAT	23	2	92		ATG[G]TAA	ATG	TAA	25	5	83.33		TTG[T]AGA	TTG	AGA	59	5	92.19		GCG[C]CCG	GCG	CCG	1	0	100		GTC[G]CAT	GTC	CAT	0	1	0
GGG[C]TCG	GGG	TCG	26	1	96.3		CTA[C]TTA	CTA	TTA	23	2	92		TGG[G]CGA	TGG	CGA	10	2	83.33		TAG[T]AAT	TAG	AAT	59	5	92.19		TGG[C]CGC	TGG	CGC	0	0			GTC[G]AGT	GTC	AGT	0	0
GCT[C]TTA	GCT	TTA	26	1	96.3		TAC[C]CAC	TAC	CAC	23	2	92		ATA[G]CCG	ATA	CCG	20	4	83.33		TGG[T]TTT	TGG	TTT	273	23	92.23		GCG[C]CGA	GCG	CGA	1	0	100		GTC[G]AGG	GTC	AGG	0	0
CCG[C]TTA	CCG	TTA	26	1	96.3		AGT[C]TAG	AGT	TAG	23	2	92		AAC[G]GAT	AAC	GAT	10	2	83.33		TAG[T]AGA	TAG	AGA	24	2	92.31		TGG[C]CAC	TGG	CAC	1	0	100		GTC[G]AGC	GTC	AGC	0	0
CCA[C]AGT	CCA	AGT	26	1	96.3		TCG[C]ATT	TCG	ATT	23	2	92		GCT[G]CGT	GCT	CGT	5	1	83.33		TAA[T]ATT	TAA	ATT	48	4	92.31		TGG[C]CAG	TGG	CAG	2	0	100		GTC[G]ATG	GTC	ATG	0	1	0
AGG[C]CAT	AGG	CAT	26	1	96.3		CCA[C]TGT	CCA	TGT	23	2	92		ACC[G]CTT	ACC	CTT	30	6	83.33		TAT[T]GGA	TAT	GGA	48	4	92.31		TGG[C]CAA	TGG	CAA	2	0	100		GTC[G]ATC	GTC	ATC	0	0
GGT[C]CTT	GGT	CTT	26	1	96.3		ACG[C]GAA	ACG	GAA	23	2	92		GTG[G]TCA	GTG	TCA	10	2	83.33		GAG[T]AGG	GAG	AGG	12	1	92.31		GCG[C]GAT	GCG	GAT	1	0	100		GTC[G]ATA	GTC	ATA	0	0
GCT[C]AAC	GCT	AAC	26	1	96.3		GCA[C]ATC	GCA	ATC	23	2	92		ATT[G]CAG	ATT	CAG	25	5	83.33		TAT[T]AGG	TAT	AGG	36	3	92.31		GCG[C]CTG	GCG	CTG	1	0	100		GTG[G]TCG	GTG	TCG	0	1	0
TCG[C]CGG	TCG	CGG	26	1	96.3		CTG[C]TCT	CTG	TCT	23	2	92		GTG[G]AAT	GTG	AAT	10	2	83.33		TTT[T]TAT	TTT	TAT	182	15	92.39		TGG[C]CCC	TGG	CCC	1	0	100		GTG[G]TCC	GTG	TCC	0	0
TAG[C]GCG	TAG	GCG	26	1	96.3		AGG[C]ATT	AGG	ATT	23	2	92		GTG[G]ACA	GTG	ACA	15	3	83.33		TTA[T]GAT	TTA	GAT	73	6	92.41		TGG[C]CCA	TGG	CCA	0	0			GTG[G]TAC	GTG	TAC	0	1	0
CAC[C]CGT	CAC	CGT	26	1	96.3		GAA[C]TTG	GAA	TTG	23	2	92		GGC[G]AAC	GGC	AAC	15	3	83.33		TTG[T]ATG	TTG	ATG	110	9	92.44		GCG[C]CTT	GCG	CTT	1	0	100		GTT[G]AAC	GTT	AAC	0	1	0
AGC[C]TAA	AGC	TAA	26	1	96.3		ATT[C]GCT	ATT	GCT	23	2	92		ATT[G]CGG	ATT	CGG	10	2	83.33		GGG[T]AAT	GGG	AAT	49	4	92.45		TGC[C]CGT	TGC	CGT	3	0	100		GTG[G]TTC	GTG	TTC	0	1	0
AAG[C]GCT	AAG	GCT	26	1	96.3		TGA[C]TGT	TGA	TGT	23	2	92		GGA[G]TGC	GGA	TGC	5	1	83.33		GTG[T]TGA	GTG	TGA	86	7	92.47		TGA[C]CAC	TGA	CAC	1	0	100		GTG[G]TGC	GTG	TGC	0	1	0
AGC[C]TAG	AGC	TAG	26	1	96.3		AGG[C]TTT	AGG	TTT	23	2	92		ACC[G]ATG	ACC	ATG	10	2	83.33		GAT[T]ATA	GAT	ATA	74	6	92.5		TGA[C]CAG	TGA	CAG	1	0	100		GTG[G]GCG	GTG	GCG	0	0
CAA[C]CGT	CAA	CGT	26	1	96.3		TCG[C]TTG	TCG	TTG	23	2	92		AGA[G]GCT	AGA	GCT	10	2	83.33		GTA[T]AAA	GTA	AAA	37	3	92.5		TGA[C]ATC	TGA	ATC	1	0	100		GTG[G]GCC	GTG	GCC	0	0
ACC[C]AGT	ACC	AGT	26	1	96.3		GGT[C]ATT	GGT	ATT	23	2	92		ATA[G]AGA	ATA	AGA	5	1	83.33		GAT[T]AGG	GAT	AGG	37	3	92.5		TGA[C]CAA	TGA	CAA	3	0	100		GTG[G]GCA	GTG	GCA	0	0
AGT[C]TAG	AGT	TAG	26	1	96.3		AAA[C]TTC	AAA	TTC	23	2	92		GGC[G]TAG	GGC	TAG	5	1	83.33		GTA[T]ATT	GTA	ATT	112	9	92.56		TGA[C]CCC	TGA	CCC	0	0			GTG[G]GTC	GTG	GTC	0	2	0
AGG[C]TAA	AGG	TAA	26	1	96.3		GAG[C]TTA	GAG	TTA	23	2	92		AAA[G]AGG	AAA	AGG	5	1	83.33		GAA[T]GAT	GAA	GAT	25	2	92.59		GGA[C]TGT	GGA	TGT	46	0	100		GTG[G]GGC	GTG	GGC	0	0
GCA[C]ATG	GCA	ATG	26	1	96.3		CTA[C]GGC	CTA	GGC	23	2	92		GCG[G]CCA	GCG	CCA	15	3	83.33		GAT[T]TGA	GAT	TGA	75	6	92.59		TGA[C]CCA	TGA	CCA	1	0	100		GTG[G]GCT	GTG	GCT	0	0
CTC[C]CTC	CTC	CTC	26	1	96.3		GTT[C]CGC	GTT	CGC	23	2	92		GCG[G]CCT	GCG	CCT	15	3	83.33		TAT[T]ATA	TAT	ATA	25	2	92.59		GGA[C]TTA	GGA	TTA	53	0	100		GTT[G]ACA	GTT	ACA	0	0
TGA[C]CGG	TGA	CGG	26	1	96.3		TAT[C]GCG	TAT	GCG	23	2	92		GCG[G]CGC	GCG	CGC	10	2	83.33		GGG[T]TTG	GGG	TTG	75	6	92.59		TGA[C]ACT	TGA	ACT	1	0	100		GTT[G]CGA	GTT	CGA	0	1	0
CAT[C]TGC	CAT	TGC	26	1	96.3		TCA[C]GTC	TCA	GTC	23	2	92		GCT[G]ACC	GCT	ACC	20	4	83.33		TGG[T]TGA	TGG	TGA	76	6	92.68		TGA[C]AGA	TGA	AGA	20	0	100		GTT[G]CCT	GTT	CCT	0	0
GAA[C]CTA	GAA	CTA	26	1	96.3		TCC[C]CTG	TCC	CTG	23	2	92		GCT[G]AGC	GCT	AGC	10	2	83.33		GGA[T]TGG	GGA	TGG	38	3	92.68		TGA[C]ACC	TGA	ACC	1	0	100		GTT[G]CCG	GTT	CCG	0	1	0
GTC[C]ACG	GTC	ACG	27	1	96.43		GTA[C]TAA	GTA	TAA	23	2	92		ACC[G]GCC	ACC	GCC	15	3	83.33		TAT[T]GAA	TAT	GAA	38	3	92.68		TGA[C]ACG	TGA	ACG	0	0			GTT[G]CTC	GTT	CTC	0	1	0
CAT[C]GAT	CAT	GAT	27	1	96.43		TAC[C]CTC	TAC	CTC	23	2	92		AAC[G]GGA	AAC	GGA	10	2	83.33		TTT[T]AAA	TTT	AAA	76	6	92.68		GGC[C]AAT	GGC	AAT	1	0	100		GTT[G]CGG	GTT	CGG	0	0
ACG[C]TTC	ACG	TTC	27	1	96.43		GCG[C]GCA	GCG	GCA	12	1	92.31		AAG[G]TGC	AAG	TGC	15	3	83.33		TTA[T]TGG	TTA	TGG	77	6	92.77		TGA[C]AGT	TGA	AGT	63	0	100		GTT[G]CGC	GTT	CGC	0	0
CCT[C]CTA	CCT	CTA	27	1	96.43		CGC[C]CTC	CGC	CTC	12	1	92.31		CAA[G]AAG	CAA	AAG	5	1	83.33		TGA[T]GTG	TGA	GTG	77	6	92.77		GGC[C]ACC	GGC	ACC	1	0	100		GTT[G]CAA	GTT	CAA	0	0
CCT[C]CAG	CCT	CAG	27	1	96.43		CCT[C]CCG	CCT	CCG	24	2	92.31		GCT[G]ACG	GCT	ACG	15	3	83.33		GAT[T]GTA	GAT	GTA	77	6	92.77		TGA[C]AGC	TGA	AGC	1	0	100		GTT[G]ATC	GTT	ATC	0	3	0
GGA[C]TAA	GGA	TAA	27	1	96.43		GAA[C]TGG	GAA	TGG	12	1	92.31		AGA[G]ACA	AGA	ACA	5	1	83.33		TTT[T]TAA	TTT	TAA	103	8	92.79		GGA[C]TAC	GGA	TAC	1	0	100		GTT[G]ACC	GTT	ACC	0	0
AGC[C]TCT	AGC	TCT	27	1	96.43		GTT[C]GCC	GTT	GCC	12	1	92.31		CGA[G]CCA	CGA	CCA	10	2	83.33		GAG[T]AAA	GAG	AAA	13	1	92.86		TGA[C]CTG	TGA	CTG	1	0	100		GTT[G]CCC	GTT	CCC	0	0
GCG[C]TCG	GCG	TCG	27	1	96.43		TGG[C]GCA	TGG	GCA	12	1	92.31		GGT[G]CAG	GGT	CAG	5	1	83.33		GGG[T]GTG	GGG	GTG	26	2	92.86		TGA[C]CTA	TGA	CTA	1	0	100		GTT[G]CCA	GTT	CCA	0	1	0
GTC[C]AGC	GTC	AGC	27	1	96.43		CCG[C]AGC	CCG	AGC	12	1	92.31		AGA[G]TGG	AGA	TGG	10	2	83.33		TTT[T]TCC	TTT	TCC	0	0			TGA[C]CTC	TGA	CTC	0	0			GTT[G]CAC	GTT	CAC	0	0
AGC[C]TCC	AGC	TCC	27	1	96.43		CTT[C]TTA	CTT	TTA	24	2	92.31		TAG[G]CAA	TAG	CAA	15	3	83.33		GGT[T]GGA	GGT	GGA	26	2	92.86		TGA[C]GCA	TGA	GCA	0	0			GTG[G]GAC	GTG	GAC	0	0
GTT[C]TGA	GTT	TGA	27	1	96.43		GAC[C]CCG	GAC	CCG	12	1	92.31		TGG[G]TAA	TGG	TAA	15	3	83.33		TTA[T]GGA	TTA	GGA	39	3	92.86		TGA[C]GCC	TGA	GCC	1	0	100		GTG[G]AAC	GTG	AAC	0	0
CCT[C]TGC	CCT	TGC	27	1	96.43		GGG[C]GAG	GGG	GAG	12	1	92.31		AAC[G]CAA	AAC	CAA	5	1	83.33		GGA[T]TAA	GGA	TAA	39	3	92.86		TGA[C]CTT	TGA	CTT	0	0			GTC[G]TTG	GTC	TTG	0	0
GCT[C]CTA	GCT	CTA	27	1	96.43		AAC[C]GAA	AAC	GAA	12	1	92.31		CTT[G]CGT	CTT	CGT	5	1	83.33		GAA[T]GGG	GAA	GGG	13	1	92.86		TGA[C]GAC	TGA	GAC	0	0			GTC[G]TTC	GTC	TTC	0	1	0
ATC[C]GGA	ATC	GGA	27	1	96.43		CCA[C]TGG	CCA	TGG	12	1	92.31		GAA[G]TGA	GAA	TGA	15	3	83.33		GGT[T]TAT	GGT	TAT	169	13	92.86		GGA[C]TGA	GGA	TGA	26	0	100		GTG[G]AGC	GTG	AGC	0	0
CAG[C]CTA	CAG	CTA	27	1	96.43		CGA[C]AGA	CGA	AGA	12	1	92.31		TGG[G]TTA	TGG	TTA	5	1	83.33		TGT[T]ATA	TGT	ATA	130	10	92.86		TGA[C]CCT	TGA	CCT	0	0			GTG[G]ACG	GTG	ACG	0	0
GCC[C]TCT	GCC	TCT	27	1	96.43		AGA[C]TGA	AGA	TGA	12	1	92.31		GAC[G]ACT	GAC	ACT	15	3	83.33		GTA[T]GGA	GTA	GGA	26	2	92.86		TGA[C]CCG	TGA	CCG	0	0			GTG[G]ACA	GTG	ACA	0	0
GCG[C]TTC	GCG	TTC	27	1	96.43		ATG[C]CGG	ATG	CGG	12	1	92.31		TAC[G]GGC	TAC	GGC	15	3	83.33		TTT[T]TTT	TTT	TTT	314	24	92.9		GGA[C]TGC	GGA	TGC	1	0	100		GTC[G]TCT	GTC	TCT	0	0
CCA[C]TGT	CCA	TGT	27	1	96.43		ATG[C]CGC	ATG	CGC	12	1	92.31		AGG[G]TTT	AGG	TTT	5	1	83.33		TTT[T]GAT	TTT	GAT	118	9	92.91		TGA[C]CGG	TGA	CGG	0	0			GTC[G]TCG	GTC	TCG	0	0
ATG[C]AGG	ATG	AGG	27	1	96.43		AAG[C]AGT	AAG	AGT	12	1	92.31		CAG[G]GCG	CAG	GCG	15	3	83.33		TTA[T]GGT	TTA	GGT	92	7	92.93		TGA[C]CGT	TGA	CGT	3	0	100		GTC[G]TCC	GTC	TCC	0	0
CGT[C]AGG	CGT	AGG	27	1	96.43		CCC[C]CGA	CCC	CGA	12	1	92.31		GAA[G]CGA	GAA	CGA	10	2	83.33		TAT[T]GTG	TAT	GTG	92	7	92.93		TGA[C]CGA	TGA	CGA	1	0	100		GTC[G]TGT	GTC	TGT	0	1	0
GAT[C]CAG	GAT	CAG	27	1	96.43		CTC[C]ACC	CTC	ACC	12	1	92.31		CTC[G]GTG	CTC	GTG	5	1	83.33		GTT[T]ATT	GTT	ATT	171	13	92.93		TGA[C]CGC	TGA	CGC	1	0	100		GTC[G]TGG	GTC	TGG	0	0
TGT[C]TAA	TGT	TAA	27	1	96.43		CGA[C]CGG	CGA	CGG	12	1	92.31		CTC[G]TAC	CTC	TAC	35	7	83.33		GGA[T]TGT	GGA	TGT	79	6	92.94		GGC[C]CTG	GGC	CTG	2	0	100		GTC[G]TGC	GTC	TGC	0	0
AAT[C]GCA	AAT	GCA	27	1	96.43		TTA[C]CCA	TTA	CCA	12	1	92.31		CTC[G]TGC	CTC	TGC	25	5	83.33		TGT[T]GGA	TGT	GGA	66	5	92.96		GGC[C]CTC	GGC	CTC	1	0	100		GTG[G]CAC	GTG	CAC	0	0
GGT[C]GGT	GGT	GGT	27	1	96.43		AGG[C]GTG	AGG	GTG	12	1	92.31		GTA[G]AAA	GTA	AAA	10	2	83.33		TTG[T]AAA	TTG	AAA	66	5	92.96		TCT[C]TCC	TCT	TCC	0	0			GTG[G]CGG	GTG	CGG	0	1	0
CGC[C]CTT	CGC	CTT	28	1	96.55		TTC[C]TAA	TTC	TAA	24	2	92.31		CTC[G]GAT	CTC	GAT	25	5	83.33		GAT[T]GAA	GAT	GAA	40	3	93.02		TCT[C]TCG	TCT	TCG	0	0			GTG[G]CGC	GTG	CGC	0	0
GCT[C]ACT	GCT	ACT	28	1	96.55		TAC[C]GGC	TAC	GGC	12	1	92.31		TAG[G]TGC	TAG	TGC	10	2	83.33		GGA[T]GTG	GGA	GTG	40	3	93.02		TCT[C]TGA	TCT	TGA	3	0	100		GTG[G]CGA	GTG	CGA	0	1	0
AAA[C]GGT	AAA	GGT	28	1	96.55		GCA[C]TGT	GCA	TGT	12	1	92.31		AGA[G]ATA	AGA	ATA	5	1	83.33		TGA[T]AGA	TGA	AGA	40	3	93.02		TCT[C]TGC	TCT	TGC	0	0			GTG[G]CTG	GTG	CTG	0	1	0
CTG[C]TTG	CTG	TTG	28	1	96.55		CTA[C]GGG	CTA	GGG	12	1	92.31		CTG[G]CGC	CTG	CGC	15	3	83.33		TGG[T]ATG	TGG	ATG	80	6	93.02		GGC[C]CTA	GGC	CTA	2	0	100		GTG[G]CTC	GTG	CTC	0	1	0
CTC[C]GTC	CTC	GTC	28	1	96.55		GAA[C]CCA	GAA	CCA	12	1	92.31		CAT[G]AAA	CAT	AAA	10	2	83.33		TGA[T]GAG	TGA	GAG	40	3	93.02		TCT[C]TCT	TCT	TCT	0	0			GTG[G]CGT	GTG	CGT	0	0
CCG[C]TCT	CCG	TCT	28	1	96.55		GTA[C]ACG	GTA	ACG	12	1	92.31		GTA[G]AGG	GTA	AGG	5	1	83.33		GAG[T]TTA	GAG	TTA	80	6	93.02		TCT[C]GTT	TCT	GTT	1	0	100		GTG[G]CCA	GTG	CCA	0	0
GTC[C]AGG	GTC	AGG	28	1	96.55		TAT[C]GGG	TAT	GGG	24	2	92.31		AGG[G]TGA	AGG	TGA	15	3	83.33		TAA[T]AAT	TAA	AAT	40	3	93.02		GGC[C]GCC	GGC	GCC	1	0	100		GTG[G]CAT	GTG	CAT	0	1	0
CTC[C]GGT	CTC	GGT	28	1	96.55		GAA[C]CCG	GAA	CCG	12	1	92.31		CTC[G]TGG	CTC	TGG	5	1	83.33		TTG[T]TTT	TTG	TTT	307	23	93.03		TCT[C]GTA	TCT	GTA	1	0	100		GTG[G]CAG	GTG	CAG	0	0
CAG[C]ACT	CAG	ACT	28	1	96.55		AAT[C]ATC	AAT	ATC	24	2	92.31		CAT[G]AGG	CAT	AGG	10	2	83.33		GGG[T]TTT	GGG	TTT	175	13	93.09		TCT[C]GTG	TCT	GTG	0	0			GTG[G]CCT	GTG	CCT	0	0
CAA[C]GGT	CAA	GGT	28	1	96.55		GTT[C]GCA	GTT	GCA	12	1	92.31		AAC[G]CCG	AAC	CCG	10	2	83.33		TGT[T]AAG	TGT	AAG	81	6	93.1		TCT[C]TCA	TCT	TCA	1	0	100		GTG[G]CCG	GTG	CCG	0	2	0
TGG[C]GTC	TGG	GTC	28	1	96.55		GCA[C]GTC	GCA	GTC	24	2	92.31		AAC[G]CGG	AAC	CGG	10	2	83.33		GTG[T]AGT	GTG	AGT	81	6	93.1		GGC[C]GAC	GGC	GAC	1	0	100		GTG[G]CCC	GTG	CCC	0	0
CGG[C]TAG	CGG	TAG	28	1	96.55		GCC[C]TGG	GCC	TGG	12	1	92.31		AAC[G]AGC	AAC	AGC	5	1	83.33		TGA[T]TTG	TGA	TTG	108	8	93.1		TCT[C]TAC	TCT	TAC	0	0			GGG[G]CTA	GGG	CTA	0	1	0
TGG[C]TCT	TGG	TCT	56	2	96.55		AAC[C]GTG	AAC	GTG	12	1	92.31		ACA[G]GGA	ACA	GGA	10	2	83.33		GTA[T]TTT	GTA	TTT	135	10	93.1		GGC[C]GAT	GGC	GAT	2	0	100		GGG[G]CGT	GGG	CGT	0	1	0
GAT[C]GAG	GAT	GAG	28	1	96.55		CCA[C]ATC	CCA	ATC	12	1	92.31		GAG[G]TTT	GAG	TTT	5	1	83.33		TGA[T]TAA	TGA	TAA	68	5	93.15		TGA[C]AAC	TGA	AAC	1	0	100		GGG[G]CGG	GGG	CGG	0	0
AGG[C]ATG	AGG	ATG	28	1	96.55		AAT[C]AAC	AAT	AAC	24	2	92.31		GAG[G]CCT	GAG	CCT	15	3	83.33		GTT[T]GAT	GTT	GAT	136	10	93.15		GGC[C]ATG	GGC	ATG	2	0	100		GGG[G]CTT	GGG	CTT	0	2	0
GAG[C]ATC	GAG	ATC	28	1	96.55		TAG[C]GCC	TAG	GCC	12	1	92.31		GAG[G]CGG	GAG	CGG	5	1	83.33		TTT[T]GTA	TTT	GTA	123	9	93.18		GGC[C]CAA	GGC	CAA	1	0	100		GGG[G]CTG	GGG	CTG	0	0
GAT[C]GGA	GAT	GGA	28	1	96.55		GTT[C]CGG	GTT	CGG	12	1	92.31		TTT[G]GTC	TTT	GTC	5	1	83.33		GTG[T]ATT	GTG	ATT	139	10	93.29		GGC[C]ATT	GGC	ATT	2	0	100		GGG[G]CTC	GGG	CTC	0	0
ATT[C]GGC	ATT	GGC	28	1	96.55		TTT[C]AGG	TTT	AGG	24	2	92.31		AAC[G]TCG	AAC	TCG	15	3	83.33		TGT[T]TTA	TGT	TTA	223	16	93.31		GGC[C]AGT	GGC	AGT	2	0	100		GGG[G]CCG	GGG	CCG	0	0
TGC[C]TCC	TGC	TCC	28	1	96.55		ATT[C]ACC	ATT	ACC	24	2	92.31		AAC[G]TCA	AAC	TCA	10	2	83.33		GAG[T]AGT	GAG	AGT	28	2	93.33		TGA[C]ACA	TGA	ACA	1	0	100		GGG[G]CCC	GGG	CCC	0	0
TGC[C]CTG	TGC	CTG	29	1	96.67		TCC[C]CCG	TCC	CCG	12	1	92.31		CAC[G]CGC	CAC	CGC	20	4	83.33		GGA[T]GAA	GGA	GAA	14	1	93.33		TGA[C]AAG	TGA	AAG	17	0	100		GGG[G]CCA	GGG	CCA	0	1	0
GCA[C]TGG	GCA	TGG	29	1	96.67		AAA[C]GTT	AAA	GTT	24	2	92.31		GTA[G]TCG	GTA	TCG	5	1	83.33		GAA[T]TAG	GAA	TAG	42	3	93.33		GGC[C]ATA	GGC	ATA	1	0	100		GGG[G]CGC	GGG	CGC	0	0
GCG[C]ATT	GCG	ATT	29	1	96.67		AAA[C]GTA	AAA	GTA	12	1	92.31		GTC[G]ACT	GTC	ACT	15	3	83.33		GGA[T]AGG	GGA	AGG	14	1	93.33		GGC[C]CCG	GGC	CCG	1	0	100		GGG[G]CGA	GGG	CGA	0	0
ACT[C]TGC	ACT	TGC	29	1	96.67		TCT[C]GGT	TCT	GGT	24	2	92.31		GAT[G]CAC	GAT	CAC	20	4	83.33		TAT[T]AAA	TAT	AAA	28	2	93.33		TCT[C]TGG	TCT	TGG	0	0			GGG[G]CCT	GGG	CCT	0	0
TCG[C]AGC	TCG	AGC	29	1	96.67		GCT[C]ACC	GCT	ACC	12	1	92.31		GAG[G]CCC	GAG	CCC	15	3	83.33		GTG[T]GAA	GTG	GAA	28	2	93.33		GGC[C]CGA	GGC	CGA	1	0	100		GGG[G]GAC	GGG	GAC	0	0
AGC[C]GTT	AGC	GTT	29	1	96.67		CCA[C]CGA	CCA	CGA	12	1	92.31		ATG[G]AGG	ATG	AGG	5	1	83.33		GGG[T]GGG	GGG	GGG	14	1	93.33		GGC[C]CCT	GGC	CCT	1	0	100		GGG[G]TCA	GGG	TCA	0	1	0
TTG[C]GCC	TTG	GCC	29	1	96.67		ATT[C]CAG	ATT	CAG	24	2	92.31		GAC[G]GTC	GAC	GTC	20	4	83.33		GGA[T]TTT	GGA	TTT	155	11	93.37		GGC[C]CAG	GGC	CAG	1	0	100		GGG[G]TAC	GGG	TAC	0	1	0
GTA[C]ATC	GTA	ATC	29	1	96.67		TGT[C]ATT	TGT	ATT	36	3	92.31		ACG[G]GCC	ACG	GCC	10	2	83.33		GAT[T]TTG	GAT	TTG	113	8	93.39		TCT[C]TTC	TCT	TTC	0	0			GGG[G]GTG	GGG	GTG	0	0
ATG[C]TAA	ATG	TAA	29	1	96.67		GAG[C]GAT	GAG	GAT	12	1	92.31		ATC[G]CGA	ATC	CGA	15	3	83.33		GTG[T]TAT	GTG	TAT	198	14	93.4		TCT[C]TTA	TCT	TTA	3	0	100		GGG[G]TGC	GGG	TGC	0	0
ATG[C]GTC	ATG	GTC	29	1	96.67		GTC[C]ACA	GTC	ACA	12	1	92.31		GGT[G]AAG	GGT	AAG	5	1	83.33		TAG[T]GGT	TAG	GGT	85	6	93.41		GGC[C]CAT	GGC	CAT	1	0	100		GGG[G]TCG	GGG	TCG	0	1	0
GTC[C]ATC	GTC	ATC	29	1	96.67		TCT[C]TTC	TCT	TTC	24	2	92.31		TAC[G]ATG	TAC	ATG	15	3	83.33		TTG[T]TTG	TTG	TTG	199	14	93.43		TGA[C]GCG	TGA	GCG	0	0			GGG[G]TCC	GGG	TCC	0	1	0
TAG[C]CGT	TAG	CGT	29	1	96.67		ACG[C]TGT	ACG	TGT	12	1	92.31		CCG[G]TCC	CCG	TCC	30	6	83.33		TAT[T]AAT	TAT	AAT	57	4	93.44		GCT[C]TTT	GCT	TTT	7	0	100		GGG[G]GCG	GGG	GCG	0	0
GTA[C]GGG	GTA	GGG	29	1	96.67		CGA[C]TCT	CGA	TCT	12	1	92.31		ACG[G]GAT	ACG	GAT	10	2	83.33		TGG[T]GGT	TGG	GGT	86	6	93.48		TGC[C]CAG	TGC	CAG	0	0			GGG[G]GCC	GGG	GCC	0	1	0
GAG[C]TTG	GAG	TTG	29	1	96.67		TCC[C]TTC	TCC	TTC	24	2	92.31		TAC[G]CAG	TAC	CAG	15	3	83.33		TGA[T]AGT	TGA	AGT	72	5	93.51		TGC[C]CAA	TGC	CAA	1	0	100		GGG[G]GCA	GGG	GCA	0	0
GTC[C]GTT	GTC	GTT	29	1	96.67		GCG[C]CAG	GCG	CAG	12	1	92.31		CTC[G]TAT	CTC	TAT	31	6	83.78		TGA[T]TAT	TGA	TAT	130	9	93.53		TGC[C]CAC	TGC	CAC	0	0			GGG[G]GTC	GGG	GTC	0	1	0
AGG[C]TCA	AGG	TCA	29	1	96.67		CGC[C]CAG	CGC	CAG	12	1	92.31		ACA[G]TTC	ACA	TTC	31	6	83.78		TGA[T]TTA	TGA	TTA	130	9	93.53		GCT[C]TTC	GCT	TTC	1	0	100		GGG[G]GGC	GGG	GGC	0	0
GGG[C]CTC	GGG	CTC	29	1	96.67		GAG[C]GAG	GAG	GAG	12	1	92.31		TCC[G]CCT	TCC	CCT	31	6	83.78		GAA[T]GTA	GAA	GTA	29	2	93.55		TGC[C]CCC	TGC	CCC	0	0			GGG[G]GCT	GGG	GCT	0	0
AAG[C]ATG	AAG	ATG	29	1	96.67		CAC[C]GGT	CAC	GGT	12	1	92.31		GCC[G]TTC	GCC	TTC	26	5	83.87		TTC[T]ACG	TTC	ACG	0	0			TGC[C]CAT	TGC	CAT	1	0	100		GGG[G]CAG	GGG	CAG	0	0
CTA[C]GCT	CTA	GCT	29	1	96.67		CGG[C]CTA	CGG	CTA	12	1	92.31		GAC[G]TTA	GAC	TTA	26	5	83.87		TTC[T]ACA	TTC	ACA	0	0			TGC[C]CCA	TGC	CCA	1	0	100		GGC[G]TGA	GGC	TGA	0	0
TGA[C]AAC	TGA	AAC	29	1	96.67		ATT[C]GGG	ATT	GGG	12	1	92.31		GCG[G]TAC	GCG	TAC	26	5	83.87		TTC[T]ACT	TTC	ACT	0	0			TGC[C]ATC	TGC	ATC	0	0			GGC[G]TCT	GGC	TCT	0	0
TGA[C]GCT	TGA	GCT	29	1	96.67		GTC[C]GAA	GTC	GAA	12	1	92.31		TCC[G]TAG	TCC	TAG	26	5	83.87		TTC[T]AGC	TTC	AGC	0	0			TGC[C]ATG	TGC	ATG	1	0	100		GGC[G]TCG	GGC	TCG	0	0
CTG[C]ATC	CTG	ATC	29	1	96.67		GCC[C]ATA	GCC	ATA	12	1	92.31		CGC[G]CAC	CGC	CAC	21	4	84		TTC[T]AGA	TTC	AGA	0	0			TGC[C]ATA	TGC	ATA	0	0			GGC[G]TGT	GGC	TGT	0	0
AGA[C]TTG	AGA	TTG	30	1	96.77		AGC[C]TTC	AGC	TTC	12	1	92.31		TCG[G]TAG	TCG	TAG	21	4	84		TTA[T]TCC	TTA	TCC	0	0			GGA[C]ACT	GGA	ACT	1	0	100		GGC[G]TGG	GGC	TGG	0	0
CAC[C]AGT	CAC	AGT	30	1	96.77		CCA[C]GAC	CCA	GAC	12	1	92.31		TGT[G]ACC	TGT	ACC	21	4	84		TTA[T]GTC	TTA	GTC	0	0			GGA[C]AAG	GGA	AAG	12	0	100		GGC[G]TGC	GGC	TGC	0	0
CTG[C]ACT	CTG	ACT	30	1	96.77		TTC[C]AAC	TTC	AAC	24	2	92.31		AAT[G]GCT	AAT	GCT	21	4	84		TTC[T]AAC	TTC	AAC	0	0			GGA[C]AAC	GGA	AAC	1	0	100		GGC[G]TAC	GGC	TAC	0	0
TGT[C]AAC	TGT	AAC	30	1	96.77		GAC[C]GAA	GAC	GAA	12	1	92.31		TCG[G]ACG	TCG	ACG	21	4	84		TTC[T]AAT	TTC	AAT	0	0			TGC[C]ATT	TGC	ATT	2	0	100		GGC[G]TAA	GGC	TAA	0	0
AAC[C]TGC	AAC	TGC	30	1	96.77		CCA[C]GGC	CCA	GGC	12	1	92.31		TCG[G]CCG	TCG	CCG	21	4	84		TTC[T]AAG	TTC	AAG	0	0			GGA[C]AAT	GGA	AAT	26	0	100		GGC[G]GTT	GGC	GTT	0	1	0
TGT[C]GGA	TGT	GGA	30	1	96.77		ATA[C]GAC	ATA	GAC	12	1	92.31		CCC[G]CCG	CCC	CCG	21	4	84		TTC[T]AGT	TTC	AGT	0	0			TGC[C]CGC	TGC	CGC	1	0	100		GGC[G]TCC	GGC	TCC	0	0
TCG[C]ATC	TCG	ATC	30	1	96.77		TAA[C]TGT	TAA	TGT	24	2	92.31		ATA[G]CCC	ATA	CCC	21	4	84		TTC[T]CCA	TTC	CCA	0	0			GCT[C]TAG	GCT	TAG	4	0	100		GGC[G]TCA	GGC	TCA	0	0
CTG[C]GTC	CTG	GTC	30	1	96.77		TTG[C]AAA	TTG	AAA	12	1	92.31		CTG[G]ATA	CTG	ATA	21	4	84		TTC[T]CAT	TTC	CAT	0	0			TGC[C]CGA	TGC	CGA	1	0	100		GGC[G]TAG	GGC	TAG	0	0
ATG[C]AAG	ATG	AAG	30	1	96.77		TGT[C]TCT	TGT	TCT	24	2	92.31		CTC[G]CGT	CTC	CGT	21	4	84		TTC[T]CCC	TTC	CCC	0	0			GCT[C]TAT	GCT	TAT	3	0	100		GGC[G]TTC	GGC	TTC	0	0
GGA[C]ATA	GGA	ATA	30	1	96.77		CCA[C]CTC	CCA	CTC	12	1	92.31		GTT[G]AGA	GTT	AGA	21	4	84		TTC[T]CCT	TTC	CCT	0	0			GCT[C]GTT	GCT	GTT	1	0	100		GGG[G]AGG	GGG	AGG	0	1	0
GCG[C]CTT	GCG	CTT	30	1	96.77		CTC[C]CAA	CTC	CAA	24	2	92.31		GGA[G]TAT	GGA	TAT	21	4	84		TTC[T]CCG	TTC	CCG	0	0			TGC[C]CGG	TGC	CGG	2	0	100		GGG[G]AGC	GGG	AGC	0	0
GCT[C]TAT	GCT	TAT	30	1	96.77		GAT[C]CCA	GAT	CCA	24	2	92.31		ACC[G]ATC	ACC	ATC	21	4	84		TTC[T]ATC	TTC	ATC	0	0			GCT[C]TAC	GCT	TAC	1	0	100		GGG[G]ACT	GGG	ACT	0	1	0
TGT[C]GGC	TGT	GGC	30	1	96.77		GAC[C]GGT	GAC	GGT	12	1	92.31		AAC[G]TAT	AAC	TAT	21	4	84		TTC[T]ATA	TTC	ATA	0	0			GCT[C]TAA	GCT	TAA	2	0	100		GGG[G]CAC	GGG	CAC	0	0
GAA[C]AAT	GAA	AAT	30	1	96.77		GCT[C]GAG	GCT	GAG	12	1	92.31		TGC[G]TAA	TGC	TAA	21	4	84		TTC[T]CAA	TTC	CAA	0	0			TGC[C]CCG	TGC	CCG	0	0			GGG[G]CAA	GGG	CAA	0	1	0
TGT[C]TGC	TGT	TGC	30	1	96.77		TCT[C]GCC	TCT	GCC	12	1	92.31		TGC[G]CCA	TGC	CCA	37	7	84.09		TTC[T]CAG	TTC	CAG	0	0			GCT[C]TGA	GCT	TGA	2	0	100		GGG[G]ATC	GGG	ATC	0	2	0
GTA[C]AAC	GTA	AAC	30	1	96.77		CAT[C]CTT	CAT	CTT	25	2	92.59		CAC[G]GCG	CAC	GCG	16	3	84.21		TTC[T]CAC	TTC	CAC	0	0			GCT[C]TGT	GCT	TGT	4	0	100		GGG[G]AAC	GGG	AAC	0	2	0
GGG[C]TGT	GGG	TGT	30	1	96.77		TCG[C]TAC	TCG	TAC	25	2	92.59		TGT[G]ACA	TGT	ACA	16	3	84.21		TTA[T]GGC	TTA	GGC	0	0			GCT[C]TGG	GCT	TGG	3	0	100		GGC[G]TTT	GGC	TTT	0	1	0
CGA[C]CAT	CGA	CAT	30	1	96.77		GTA[C]ATA	GTA	ATA	25	2	92.59		CGC[G]ACT	CGC	ACT	16	3	84.21		TTA[T]CAG	TTA	CAG	0	0			GCT[C]TCC	GCT	TCC	1	0	100		GGC[G]TTG	GGC	TTG	0	1	0
GTT[C]CGT	GTT	CGT	31	1	96.88		GTT[C]TCC	GTT	TCC	25	2	92.59		TGC[G]GAT	TGC	GAT	16	3	84.21		TTA[T]CAC	TTA	CAC	0	0			GCT[C]TCA	GCT	TCA	1	0	100		GGG[G]ACG	GGG	ACG	0	0
ACG[C]TAA	ACG	TAA	31	1	96.88		AGG[C]CAC	AGG	CAC	25	2	92.59		CAC[G]GCC	CAC	GCC	16	3	84.21		TTA[T]CCA	TTA	CCA	0	0			GCT[C]TCT	GCT	TCT	2	0	100		GGG[G]ACC	GGG	ACC	0	0
TAG[C]CCT	TAG	CCT	31	1	96.88		ATG[C]ACT	ATG	ACT	25	2	92.59		GTA[G]TAA	GTA	TAA	16	3	84.21		TTA[T]CCG	TTA	CCG	0	0			TGC[C]CCT	TGC	CCT	0	0			GGG[G]ACA	GGG	ACA	0	0
TGC[C]TGG	TGC	TGG	31	1	96.88		CCT[C]GTG	CCT	GTG	25	2	92.59		GAC[G]TAG	GAC	TAG	16	3	84.21		TTA[T]CCC	TTA	CCC	0	0			GGA[C]CTT	GGA	CTT	1	0	100		GTA[G]ACC	GTA	ACC	0	0
AAA[C]GCT	AAA	GCT	31	1	96.88		CAT[C]GGT	CAT	GGT	25	2	92.59		TTG[G]AAC	TTG	AAC	16	3	84.21		TTA[T]ACC	TTA	ACC	0	0			TGA[C]TGA	TGA	TGA	51	0	100		GTA[G]ACA	GTA	ACA	0	0
CAA[C]TCA	CAA	TCA	31	1	96.88		TCT[C]CAG	TCT	CAG	25	2	92.59		CAG[G]CCG	CAG	CCG	16	3	84.21		TTA[T]ACA	TTA	ACA	0	0			GGA[C]GAC	GGA	GAC	1	0	100		GTA[G]AAC	GTA	AAC	0	0
GTC[C]TTC	GTC	TTC	31	1	96.88		GTT[C]TAG	GTT	TAG	25	2	92.59		CCG[G]AAG	CCG	AAG	16	3	84.21		TTA[T]ACG	TTA	ACG	0	0			TGA[C]TCT	TGA	TCT	1	0	100		GTA[G]CAA	GTA	CAA	0	0
CTG[C]CCT	CTG	CCT	31	1	96.88		AGA[C]TGT	AGA	TGT	25	2	92.59		ACG[G]TTA	ACG	TTA	32	6	84.21		TTA[T]CAA	TTA	CAA	0	0			TGA[C]TTC	TGA	TTC	0	0			GTA[G]AGC	GTA	AGC	0	0
GTG[C]GGT	GTG	GGT	31	1	96.88		ACA[C]TAG	ACA	TAG	25	2	92.59		CTA[G]CGA	CTA	CGA	16	3	84.21		TTA[T]AGC	TTA	AGC	0	0			GGA[C]CGA	GGA	CGA	2	0	100		GTA[G]ACG	GTA	ACG	0	0
CCT[C]TGA	CCT	TGA	31	1	96.88		TTC[C]GTT	TTC	GTT	25	2	92.59		CGA[G]TTG	CGA	TTG	16	3	84.21		TTA[T]CCT	TTA	CCT	0	0			TGA[C]TGC	TGA	TGC	1	0	100		GGT[G]TCC	GGT	TCC	0	1	0
CGT[C]GTG	CGT	GTG	31	1	96.88		ACG[C]GTT	ACG	GTT	25	2	92.59		AGC[G]ATC	AGC	ATC	16	3	84.21		TTA[T]CTG	TTA	CTG	0	0			GGA[C]CGT	GGA	CGT	1	0	100		GGT[G]TCA	GGT	TCA	0	1	0
AGT[C]GGT	AGT	GGT	31	1	96.88		TCC[C]TCT	TCC	TCT	25	2	92.59		ATG[G]ACG	ATG	ACG	16	3	84.21		TTA[T]CTC	TTA	CTC	0	0			TGA[C]GTC	TGA	GTC	1	0	100		GGT[G]TAC	GGT	TAC	0	1	0
CTT[C]GGA	CTT	GGA	31	1	96.88		TCT[C]GGA	TCT	GGA	25	2	92.59		GTA[G]GAC	GTA	GAC	16	3	84.21		TTA[T]GCA	TTA	GCA	0	0			TGA[C]TAA	TGA	TAA	51	0	100		GGT[G]TTC	GGT	TTC	0	1	0
AGT[C]TAA	AGT	TAA	31	1	96.88		GCA[C]GAT	GCA	GAT	25	2	92.59		CGG[G]CAC	CGG	CAC	16	3	84.21		TTA[T]GCG	TTA	GCG	0	0			TGA[C]GCT	TGA	GCT	1	0	100		GGT[G]TGC	GGT	TGC	0	0
AGT[C]GTA	AGT	GTA	31	1	96.88		TAC[C]TCC	TAC	TCC	25	2	92.59		GGC[G]TAA	GGC	TAA	16	3	84.21		TTA[T]GCC	TTA	GCC	0	0			TGA[C]GGC	TGA	GGC	2	0	100		GGT[G]TCG	GGT	TCG	0	0
ATG[C]TAC	ATG	TAC	31	1	96.88		TTT[C]GCC	TTT	GCC	25	2	92.59		CAA[G]CCG	CAA	CCG	16	3	84.21		TTA[T]CGC	TTA	CGC	0	0			TGA[C]TCC	TGA	TCC	2	0	100		GTA[G]CAC	GTA	CAC	0	1	0
CTG[C]GTG	CTG	GTG	31	1	96.88		TTG[C]TGA	TTG	TGA	25	2	92.59		CCG[G]GAT	CCG	GAT	16	3	84.21		TTA[T]CGA	TTA	CGA	0	0			TGA[C]TCG	TGA	TCG	3	0	100		GTA[G]CTC	GTA	CTC	0	0
GAC[C]GTT	GAC	GTT	31	1	96.88		CTT[C]GTC	CTT	GTC	25	2	92.59		CAA[G]CGG	CAA	CGG	16	3	84.21		TTA[T]CGG	TTA	CGG	0	0			TGA[C]TAC	TGA	TAC	0	0			GTA[G]CGT	GTA	CGT	0	0
GGT[C]CCT	GGT	CCT	31	1	96.88		ATC[C]TCA	ATC	TCA	25	2	92.59		AAA[G]TGG	AAA	TGG	16	3	84.21		TTA[T]CTA	TTA	CTA	0	0			TGA[C]TCA	TGA	TCA	0	0			GTA[G]CGG	GTA	CGG	0	0
AGC[C]TTA	AGC	TTA	31	1	96.88		AAG[C]TAT	AAG	TAT	25	2	92.59		GTG[G]AAC	GTG	AAC	16	3	84.21		TTA[T]CGT	TTA	CGT	0	0			GGA[C]ATA	GGA	ATA	20	0	100		GTA[G]GCA	GTA	GCA	0	0
CCT[C]ACT	CCT	ACT	32	1	96.97		ACT[C]TCA	ACT	TCA	25	2	92.59		CTC[G]GAG	CTC	GAG	16	3	84.21		TTC[T]CGA	TTC	CGA	0	0			TGC[C]ACC	TGC	ACC	0	0			GTA[G]GAC	GTA	GAC	0	1	0
GAA[C]GTT	GAA	GTT	32	1	96.97		TTA[C]CCG	TTA	CCG	25	2	92.59		CCC[G]ACA	CCC	ACA	16	3	84.21		TTG[T]ACA	TTG	ACA	0	0			TGC[C]ACA	TGC	ACA	0	0			GTA[G]CTG	GTA	CTG	0	1	0
CGG[C]TTC	CGG	TTC	32	1	96.97		GGT[C]CAC	GGT	CAC	13	1	92.86		GTG[G]TAA	GTG	TAA	16	3	84.21		TTC[T]TTC	TTC	TTC	0	0			GGA[C]ATC	GGA	ATC	1	0	100		GTA[G]CCA	GTA	CCA	0	0
CAA[C]TAC	CAA	TAC	32	1	96.97		CTC[C]AAG	CTC	AAG	13	1	92.86		ACG[G]AAT	ACG	AAT	16	3	84.21		TTG[T]ACC	TTG	ACC	0	0			TGC[C]AGG	TGC	AGG	2	0	100		GTA[G]CAT	GTA	CAT	0	0
GTG[C]TGG	GTG	TGG	32	1	96.97		AGG[C]CTC	AGG	CTC	13	1	92.86		ATC[G]GGA	ATC	GGA	16	3	84.21		GAT[T]AAA	GAT	AAA	29	2	93.55		TGC[C]AGT	TGC	AGT	3	0	100		GTA[G]CAG	GTA	CAG	0	1	0
CTC[C]AGT	CTC	AGT	32	1	96.97		CCG[C]GTA	CCG	GTA	13	1	92.86		CTC[G]GTA	CTC	GTA	32	6	84.21		TTG[T]ACG	TTG	ACG	0	0			TGC[C]ACG	TGC	ACG	0	0			GTA[G]CGC	GTA	CGC	0	1	0
AGG[C]TTC	AGG	TTC	32	1	96.97		GGA[C]CCA	GGA	CCA	13	1	92.86		ATG[G]GGA	ATG	GGA	16	3	84.21		TTC[T]TCC	TTC	TCC	0	0			TGC[C]AGA	TGC	AGA	2	0	100		GTA[G]CCT	GTA	CCT	0	0
GTC[C]TGT	GTC	TGT	32	1	96.97		AAT[C]TGC	AAT	TGC	13	1	92.86		CCA[G]CGT	CCA	CGT	16	3	84.21		TTC[T]TCA	TTC	TCA	0	0			GGA[C]CCA	GGA	CCA	1	0	100		GTA[G]CCG	GTA	CCG	0	1	0
GTT[C]TGG	GTT	TGG	32	1	96.97		GGA[C]CGA	GGA	CGA	13	1	92.86		TCA[G]GGC	TCA	GGC	16	3	84.21		TTC[T]TCG	TTC	TCG	0	0			TGC[C]AAC	TGC	AAC	0	0			GGT[G]GTC	GGT	GTC	0	0
GTA[C]GTT	GTA	GTT	33	1	97.06		CTT[C]CAC	CTT	CAC	26	2	92.86		GCA[G]CCA	GCA	CCA	16	3	84.21		TTC[T]TGC	TTC	TGC	0	0			TGA[C]TTG	TGA	TTG	106	0	100		GGT[G]CCA	GGT	CCA	0	0
GTC[C]CAC	GTC	CAC	33	1	97.06		AGC[C]CGT	AGC	CGT	13	1	92.86		GCA[G]CTA	GCA	CTA	16	3	84.21		TTC[T]TCT	TTC	TCT	0	0			TGC[C]AAA	TGC	AAA	0	0			GGT[G]CAG	GGT	CAG	0	0
AGC[C]TTT	AGC	TTT	33	1	97.06		AGG[C]ACA	AGG	ACA	13	1	92.86		TCA[G]CAA	TCA	CAA	16	3	84.21		TTG[T]CAA	TTG	CAA	0	0			GGA[C]CAA	GGA	CAA	1	0	100		GGT[G]CAC	GGT	CAC	0	1	0
AGC[C]TTG	AGC	TTG	33	1	97.06		AAT[C]CAT	AAT	CAT	26	2	92.86		ATC[G]TCG	ATC	TCG	27	5	84.38		TTG[T]CCT	TTG	CCT	0	0			TGC[C]AAT	TGC	AAT	1	0	100		GGT[G]CCT	GGT	CCT	0	1	0
GCT[C]TGG	GCT	TGG	33	1	97.06		TAT[C]TTC	TAT	TTC	39	3	92.86		CAG[G]TTA	CAG	TTA	27	5	84.38		TTG[T]CCG	TTG	CCG	0	0			GGA[C]CAG	GGA	CAG	1	0	100		GGT[G]CCG	GGT	CCG	0	1	0
CTG[C]TTC	CTG	TTC	33	1	97.06		CCG[C]TCC	CCG	TCC	26	2	92.86		GCA[G]CTT	GCA	CTT	27	5	84.38		TTG[T]CGC	TTG	CGC	0	0			TGC[C]AAG	TGC	AAG	0	0			GGT[G]CCC	GGT	CCC	0	0
CAT[C]AGA	CAT	AGA	33	1	97.06		GGT[C]GTA	GGT	GTA	13	1	92.86		AGT[G]CTC	AGT	CTC	27	5	84.38		TTG[T]CTC	TTG	CTC	0	0			TGT[C]ATA	TGT	ATA	126	2	98.44		GGT[G]ACA	GGT	ACA	0	0
GTT[C]GGG	GTT	GGG	33	1	97.06		AGG[C]CGG	AGG	CGG	13	1	92.86		GCT[G]ATA	GCT	ATA	27	5	84.38		TTG[T]CGG	TTG	CGG	0	0			TTT[C]TAA	TTT	TAA	172	3	98.29		GGT[G]AAC	GGT	AAC	0	0
TAG[C]GTC	TAG	GTC	33	1	97.06		AGC[C]ACG	AGC	ACG	13	1	92.86		CGC[G]ATT	CGC	ATT	27	5	84.38		TTG[T]CAG	TTG	CAG	0	0			TGT[C]TAT	TGT	TAT	230	4	98.29		GGG[G]TGG	GGG	TGG	0	0
CGC[C]TTT	CGC	TTT	33	1	97.06		AAC[C]TCC	AAC	TCC	13	1	92.86		TGC[G]CAT	TGC	CAT	27	5	84.38		TTG[T]CAC	TTG	CAC	0	0			TTG[C]ATG	TTG	ATG	118	2	98.33		GGT[G]CAA	GGT	CAA	0	0
AAG[C]TCT	AAG	TCT	33	1	97.06		GGA[C]GAG	GGA	GAG	13	1	92.86		CTG[G]TCC	CTG	TCC	27	5	84.38		GGA[T]ATG	GGA	ATG	29	2	93.55		GAT[C]ATG	GAT	ATG	59	1	98.33		GGT[G]AGC	GGT	AGC	0	0
AAA[C]TGC	AAA	TGC	33	1	97.06		CTT[C]ACT	CTT	ACT	13	1	92.86		TAA[G]TCG	TAA	TCG	27	5	84.38		TTG[T]CCC	TTG	CCC	0	0			TTA[C]TGG	TTA	TGG	123	2	98.4		GGT[G]ACC	GGT	ACC	0	0
GAG[C]TCT	GAG	TCT	33	1	97.06		AAT[C]TCT	AAT	TCT	26	2	92.86		AGT[G]CAG	AGT	CAG	27	5	84.38		TTG[T]CCA	TTG	CCA	0	0			TTG[C]TGT	TTG	TGT	184	3	98.4		GGT[G]CGA	GGT	CGA	0	1	0
GTC[C]GCT	GTC	GCT	33	1	97.06		ACT[C]ACT	ACT	ACT	13	1	92.86		CCG[G]TTT	CCG	TTT	11	2	84.62		TTC[T]TAG	TTC	TAG	0	0			TTA[C]TTT	TTA	TTT	332	4	98.81		GGT[G]GCG	GGT	GCG	0	0
TGC[C]CAT	TGC	CAT	33	1	97.06		CAC[C]TGC	CAC	TGC	13	1	92.86		CGA[G]GAT	CGA	GAT	11	2	84.62		TTC[T]GAA	TTC	GAA	0	0			TTG[C]TGG	TTG	TGG	86	1	98.85		GGT[G]GCC	GGT	GCC	0	0
GCT[C]AGA	GCT	AGA	33	1	97.06		GCC[C]AGG	GCC	AGG	13	1	92.86		ACC[G]TAA	ACC	TAA	11	2	84.62		TTC[T]CTT	TTC	CTT	0	0			TTG[C]ACG	TTG	ACG	0	0			GGT[G]GAC	GGT	GAC	0	1	0
ATA[C]GTA	ATA	GTA	33	1	97.06		TTA[C]TCC	TTA	TCC	26	2	92.86		ACC[G]ACT	ACC	ACT	11	2	84.62		TTC[T]GAC	TTC	GAC	0	0			AAA[C]TGT	AAA	TGT	57	1	98.28		GGT[G]GGG	GGT	GGG	0	0
CGA[C]ATT	CGA	ATT	33	1	97.06		AAG[C]TGT	AAG	TGT	13	1	92.86		AAT[G]GAA	AAT	GAA	11	2	84.62		TTC[T]GAT	TTC	GAT	0	0			TTG[C]ACA	TTG	ACA	0	0			GGT[G]GGC	GGT	GGC	0	0
ACG[C]TCT	ACG	TCT	33	1	97.06		AGG[C]TGG	AGG	TGG	13	1	92.86		TGC[G]TAG	TGC	TAG	11	2	84.62		TTC[T]GAG	TTC	GAG	0	0			TTG[C]ACC	TTG	ACC	0	0			GGT[G]GCT	GGT	GCT	0	1	0
GGT[C]TTG	GGT	TTG	33	1	97.06		AGT[C]CGG	AGT	CGG	13	1	92.86		GCA[G]ACT	GCA	ACT	11	2	84.62		TTC[T]CGG	TTC	CGG	0	0			GAA[C]TTG	GAA	TTG	59	1	98.33		GGT[G]CGT	GGT	CGT	0	0
GAA[C]TAT	GAA	TAT	33	1	97.06		ACT[C]CAC	ACT	CAC	26	2	92.86		GCA[G]GGC	GCA	GGC	11	2	84.62		TTC[T]CGC	TTC	CGC	0	0			TTT[C]TGG	TTT	TGG	193	3	98.47		GGT[G]CGG	GGT	CGG	0	0
TTG[C]GGT	TTG	GGT	33	1	97.06		ACT[C]CTG	ACT	CTG	13	1	92.86		GCA[G]GTA	GCA	GTA	11	2	84.62		TTC[T]CTA	TTC	CTA	0	0			TTT[C]TTA	TTT	TTA	333	5	98.52		GGT[G]CGC	GGT	CGC	0	0
GTA[C]GTG	GTA	GTG	34	1	97.14		ACT[C]GAG	ACT	GAG	13	1	92.86		ACA[G]ACT	ACA	ACT	11	2	84.62		TTC[T]CTG	TTC	CTG	0	0			TTT[C]ATA	TTT	ATA	151	2	98.69		GGT[G]CTT	GGT	CTT	0	0
ATG[C]TCA	ATG	TCA	34	1	97.14		CCA[C]GCA	CCA	GCA	13	1	92.86		GTA[G]AAC	GTA	AAC	11	2	84.62		TTC[T]CTC	TTC	CTC	0	0			TTA[C]ATA	TTA	ATA	78	1	98.73		GGT[G]CTG	GGT	CTG	0	0
CGT[C]TCC	CGT	TCC	34	1	97.14		TAC[C]TAT	TAC	TAT	26	2	92.86		GTA[G]AAG	GTA	AAG	11	2	84.62		TTC[T]GCA	TTC	GCA	0	0			TTT[C]TGT	TTT	TGT	348	4	98.86		GGT[G]CTC	GGT	CTC	0	1	0
GTT[C]AGC	GTT	AGC	34	1	97.14		CCA[C]ACG	CCA	ACG	13	1	92.86		ACA[G]CCT	ACA	CCT	22	4	84.62		TTC[T]GGG	TTC	GGG	0	0			TTG[C]CTC	TTG	CTC	0	0			TCA[G]AAC	TCA	AAC	0	0
ACT[C]TCT	ACT	TCT	34	1	97.14		GAG[C]AAG	GAG	AAG	13	1	92.86		ACA[G]TCA	ACA	TCA	11	2	84.62		TTC[T]GGC	TTC	GGC	0	0			TTG[C]CGC	TTG	CGC	0	0			TCA[G]AAA	TCA	AAA	0	0
GGA[C]TTG	GGA	TTG	34	1	97.14		ACC[C]CTT	ACC	CTT	13	1	92.86		GGG[G]ACC	GGG	ACC	11	2	84.62		TTC[T]GGT	TTC	GGT	0	0			TTA[C]TTA	TTA	TTA	178	2	98.89		TAT[G]TCC	TAT	TCC	0	1	0
CGT[C]GCT	CGT	GCT	34	1	97.14		GAG[C]TCC	GAG	TCC	13	1	92.86		AAC[G]AAT	AAC	AAT	11	2	84.62		TTC[T]TAC	TTC	TAC	0	0			TTA[C]AAT	TTA	AAT	90	1	98.9		TCA[G]ACA	TCA	ACA	0	0
CTG[C]GAT	CTG	GAT	34	1	97.14		TAC[C]ACT	TAC	ACT	13	1	92.86		AAG[G]CCT	AAG	CCT	22	4	84.62		TTC[T]GTC	TTC	GTC	0	0			TTG[C]ATA	TTG	ATA	91	1	98.91		TCA[G]AAT	TCA	AAT	0	1	0
TTG[C]GAG	TTG	GAG	35	1	97.22		CAG[C]AGC	CAG	AGC	13	1	92.86		ACT[G]AAC	ACT	AAC	11	2	84.62		TGG[T]GAG	TGG	GAG	29	2	93.55		TTT[C]AGT	TTT	AGT	196	2	98.99		TCA[G]AAG	TCA	AAG	0	1	0
TGC[C]TCA	TGC	TCA	35	1	97.22		TGA[C]AGC	TGA	AGC	26	2	92.86		ACG[G]TAC	ACG	TAC	22	4	84.62		TTC[T]GCC	TTC	GCC	0	0			TTA[C]AGT	TTA	AGT	98	1	98.99		TAT[G]GCC	TAT	GCC	0	0
TGA[C]TCA	TGA	TCA	35	1	97.22		GTC[C]GTT	GTC	GTT	13	1	92.86		CGT[G]TGA	CGT	TGA	11	2	84.62		TTC[T]GCG	TTC	GCG	0	0			AAT[C]ATT	AAT	ATT	100	1	99.01		TAT[G]GCA	TAT	GCA	0	2	0
TAG[C]TGA	TAG	TGA	35	1	97.22		CAG[C]GAT	CAG	GAT	13	1	92.86		TCC[G]TGC	TCC	TGC	22	4	84.62		TTC[T]GGA	TTC	GGA	0	0			AAT[C]TAT	AAT	TAT	102	1	99.03		TAT[G]CTC	TAT	CTC	0	1	0
CGG[C]GTT	CGG	GTT	35	1	97.22		CGC[C]CGA	CGC	CGA	13	1	92.86		CGG[G]CAG	CGG	CAG	11	2	84.62		TTC[T]GCT	TTC	GCT	0	0			TTT[C]TAG	TTT	TAG	187	1	99.47		TAT[G]TCA	TAT	TCA	0	0
GTC[C]GTC	GTC	GTC	35	1	97.22		GCA[C]GTA	GCA	GTA	13	1	92.86		CGT[G]AGA	CGT	AGA	11	2	84.62		TCC[T]CCG	TCC	CCG	0	0			GAT[C]CTG	GAT	CTG	1	0	100		TAT[G]TAC	TAT	TAC	0	0
GTT[C]GAA	GTT	GAA	35	1	97.22		CAT[C]ATA	CAT	ATA	13	1	92.86		ACG[G]GAG	ACG	GAG	11	2	84.62		TCC[T]CCC	TCC	CCC	0	0			TTG[C]GAC	TTG	GAC	2	0	100		TAT[G]GGC	TAT	GGC	0	0
TAG[C]GCT	TAG	GCT	35	1	97.22		TGC[C]CCG	TGC	CCG	13	1	92.86		GAG[G]TAG	GAG	TAG	11	2	84.62		TCC[T]CCA	TCC	CCA	0	0			GAT[C]TAC	GAT	TAC	2	0	100		TCA[G]ACC	TCA	ACC	0	0
AGT[C]ATG	AGT	ATG	35	1	97.22		TAG[C]GGG	TAG	GGG	13	1	92.86		GAG[G]TGA	GAG	TGA	11	2	84.62		TCC[T]CGC	TCC	CGC	0	0			TTG[C]CCA	TTG	CCA	0	0			TCA[G]ATG	TCA	ATG	0	1	0
ACG[C]AAT	ACG	AAT	35	1	97.22		CAT[C]GGA	CAT	GGA	13	1	92.86		GAC[G]GAC	GAC	GAC	11	2	84.62		TCC[T]CGA	TCC	CGA	0	0			GAT[C]GGC	GAT	GGC	1	0	100		TCA[G]ATC	TCA	ATC	0	0
GGT[C]TTA	GGT	TTA	35	1	97.22		TAG[C]GGA	TAG	GGA	13	1	92.86		TTC[G]AAC	TTC	AAC	22	4	84.62		TCC[T]CCT	TCC	CCT	0	0			TTG[C]CAG	TTG	CAG	1	0	100		TCA[G]ATA	TCA	ATA	0	0
GCT[C]GTG	GCT	GTG	35	1	97.22		TGA[C]AGA	TGA	AGA	13	1	92.86		GAA[G]CTC	GAA	CTC	22	4	84.62		TCC[T]CAT	TCC	CAT	0	0			TTG[C]CAC	TTG	CAC	1	0	100		TCA[G]CAC	TCA	CAC	0	0
GTA[C]TCA	GTA	TCA	35	1	97.22		GCT[C]ATA	GCT	ATA	13	1	92.86		GAC[G]CAC	GAC	CAC	11	2	84.62		TAA[T]GTA	TAA	GTA	46	3	93.88		TTG[C]CCC	TTG	CCC	0	0			TCA[G]CAA	TCA	CAA	0	0
GTG[C]TTC	GTG	TTC	35	1	97.22		AAG[C]TCA	AAG	TCA	13	1	92.86		TTT[G]CGC	TTT	CGC	11	2	84.62		GAG[T]GTA	GAG	GTA	31	2	93.94		TTG[C]CAA	TTG	CAA	2	0	100		TCA[G]ATT	TCA	ATT	0	0
CGG[C]TTT	CGG	TTT	36	1	97.3		CAC[C]TAG	CAC	TAG	13	1	92.86		AAA[G]CCT	AAA	CCT	11	2	84.62		TCC[T]CAA	TCC	CAA	0	0			TTG[C]CGA	TTG	CGA	0	0			TCA[G]AGA	TCA	AGA	0	0
CGA[C]AAT	CGA	AAT	36	1	97.3		CAC[C]ATT	CAC	ATT	26	2	92.86		ATC[G]AGG	ATC	AGG	11	2	84.62		TCC[T]CAG	TCC	CAG	0	0			AAT[C]TTT	AAT	TTT	186	1	99.47		TCA[G]ACT	TCA	ACT	0	1	0
TGG[C]TCA	TGG	TCA	36	1	97.3		AAG[C]CAC	AAG	CAC	13	1	92.86		ATC[G]AAC	ATC	AAC	11	2	84.62		TCC[T]CAC	TCC	CAC	0	0			TTG[C]CTA	TTG	CTA	1	0	100		TCA[G]ACG	TCA	ACG	0	0
GCT[C]TGT	GCT	TGT	36	1	97.3		CCC[C]GTG	CCC	GTG	13	1	92.86		AGA[G]ATG	AGA	ATG	11	2	84.62		TAA[T]GGT	TAA	GGT	73	5	93.59		TTG[C]CCG	TTG	CCG	0	0			TCA[G]AGT	TCA	AGT	0	1	0
GGA[C]TCT	GGA	TCT	36	1	97.3		CCC[C]GTC	CCC	GTC	13	1	92.86		AGG[G]ACA	AGG	ACA	11	2	84.62		TCC[T]GAG	TCC	GAG	0	0			TTG[C]CCT	TTG	CCT	1	0	100		TCA[G]AGG	TCA	AGG	0	0
GAT[C]GAT	GAT	GAT	36	1	97.3		CAC[C]CCT	CAC	CCT	13	1	92.86		AGG[G]AAG	AGG	AAG	11	2	84.62		TAG[T]ATT	TAG	ATT	108	7	93.91		GAT[C]GAC	GAT	GAC	1	0	100		TCA[G]AGC	TCA	AGC	0	0
CTC[C]CTG	CTC	CTG	36	1	97.3		ACA[C]TGA	ACA	TGA	13	1	92.86		CAG[G]TTG	CAG	TTG	11	2	84.62		TCC[T]GAC	TCC	GAC	0	0			TTG[C]AAA	TTG	AAA	44	0	100		TAT[G]CGG	TAT	CGG	0	0
AGA[C]TTC	AGA	TTC	36	1	97.3		GCC[C]GTT	GCC	GTT	13	1	92.86		AGG[G]AGA	AGG	AGA	11	2	84.62		TTT[T]GAG	TTT	GAG	77	5	93.9		TTC[C]GGC	TTC	GGC	0	0			TAG[G]GGC	TAG	GGC	0	1	0
GTC[C]TCA	GTC	TCA	36	1	97.3		CCC[C]CCT	CCC	CCT	13	1	92.86		CCA[G]CAG	CCA	CAG	11	2	84.62		GAT[T]ATT	GAT	ATT	124	8	93.94		TTC[C]GGG	TTC	GGG	0	0			TAG[G]GCT	TAG	GCT	0	0
TGT[C]AAA	TGT	AAA	36	1	97.3		GGT[C]AGC	GGT	AGC	13	1	92.86		AGA[G]GGC	AGA	GGC	11	2	84.62		TCC[T]GAT	TCC	GAT	0	0			TTC[C]GCT	TTC	GCT	0	0			TAG[G]GCG	TAG	GCG	0	0
GAT[C]TAC	GAT	TAC	36	1	97.3		AAG[C]CTC	AAG	CTC	13	1	92.86		ATT[G]TGC	ATT	TGC	22	4	84.62		TCC[T]CTT	TCC	CTT	0	0			TTC[C]GGA	TTC	GGA	0	0			TAG[G]TCC	TAG	TCC	0	0
CTG[C]TGG	CTG	TGG	36	1	97.3		GTG[C]CAG	GTG	CAG	13	1	92.86		CCA[G]CTA	CCA	CTA	11	2	84.62		TCC[T]CTA	TCC	CTA	0	0			TTC[C]GTG	TTC	GTG	0	0			TAG[G]TCA	TAG	TCA	0	1	0
GTG[C]ATA	GTG	ATA	37	1	97.37		AGG[C]GAG	AGG	GAG	13	1	92.86		CCA[G]AAC	CCA	AAC	11	2	84.62		TCC[T]CGT	TCC	CGT	0	0			TTC[C]TAA	TTC	TAA	0	0			TAG[G]GTC	TAG	GTC	0	2	0
CGT[C]ATA	CGT	ATA	37	1	97.37		CCC[C]TCG	CCC	TCG	13	1	92.86		AAA[G]ATG	AAA	ATG	11	2	84.62		TCC[T]CGG	TCC	CGG	0	0			TTC[C]GTA	TTC	GTA	1	0	100		TAG[G]CTA	TAG	CTA	0	0
GAA[C]TCT	GAA	TCT	37	1	97.37		TCG[C]CGA	TCG	CGA	13	1	92.86		TTG[G]CGA	TTG	CGA	11	2	84.62		TCC[T]CTG	TCC	CTG	0	0			TTC[C]GTC	TTC	GTC	0	0			TAG[G]CGG	TAG	CGG	0	0
GCT[C]ATA	GCT	ATA	37	1	97.37		CAC[C]AGG	CAC	AGG	13	1	92.86		CAC[G]ACG	CAC	ACG	11	2	84.62		TCC[T]CTC	TCC	CTC	0	0			TTC[C]GAC	TTC	GAC	0	0			TAG[G]CGC	TAG	CGC	0	0
CGA[C]TAT	CGA	TAT	37	1	97.37		CAC[C]ATG	CAC	ATG	13	1	92.86		ATC[G]GCA	ATC	GCA	11	2	84.62		TAG[T]ATG	TAG	ATG	75	5	93.75		TTC[C]GAG	TTC	GAG	0	0			TAG[G]GCC	TAG	GCC	0	0
GTA[C]GTC	GTA	GTC	37	1	97.37		GCC[C]GTA	GCC	GTA	13	1	92.86		CCG[G]GAG	CCG	GAG	11	2	84.62		TCC[T]AAA	TCC	AAA	0	0			TTC[C]CTT	TTC	CTT	0	0			TAG[G]GAC	TAG	GAC	0	0
CAA[C]GAT	CAA	GAT	37	1	97.37		GCC[C]CAA	GCC	CAA	13	1	92.86		CCG[G]GCT	CCG	GCT	11	2	84.62		TCA[T]TGC	TCA	TGC	0	0			TTC[C]GAA	TTC	GAA	1	0	100		TAG[G]CTC	TAG	CTC	0	0
GGT[C]CTA	GGT	CTA	37	1	97.37		CAC[C]GTA	CAC	GTA	13	1	92.86		AGC[G]TCG	AGC	TCG	22	4	84.62		TCA[T]TGA	TCA	TGA	0	0			GCA[C]AAT	GCA	AAT	2	0	100		TAG[G]TGC	TAG	TGC	0	0
GTT[C]GGA	GTT	GGA	37	1	97.37		ATG[C]GGT	ATG	GGT	13	1	92.86		TAG[G]TCC	TAG	TCC	28	5	84.85		TCC[T]AAG	TCC	AAG	0	0			TTC[C]GCG	TTC	GCG	0	0			TAT[G]CCC	TAT	CCC	0	0
GAT[C]GCT	GAT	GCT	37	1	97.37		ATG[C]TAT	ATG	TAT	26	2	92.86		ACT[G]CTT	ACT	CTT	28	5	84.85		TTG[T]GAT	TTG	GAT	103	7	93.64		TTC[C]GCA	TTC	GCA	0	0			TAT[G]CAT	TAT	CAT	0	2	0
CGT[C]ACG	CGT	ACG	38	1	97.44		GCT[C]GCT	GCT	GCT	13	1	92.86		GAA[G]TCT	GAA	TCT	28	5	84.85		TCC[T]AAC	TCC	AAC	0	0			TTC[C]GCC	TTC	GCC	0	0			TAT[G]CAG	TAT	CAG	0	0
CGT[C]CTG	CGT	CTG	38	1	97.44		TAT[C]AGG	TAT	AGG	26	2	92.86		CGT[G]TTA	CGT	TTA	28	5	84.85		TCA[T]TCT	TCA	TCT	0	0			TTC[C]TGG	TTC	TGG	0	0			TAT[G]CGC	TAT	CGC	0	0
ATG[C]TGT	ATG	TGT	38	1	97.44		TTT[C]CCC	TTT	CCC	26	2	92.86		CGT[G]TCC	CGT	TCC	34	6	85		TCA[T]TCA	TCA	TCA	0	0			TTC[C]TTA	TTC	TTA	1	0	100		TAT[G]CCT	TAT	CCT	0	0
GAC[C]TAT	GAC	TAT	38	1	97.44		GTG[C]AAA	GTG	AAA	13	1	92.86		AGT[G]CCC	AGT	CCC	17	3	85		TCA[T]TAA	TCA	TAA	0	0			TTC[C]TGC	TTC	TGC	0	0			TAT[G]CCG	TAT	CCG	0	1	0
TGC[C]TAA	TGC	TAA	38	1	97.44		TTC[C]GCT	TTC	GCT	26	2	92.86		TAC[G]ATC	TAC	ATC	17	3	85		TCA[T]GTT	TCA	GTT	0	0			GAT[C]TGC	GAT	TGC	1	0	100		TAT[G]ACC	TAT	ACC	0	0
GGT[C]TCA	GGT	TCA	38	1	97.44		GGC[C]TAA	GGC	TAA	13	1	92.86		TAG[G]AAT	TAG	AAT	17	3	85		TCA[T]TCG	TCA	TCG	0	0			TTC[C]TTT	TTC	TTT	2	0	100		TAT[G]ACA	TAT	ACA	0	1	0
TGA[C]TGG	TGA	TGG	38	1	97.44		TAA[C]ACG	TAA	ACG	13	1	92.86		CCG[G]TCG	CCG	TCG	17	3	85		TTG[T]GTG	TTG	GTG	125	8	93.98		GAT[C]TCA	GAT	TCA	1	0	100		TAT[G]AAC	TAT	AAC	0	0
TAG[C]GAA	TAG	GAA	38	1	97.44		GAA[C]GTC	GAA	GTC	13	1	92.86		CCT[G]GCA	CCT	GCA	17	3	85		TCA[T]TCC	TCA	TCC	0	0			TTC[C]TTC	TTC	TTC	0	0			TAT[G]CAC	TAT	CAC	0	0
TGC[C]TGT	TGC	TGT	38	1	97.44		TAC[C]GTA	TAC	GTA	13	1	92.86		TAC[G]CCC	TAC	CCC	17	3	85		TCC[T]AAT	TCC	AAT	0	0			GAT[C]TCG	GAT	TCG	1	0	100		TAT[G]CAA	TAT	CAA	0	0
GTC[C]TCC	GTC	TCC	38	1	97.44		GCT[C]TCA	GCT	TCA	26	2	92.86		CAA[G]CTG	CAA	CTG	17	3	85		TCC[T]ATA	TCC	ATA	0	0			GAT[C]TTC	GAT	TTC	1	0	100		TAT[G]ACG	TAT	ACG	0	1	0
GTA[C]AAG	GTA	AAG	38	1	97.44		GTC[C]TCT	GTC	TCT	27	2	93.1		GGG[G]CAA	GGG	CAA	17	3	85		TCC[T]AGT	TCC	AGT	0	0			TTC[C]TCA	TTC	TCA	0	0			TCA[G]TGG	TCA	TGG	0	1	0
TGT[C]GAC	TGT	GAC	38	1	97.44		TTC[C]CGT	TTC	CGT	27	2	93.1		ACA[G]CAC	ACA	CAC	17	3	85		TCC[T]AGG	TCC	AGG	0	0			TTC[C]TAC	TTC	TAC	0	0			TCA[G]TGC	TCA	TGC	0	0
GGT[C]GTA	GGT	GTA	38	1	97.44		ACT[C]ATT	ACT	ATT	27	2	93.1		AAT[G]CGC	AAT	CGC	17	3	85		TCC[T]ATT	TCC	ATT	0	0			TTC[C]TAT	TTC	TAT	1	0	100		TCA[G]TCT	TCA	TCT	0	1	0
CTC[C]TTG	CTC	TTG	39	1	97.5		TCA[C]GGT	TCA	GGT	27	2	93.1		GTA[G]ATT	GTA	ATT	17	3	85		TCC[T]ATG	TCC	ATG	0	0			TTC[C]TCT	TTC	TCT	0	0			TCA[G]TTC	TCA	TTC	0	0
CTC[C]TTA	CTC	TTA	39	1	97.5		TCA[C]GTT	TCA	GTT	27	2	93.1		CCC[G]GCC	CCC	GCC	17	3	85		TCC[T]ATC	TCC	ATC	0	0			TTC[C]TGA	TTC	TGA	0	0			TCA[G]TTA	TCA	TTA	0	2	0
TGG[C]TTA	TGG	TTA	39	1	97.5		CTT[C]AAG	CTT	AAG	27	2	93.1		ACG[G]CTG	ACG	CTG	17	3	85		TCC[T]ACG	TCC	ACG	0	0			TTC[C]TCC	TTC	TCC	0	0			TCA[G]TGT	TCA	TGT	0	0
GAG[C]ATT	GAG	ATT	39	1	97.5		ATG[C]CTA	ATG	CTA	27	2	93.1		CGC[G]CAA	CGC	CAA	17	3	85		TCC[T]ACC	TCC	ACC	0	0			TTC[C]TCG	TTC	TCG	0	0			TCA[G]TAG	TCA	TAG	0	0
TGT[C]GTG	TGT	GTG	39	1	97.5		ATT[C]ATA	ATT	ATA	27	2	93.1		CAG[G]ACT	CAG	ACT	17	3	85		TCC[T]ACA	TCC	ACA	0	0			GAG[C]TAC	GAG	TAC	2	0	100		TCA[G]TAC	TCA	TAC	0	0
GTT[C]GAT	GTT	GAT	39	1	97.5		TTT[C]CAT	TTT	CAT	27	2	93.1		GAC[G]CAG	GAC	CAG	17	3	85		TCC[T]AGC	TCC	AGC	0	0			TTT[C]CGA	TTT	CGA	0	0			TCA[G]GTT	TCA	GTT	0	1	0
TGT[C]GGT	TGT	GGT	40	1	97.56		GGT[C]TCA	GGT	TCA	27	2	93.1		CGA[G]AGT	CGA	AGT	17	3	85		TCC[T]AGA	TCC	AGA	0	0			GAG[C]TAT	GAG	TAT	66	0	100		TCA[G]TCG	TCA	TCG	0	2	0
AAG[C]GTT	AAG	GTT	40	1	97.56		TCT[C]CTG	TCT	CTG	27	2	93.1		CGA[G]CGT	CGA	CGT	17	3	85		TCC[T]ACT	TCC	ACT	0	0			GAG[C]TAA	GAG	TAA	22	0	100		TCA[G]TCC	TCA	TCC	0	1	0
CAA[C]TCT	CAA	TCT	40	1	97.56		TGT[C]TAG	TGT	TAG	27	2	93.1		ATC[G]GCG	ATC	GCG	17	3	85		TTT[T]TTA	TTT	TTA	163	11	93.68		TTT[C]CTA	TTT	CTA	1	0	100		TCA[G]TCA	TCA	TCA	0	1	0
GTG[C]TAA	GTG	TAA	40	1	97.56		TCG[C]CTG	TCG	CTG	27	2	93.1		TCG[G]GCA	TCG	GCA	17	3	85		TCC[T]TTC	TCC	TTC	0	0			TTT[C]CGG	TTT	CGG	0	0			TCC[G]AAA	TCC	AAA	0	0
AGC[C]TAT	AGC	TAT	40	1	97.56		TTT[C]GGC	TTT	GGC	27	2	93.1		CCG[G]GAC	CCG	GAC	17	3	85		TTT[T]GTT	TTT	GTT	221	15	93.64		TTT[C]CGC	TTT	CGC	1	0	100		TCC[G]AGC	TCC	AGC	0	1	0
GTA[C]GGT	GTA	GGT	40	1	97.56		ATA[C]TTA	ATA	TTA	27	2	93.1		TCA[G]CCA	TCA	CCA	17	3	85		TCC[T]TTA	TCC	TTA	0	0			TTT[C]CCT	TTT	CCT	0	0			TCC[G]AGA	TCC	AGA	0	0
GCC[C]TTA	GCC	TTA	40	1	97.56		CGG[C]CCG	CGG	CCG	14	1	93.33		TCC[G]CTT	TCC	CTT	34	6	85		GTT[T]ATA	GTT	ATA	107	7	93.86		TTT[C]CCA	TTT	CCA	0	0			TCC[G]ACT	TCC	ACT	0	2	0
GTG[C]CTA	GTG	CTA	40	1	97.56		GTT[C]GTC	GTT	GTC	28	2	93.33		GGA[G]ATT	GGA	ATT	17	3	85		TCC[T]TTG	TCC	TTG	0	0			TTT[C]CAT	TTT	CAT	2	0	100		TCC[G]ATA	TCC	ATA	0	0
AGT[C]ATC	AGT	ATC	40	1	97.56		GGC[C]GTT	GGC	GTT	14	1	93.33		CCT[G]CAC	CCT	CAC	23	4	85.19		TAT[T]GAT	TAT	GAT	91	6	93.81		TTT[C]CAG	TTT	CAG	0	0			TCC[G]AGT	TCC	AGT	0	0
AGG[C]TAT	AGG	TAT	41	1	97.62		CTA[C]GAA	CTA	GAA	14	1	93.33		TCC[G]GCC	TCC	GCC	23	4	85.19		GAA[T]AGT	GAA	AGT	46	3	93.88		GAG[C]TCT	GAG	TCT	2	0	100		TCC[G]AGG	TCC	AGG	0	1	0
AGT[C]GTT	AGT	GTT	41	1	97.62		CTA[C]GCA	CTA	GCA	14	1	93.33		CGC[G]TCA	CGC	TCA	23	4	85.19		TCC[T]TGT	TCC	TGT	0	0			GAG[C]TCA	GAG	TCA	1	0	100		TCC[G]AAT	TCC	AAT	0	0
GAT[C]GTC	GAT	GTC	41	1	97.62		CGA[C]CGC	CGA	CGC	14	1	93.33		GAC[G]CTG	GAC	CTG	23	4	85.19		TCC[T]TCT	TCC	TCT	0	0			TTT[C]CCG	TTT	CCG	0	0			TCC[G]AAG	TCC	AAG	0	1	0
GAC[C]TTC	GAC	TTC	41	1	97.62		GGC[C]CTG	GGC	CTG	14	1	93.33		CTC[G]CGA	CTC	CGA	23	4	85.19		TCC[T]TCG	TCC	TCG	0	0			TTT[C]CCC	TTT	CCC	0	0			TCC[G]AAC	TCC	AAC	0	1	0
AGG[C]TTA	AGG	TTA	42	1	97.67		AGT[C]GTC	AGT	GTC	28	2	93.33		GAT[G]TCC	GAT	TCC	23	4	85.19		TCC[T]TGC	TCC	TGC	0	0			TTT[C]TCC	TTT	TCC	0	0			TCC[G]ACG	TCC	ACG	0	0
GCT[C]TCT	GCT	TCT	42	1	97.67		TGG[C]GGC	TGG	GGC	14	1	93.33		ACT[G]CGT	ACT	CGT	23	4	85.19		TCC[T]TGG	TCC	TGG	0	0			TTT[C]TCA	TTT	TCA	1	0	100		TCC[G]ACC	TCC	ACC	0	0
AGC[C]TTC	AGC	TTC	42	1	97.67		ATC[C]AAG	ATC	AAG	14	1	93.33		CAA[G]TTG	CAA	TTG	23	4	85.19		TAG[T]TTT	TAG	TTT	215	14	93.89		GAG[C]GGC	GAG	GGC	1	0	100		TCC[G]ACA	TCC	ACA	0	0
TGA[C]CGT	TGA	CGT	42	1	97.67		GGC[C]TTG	GGC	TTG	14	1	93.33		ATG[G]TCC	ATG	TCC	23	4	85.19		TCC[T]TTT	TCC	TTT	0	0			TTT[C]TGC	TTT	TGC	2	0	100		TCA[G]GTG	TCA	GTG	0	0
CCG[C]TTC	CCG	TTC	42	1	97.67		TGG[C]GGA	TGG	GGA	14	1	93.33		ACG[G]ATT	ACG	ATT	23	4	85.19		GTG[T]TGG	GTG	TGG	77	5	93.9		GAG[C]CTT	GAG	CTT	2	0	100		TCA[G]CGG	TCA	CGG	0	1	0
GTC[C]GGT	GTC	GGT	42	1	97.67		ATC[C]ACA	ATC	ACA	14	1	93.33		CTT[G]AAT	CTT	AAT	23	4	85.19		GTG[T]TTA	GTG	TTA	185	12	93.91		TTT[C]TTC	TTT	TTC	1	0	100		TCA[G]CGC	TCA	CGC	0	1	0
AGG[C]ATT	AGG	ATT	43	1	97.73		CGC[C]CGT	CGC	CGT	14	1	93.33		AGG[G]TAC	AGG	TAC	23	4	85.19		TCG[T]ACG	TCG	ACG	0	0			GAG[C]GAC	GAG	GAC	1	0	100		TCA[G]CGA	TCA	CGA	0	0
GAT[C]TGG	GAT	TGG	43	1	97.73		TCC[C]TGT	TCC	TGT	14	1	93.33		TAG[G]TCT	TAG	TCT	23	4	85.19		TCG[T]AGA	TCG	AGA	0	0			TTT[C]GGC	TTT	GGC	2	0	100		TCA[G]CTC	TCA	CTC	0	1	0
GGT[C]CGT	GGT	CGT	43	1	97.73		GGC[C]CTA	GGC	CTA	14	1	93.33		TTC[G]CTT	TTC	CTT	23	4	85.19		TCG[T]ACT	TCG	ACT	0	0			TTT[C]GCA	TTT	GCA	1	0	100		TCA[G]CTA	TCA	CTA	0	0
GGT[C]TAA	GGT	TAA	43	1	97.73		CGA[C]GCT	CGA	GCT	14	1	93.33		CTA[G]GCA	CTA	GCA	23	4	85.19		TCG[T]ACC	TCG	ACC	0	0			TTT[C]CTT	TTT	CTT	4	0	100		TCA[G]CGT	TCA	CGT	0	1	0
GGT[C]TAT	GGT	TAT	43	1	97.73		TCC[C]AAC	TCC	AAC	14	1	93.33		TAG[G]TAT	TAG	TAT	23	4	85.19		TCG[T]AAC	TCG	AAC	0	0			TTT[C]CTC	TTT	CTC	0	0			TCA[G]CCA	TCA	CCA	0	1	0
GGT[C]ATG	GGT	ATG	43	1	97.73		ATA[C]GCC	ATA	GCC	14	1	93.33		GCA[G]CTC	GCA	CTC	29	5	85.29		TCG[T]AAA	TCG	AAA	0	0			TTT[C]GCC	TTT	GCC	0	0			TCA[G]CAT	TCA	CAT	0	2	0
CTG[C]TGT	CTG	TGT	44	1	97.78		AGG[C]CAG	AGG	CAG	14	1	93.33		CCC[G]CTC	CCC	CTC	29	5	85.29		TCG[T]AAT	TCG	AAT	0	0			TTT[C]GCT	TTT	GCT	0	0			TCA[G]CAG	TCA	CAG	0	1	0
GTA[C]CGT	GTA	CGT	44	1	97.78		CGA[C]TCA	CGA	TCA	14	1	93.33		CTC[G]CTA	CTC	CTA	29	5	85.29		TAT[T]TAG	TAT	TAG	62	4	93.94		GAG[C]GTC	GAG	GTC	1	0	100		TCA[G]CCT	TCA	CCT	0	0
GTG[C]AAT	GTG	AAT	44	1	97.78		TCC[C]ACA	TCC	ACA	14	1	93.33		AGT[G]TAC	AGT	TAC	29	5	85.29		TCG[T]ACA	TCG	ACA	0	0			TTT[C]GCG	TTT	GCG	0	0			TCA[G]CCG	TCA	CCG	0	1	0
TGG[C]ATG	TGG	ATG	45	1	97.83		TTA[C]TGC	TTA	TGC	28	2	93.33		GTC[G]TCA	GTC	TCA	29	5	85.29		GTT[T]TTG	GTT	TTG	208	14	93.69		TTT[C]CAC	TTT	CAC	2	0	100		TCA[G]CCC	TCA	CCC	0	0
CGT[C]AAT	CGT	AAT	45	1	97.83		GAG[C]TCT	GAG	TCT	14	1	93.33		CTC[G]TAA	CTC	TAA	29	5	85.29		TCC[T]GGT	TCC	GGT	0	0			TTG[C]TCC	TTG	TCC	0	0			TCA[G]CTG	TCA	CTG	0	0
TGT[C]CGG	TGT	CGG	46	1	97.87		GAG[C]GTT	GAG	GTT	14	1	93.33		ACG[G]TAT	ACG	TAT	29	5	85.29		TCC[T]GGG	TCC	GGG	0	0			GAT[C]CCC	GAT	CCC	1	0	100		TCA[G]GGG	TCA	GGG	0	0
GTA[C]GTA	GTA	GTA	46	1	97.87		ATT[C]CAC	ATT	CAC	28	2	93.33		ATC[G]CTA	ATC	CTA	29	5	85.29		TCC[T]GTC	TCC	GTC	0	0			GAT[C]CCG	GAT	CCG	2	0	100		TCA[G]GGC	TCA	GGC	0	1	0
AGT[C]CCT	AGT	CCT	48	1	97.96		GCT[C]CAC	GCT	CAC	14	1	93.33		CAT[G]CCC	CAT	CCC	35	6	85.37		GTT[T]TGA	GTT	TGA	155	10	93.94		GAT[C]CAT	GAT	CAT	2	0	100		TCA[G]GGA	TCA	GGA	0	0
TGG[C]TAA	TGG	TAA	49	1	98		GAG[C]TGA	GAG	TGA	14	1	93.33		TCT[G]TAT	TCT	TAT	41	7	85.42		TCC[T]GTA	TCC	GTA	0	0			TTG[C]TCG	TTG	TCG	0	0			TCA[G]GTC	TCA	GTC	0	0
GTA[C]TGA	GTA	TGA	49	1	98		ACG[C]GAG	ACG	GAG	14	1	93.33		CGT[G]ACA	CGT	ACA	18	3	85.71		TCC[T]GGC	TCC	GGC	0	0			GAT[C]CAC	GAT	CAC	1	0	100		TCA[G]GTA	TCA	GTA	0	0
GAA[C]TGT	GAA	TGT	51	1	98.08		ACG[C]GAC	ACG	GAC	14	1	93.33		AAC[G]CCC	AAC	CCC	12	2	85.71		TCC[T]GCC	TCC	GCC	0	0			GAT[C]CAG	GAT	CAG	1	0	100		TCA[G]GGT	TCA	GGT	0	0
GTG[C]TAT	GTG	TAT	55	1	98.21		CAT[C]CAC	CAT	CAC	14	1	93.33		GCA[G]GTT	GCA	GTT	6	1	85.71		TCC[T]GCA	TCC	GCA	0	0			GAT[C]CCT	GAT	CCT	1	0	100		TCA[G]GAG	TCA	GAG	0	1	0
GTG[C]GTT	GTG	GTT	57	1	98.28		GCT[C]ATG	GCT	ATG	14	1	93.33		GGT[G]CTC	GGT	CTC	6	1	85.71		GAA[T]TAT	GAA	TAT	93	6	93.94		GAT[C]CGT	GAT	CGT	1	0	100		TCA[G]GAC	TCA	GAC	0	0
GGT[C]AAT	GGT	AAT	58	1	98.31		ATT[C]CTT	ATT	CTT	42	3	93.33		GCC[G]ACG	GCC	ACG	18	3	85.71		TCC[T]GGA	TCC	GGA	0	0			TTG[C]GCC	TTG	GCC	0	0			TCA[G]CTT	TCA	CTT	0	1	0
CGT[C]TGT	CGT	TGT	58	1	98.31		CCA[C]TTT	CCA	TTT	28	2	93.33		ACG[G]CCA	ACG	CCA	12	2	85.71		TCC[T]GCT	TCC	GCT	0	0			TTG[C]GCA	TTG	GCA	3	0	100		TCA[G]GCT	TCA	GCT	0	0
GGT[C]TGT	GGT	TGT	81	1	98.78		GAC[C]AGC	GAC	AGC	14	1	93.33		CCC[G]AAT	CCC	AAT	12	2	85.71		TCC[T]GCG	TCC	GCG	0	0			TTG[C]GCG	TTG	GCG	0	0			TCA[G]GCG	TCA	GCG	0	0
GGA[C]CTG	GGA	CTG	19	0	100		ATG[C]GAG	ATG	GAG	14	1	93.33		CGT[G]AAT	CGT	AAT	24	4	85.71		TCC[T]TAG	TCC	TAG	0	0			TTG[C]TCA	TTG	TCA	1	0	100		TCA[G]GCC	TCA	GCC	0	2	0
GTG[C]CAT	GTG	CAT	37	0	100		GTA[C]CCC	GTA	CCC	14	1	93.33		CAC[G]AGG	CAC	AGG	6	1	85.71		TCC[T]TAC	TCC	TAC	0	0			TTG[C]GGC	TTG	GGC	1	0	100		TAA[G]TGC	TAA	TGC	0	1	0
GGA[C]CAT	GGA	CAT	27	0	100		GTG[C]TCA	GTG	TCA	28	2	93.33		TTT[G]TTC	TTT	TTC	6	1	85.71		GTT[T]GTA	GTT	GTA	142	9	94.04		GAT[C]CGC	GAT	CGC	1	0	100		TAA[G]TCG	TAA	TCG	0	0
GTC[C]GGG	GTC	GGG	21	0	100		GAC[C]CCC	GAC	CCC	14	1	93.33		ATC[G]CAC	ATC	CAC	18	3	85.71		TCC[T]TCC	TCC	TCC	0	0			TTT[C]AGG	TTT	AGG	111	0	100		TAA[G]TCC	TAA	TCC	0	0
GTC[C]TTA	GTC	TTA	26	0	100		CCA[C]AGG	CCA	AGG	14	1	93.33		GTA[G]TAT	GTA	TAT	18	3	85.71		TCC[T]TCA	TCC	TCA	0	0			TTT[C]AGC	TTT	AGC	1	0	100		TAC[G]AAG	TAC	AAG	0	0
GTG[C]ACA	GTG	ACA	22	0	100		GAG[C]GAA	GAG	GAA	14	1	93.33		GTA[G]TAG	GTA	TAG	18	3	85.71		TCC[T]TAT	TCC	TAT	0	0			TTT[C]ACG	TTT	ACG	0	0			TAC[G]AAC	TAC	AAC	0	1	0
GGA[C]CGG	GGA	CGG	14	0	100		ACA[C]CCT	ACA	CCT	14	1	93.33		CCA[G]CGG	CCA	CGG	18	3	85.71		TCC[T]TAA	TCC	TAA	0	0			GAT[C]AAC	GAT	AAC	1	0	100		TAC[G]AAA	TAC	AAA	0	2	0
GGA[C]TAG	GGA	TAG	22	0	100		CCA[C]GTC	CCA	GTC	14	1	93.33		ACT[G]TTA	ACT	TTA	30	5	85.71		GAT[T]TGG	GAT	TGG	88	6	93.62		GAG[C]TTC	GAG	TTC	1	0	100		TAA[G]GGC	TAA	GGC	0	0
GGA[C]GGC	GGA	GGC	13	0	100		CCA[C]GGA	CCA	GGA	14	1	93.33		TTC[G]CAC	TTC	CAC	30	5	85.71		GTT[T]TAG	GTT	TAG	135	9	93.75		TTT[C]ATC	TTT	ATC	0	0			TAA[G]GCG	TAA	GCG	0	1	0
GGA[C]GAC	GGA	GAC	10	0	100		ACG[C]CTA	ACG	CTA	14	1	93.33		CAC[G]GCT	CAC	GCT	12	2	85.71		TCC[T]GTG	TCC	GTG	0	0			GAT[C]AAA	GAT	AAA	20	0	100		TAA[G]GCC	TAA	GCC	0	0
GTC[C]TTT	GTC	TTT	9	0	100		CAC[C]TGG	CAC	TGG	14	1	93.33		GAT[G]AAT	GAT	AAT	18	3	85.71		GAT[T]TAG	GAT	TAG	61	4	93.85		TTT[C]ACC	TTT	ACC	0	0			TAA[G]TCA	TAA	TCA	0	0
GTG[C]CGC	GTG	CGC	14	0	100		GTC[C]TGC	GTC	TGC	14	1	93.33		GCT[G]TAG	GCT	TAG	12	2	85.71		GTT[T]GTG	GTT	GTG	155	10	93.94		GAT[C]AGG	GAT	AGG	26	0	100		TAA[G]TAC	TAA	TAC	0	1	0
GTG[C]AAA	GTG	AAA	23	0	100		ACC[C]GAT	ACC	GAT	14	1	93.33		CCC[G]GCA	CCC	GCA	12	2	85.71		TCC[T]GTT	TCC	GTT	0	0			TTT[C]AAA	TTT	AAA	83	0	100		TAA[G]GTC	TAA	GTC	0	0
GTC[C]TAT	GTC	TAT	24	0	100		TGA[C]GGG	TGA	GGG	14	1	93.33		CGC[G]GAA	CGC	GAA	6	1	85.71		TTT[T]AGA	TTT	AGA	79	5	94.05		GAT[C]ATC	GAT	ATC	2	0	100		TAC[G]AAT	TAC	AAT	0	0
GGA[C]GGA	GGA	GGA	12	0	100		ACC[C]GTC	ACC	GTC	14	1	93.33		ATC[G]CTT	ATC	CTT	42	7	85.71		TCA[T]AGC	TCA	AGC	0	0			GAT[C]AGC	GAT	AGC	3	0	100		TAC[G]ATG	TAC	ATG	0	0
GCT[C]GAA	GCT	GAA	27	0	100		GCC[C]ATT	GCC	ATT	28	2	93.33		GCA[G]AAA	GCA	AAA	6	1	85.71		TCA[T]AGA	TCA	AGA	0	0			TTT[C]ACA	TTT	ACA	0	0			TAC[G]ATC	TAC	ATC	0	0
GGA[C]GAA	GGA	GAA	10	0	100		TAC[C]GCG	TAC	GCG	14	1	93.33		GGA[G]AGT	GGA	AGT	6	1	85.71		TTG[T]GAA	TTG	GAA	67	4	94.37		GAT[C]AGA	GAT	AGA	22	0	100		TAC[G]ATA	TAC	ATA	0	0
GTG[C]AGT	GTG	AGT	43	0	100		TAC[C]GAC	TAC	GAC	14	1	93.33		ATC[G]GAG	ATC	GAG	12	2	85.71		GAA[T]GTT	GAA	GTT	79	5	94.05		TTT[C]AAC	TTT	AAC	1	0	100		TAC[G]CAG	TAC	CAG	0	1	0
GTC[C]GTA	GTC	GTA	36	0	100		GCC[C]TCC	GCC	TCC	14	1	93.33		GTA[G]GAG	GTA	GAG	12	2	85.71		GAT[T]AAG	GAT	AAG	33	2	94.29		TTA[C]ACG	TTA	ACG	0	0			TAC[G]CAC	TAC	CAC	0	1	0
GTG[C]CCG	GTG	CCG	17	0	100		GTG[C]CGA	GTG	CGA	14	1	93.33		ATC[G]CGC	ATC	CGC	30	5	85.71		TCA[T]ATC	TCA	ATC	0	0			TTA[C]ACC	TTA	ACC	0	0			TAC[G]CAA	TAC	CAA	0	0
GGA[C]CTC	GGA	CTC	17	0	100		TTC[C]GAA	TTC	GAA	14	1	93.33		GAT[G]GCG	GAT	GCG	6	1	85.71		GAG[T]AGA	GAG	AGA	17	1	94.44		TTA[C]ACA	TTA	ACA	0	0			TAC[G]ACG	TAC	ACG	0	1	0
GGA[C]CAC	GGA	CAC	16	0	100		GCA[C]CAG	GCA	CAG	14	1	93.33		GAT[G]GGC	GAT	GGC	6	1	85.71		TAA[T]AGT	TAA	AGT	51	3	94.44		GCC[C]CAG	GCC	CAG	1	0	100		TAC[G]ACC	TAC	ACC	0	0
GGA[C]GCT	GGA	GCT	23	0	100		CAA[C]AGC	CAA	AGC	14	1	93.33		AGC[G]CCA	AGC	CCA	12	2	85.71		TCA[T]ACA	TCA	ACA	0	0			GCC[C]ATG	GCC	ATG	2	0	100		TAC[G]ACA	TAC	ACA	0	0
GGA[C]GCA	GGA	GCA	13	0	100		CAG[C]GGC	CAG	GGC	14	1	93.33		CAA[G]CGC	CAA	CGC	12	2	85.71		TCA[T]ACC	TCA	ACC	0	0			TTA[C]AGC	TTA	AGC	0	0			TAC[G]AGC	TAC	AGC	0	1	0
GTG[C]AAG	GTG	AAG	23	0	100		AAA[C]GAC	AAA	GAC	14	1	93.33		CTG[G]AGT	CTG	AGT	6	1	85.71		TTG[T]AAT	TTG	AAT	136	8	94.44		TTA[C]ACT	TTA	ACT	0	0			TAC[G]AGA	TAC	AGA	0	0
GTC[C]GGC	GTC	GGC	16	0	100		ACA[C]GCT	ACA	GCT	14	1	93.33		TGT[G]CAT	TGT	CAT	6	1	85.71		TCA[T]ACT	TCA	ACT	0	0			TTA[C]AAC	TTA	AAC	0	0			TAC[G]ACT	TAC	ACT	0	1	0
GTC[C]TGA	GTC	TGA	34	0	100		GCG[C]GGC	GCG	GGC	14	1	93.33		ACC[G]TTA	ACC	TTA	24	4	85.71		TCA[T]ACG	TCA	ACG	0	0			GCC[C]CGG	GCC	CGG	1	0	100		TAA[G]GCA	TAA	GCA	0	0
GTC[C]TAG	GTC	TAG	39	0	100		GCA[C]TAT	GCA	TAT	14	1	93.33		CGG[G]GAG	CGG	GAG	6	1	85.71		TCA[T]CCC	TCA	CCC	0	0			TGT[C]TCC	TGT	TCC	1	0	100		TAA[G]ACC	TAA	ACC	0	2	0
GTG[C]AGC	GTG	AGC	20	0	100		CAA[C]CCG	CAA	CCG	14	1	93.33		AAA[G]CGA	AAA	CGA	6	1	85.71		GAG[T]GTT	GAG	GTT	70	4	94.59		GCC[C]CTA	GCC	CTA	1	0	100		TAA[G]ACA	TAA	ACA	0	1	0
GTG[C]ATC	GTG	ATC	33	0	100		GCA[C]TAG	GCA	TAG	14	1	93.33		CCA[G]CTT	CCA	CTT	24	4	85.71		TCA[T]CCA	TCA	CCA	0	0			TGT[C]TCG	TGT	TCG	1	0	100		GTT[G]TGC	GTT	TGC	0	0
GTC[C]TAA	GTC	TAA	37	0	100		GCA[C]GAC	GCA	GAC	14	1	93.33		CGG[G]CGC	CGG	CGC	6	1	85.71		TCA[T]CCT	TCA	CCT	0	0			TGT[C]TTC	TGT	TTC	3	0	100		TAA[G]AGC	TAA	AGC	0	0
GGA[C]CCG	GGA	CCG	10	0	100		CAA[C]CAA	CAA	CAA	14	1	93.33		GCG[G]GAG	GCG	GAG	6	1	85.71		TCA[T]CCG	TCA	CCG	0	0			TGT[C]TGC	TGT	TGC	0	0			TAA[G]ACT	TAA	ACT	0	0
GGA[C]CGT	GGA	CGT	28	0	100		AGC[C]ATC	AGC	ATC	14	1	93.33		GCG[G]GAA	GCG	GAA	12	2	85.71		GAA[T]TAA	GAA	TAA	35	2	94.59		TGT[C]TCT	TGT	TCT	3	0	100		TAA[G]ACG	TAA	ACG	0	0
GGA[C]CCT	GGA	CCT	20	0	100		ATC[C]TCC	ATC	TCC	14	1	93.33		TTT[G]ATG	TTT	ATG	6	1	85.71		TAA[T]TGA	TAA	TGA	36	2	94.74		TTA[C]ATC	TTA	ATC	0	0			GTT[G]GCT	GTT	GCT	0	0
GCT[C]GAC	GCT	GAC	17	0	100		CCC[C]TGC	CCC	TGC	14	1	93.33		CGT[G]GAG	CGT	GAG	12	2	85.71		TCA[T]CAC	TCA	CAC	0	0			TTA[C]CGC	TTA	CGC	0	0			GTT[G]GCG	GTT	GCG	0	0
GTC[C]TGC	GTC	TGC	33	0	100		CCC[C]TAA	CCC	TAA	14	1	93.33		GCG[G]CTT	GCG	CTT	6	1	85.71		TCA[T]CAA	TCA	CAA	0	0			TTA[C]CGA	TTA	CGA	0	0			GTT[G]GCC	GTT	GCC	0	0
GGA[C]CAG	GGA	CAG	9	0	100		GGT[C]CGG	GGT	CGG	14	1	93.33		CGT[G]CGT	CGT	CGT	6	1	85.71		GAA[T]TGG	GAA	TGG	38	2	95		GCC[C]ACG	GCC	ACG	1	0	100		GTT[G]TCG	GTT	TCG	0	1	0
GTG[C]AGG	GTG	AGG	15	0	100		AAC[C]CCG	AAC	CCG	14	1	93.33		GGC[G]CTC	GGC	CTC	12	2	85.71		GAG[T]TAA	GAG	TAA	36	2	94.74		TTA[C]CGG	TTA	CGG	1	0	100		GTT[G]TCC	GTT	TCC	0	0
GTC[C]TAC	GTC	TAC	33	0	100		TGG[C]AGC	TGG	AGC	14	1	93.33		TTT[G]AGG	TTT	AGG	6	1	85.71		GAG[T]TAG	GAG	TAG	37	2	94.87		TTA[C]CTC	TTA	CTC	0	0			GTT[G]GGC	GTT	GGC	0	1	0
GGA[C]GCG	GGA	GCG	10	0	100		CTC[C]TGC	CTC	TGC	14	1	93.33		GGC[G]CTA	GGC	CTA	24	4	85.71		TCA[T]CAG	TCA	CAG	0	0			TTA[C]CTA	TTA	CTA	1	0	100		TAA[G]ATC	TAA	ATC	0	0
GGA[C]CTT	GGA	CTT	33	0	100		AAT[C]GCT	AAT	GCT	14	1	93.33		TCT[G]GCT	TCT	GCT	12	2	85.71		TCA[T]CAT	TCA	CAT	0	0			TTA[C]CGT	TTA	CGT	1	0	100		TAA[G]CGA	TAA	CGA	0	1	0
GTG[C]ATG	GTG	ATG	35	0	100		CTG[C]TAG	CTG	TAG	14	1	93.33		CGG[G]GGA	CGG	GGA	6	1	85.71		TAT[T]TCC	TAT	TCC	0	0			TTA[C]CCT	TTA	CCT	0	0			TAA[G]CCT	TAA	CCT	0	1	0
GTG[C]CAC	GTG	CAC	21	0	100		CCT[C]CGA	CCT	CGA	14	1	93.33		CGT[G]GAA	CGT	GAA	12	2	85.71		TTT[T]GGT	TTT	GGT	143	9	94.08		TTA[C]CAA	TTA	CAA	0	0			TAA[G]CCG	TAA	CCG	0	1	0
GGA[C]GCC	GGA	GCC	10	0	100		GGA[C]ACA	GGA	ACA	14	1	93.33		CAA[G]CAT	CAA	CAT	18	3	85.71		TAT[T]GCC	TAT	GCC	0	0			GCC[C]ATA	GCC	ATA	1	0	100		TAA[G]GAC	TAA	GAC	0	1	0
GTC[C]TCT	GTC	TCT	30	0	100		AGA[C]CGC	AGA	CGC	14	1	93.33		ATG[G]TCT	ATG	TCT	12	2	85.71		TAT[T]GAC	TAT	GAC	0	0			GCC[C]ATC	GCC	ATC	1	0	100		TAA[G]CTC	TAA	CTC	0	1	0
GTC[C]TGG	GTC	TGG	32	0	100		CCG[C]TTG	CCG	TTG	14	1	93.33		GGC[G]AGA	GGC	AGA	6	1	85.71		TAT[T]TGT	TAT	TGT	161	10	94.15		TTA[C]CAC	TTA	CAC	0	0			TAA[G]CGC	TAA	CGC	0	0
GGA[C]CCA	GGA	CCA	12	0	100		GGA[C]GCC	GGA	GCC	14	1	93.33		ATG[G]GAG	ATG	GAG	12	2	85.71		TAT[T]GCA	TAT	GCA	0	0			TTA[C]CCG	TTA	CCG	0	0			TAA[G]CAG	TAA	CAG	0	0
GTG[C]CAG	GTG	CAG	18	0	100		AGA[C]CCA	AGA	CCA	14	1	93.33		ACT[G]CAA	ACT	CAA	12	2	85.71		TTG[T]TAT	TTG	TAT	244	15	94.21		TTA[C]CCC	TTA	CCC	0	0			TAA[G]CAC	TAA	CAC	0	0
GGA[C]CGA	GGA	CGA	8	0	100		TCT[C]CCA	TCT	CCA	28	2	93.33		GGA[G]GAT	GGA	GAT	6	1	85.71		GTT[T]AAG	GTT	AAG	66	4	94.29		TTA[C]CCA	TTA	CCA	0	0			TAA[G]CAA	TAA	CAA	0	0
GGA[C]CCC	GGA	CCC	13	0	100		ATC[C]TGG	ATC	TGG	14	1	93.33		ATG[G]AAG	ATG	AAG	12	2	85.71		TAG[T]GAG	TAG	GAG	33	2	94.29		GCC[C]CTC	GCC	CTC	1	0	100		TAA[G]CCC	TAA	CCC	0	1	0
GTG[C]ACG	GTG	ACG	23	0	100		AAC[C]GGG	AAC	GGG	14	1	93.33		GGA[G]GTA	GGA	GTA	12	2	85.71		TCA[T]AAT	TCA	AAT	0	0			GCC[C]GTT	GCC	GTT	1	0	100		TAA[G]CCA	TAA	CCA	0	2	0
GGA[C]GTC	GGA	GTC	20	0	100		AGG[C]AGG	AGG	AGG	14	1	93.33		ATG[G]AAT	ATG	AAT	18	3	85.71		GAT[T]TAA	GAT	TAA	83	5	94.32		GCC[C]TAA	GCC	TAA	1	0	100		TAA[G]CAT	TAA	CAT	0	1	0
GGA[C]GTT	GGA	GTT	43	0	100		AGC[C]GCC	AGC	GCC	14	1	93.33		ACT[G]CGC	ACT	CGC	18	3	85.71		TTG[T]TGG	TTG	TGG	149	9	94.3		TGT[C]CCC	TGT	CCC	0	0			TAC[G]TGC	TAC	TGC	0	0
GTG[C]ACT	GTG	ACT	35	0	100		AGA[C]CCG	AGA	CCG	14	1	93.33		CGT[G]TTC	CGT	TTC	6	1	85.71		TCA[T]AAG	TCA	AAG	0	0			TGT[C]CCG	TGT	CCG	1	0	100		TAC[G]TGA	TAC	TGA	0	0
GTG[C]CAA	GTG	CAA	32	0	100		TTC[C]TCT	TTC	TCT	29	2	93.55		GGT[G]CGA	GGT	CGA	12	2	85.71		GAA[T]AGG	GAA	AGG	17	1	94.44		TGT[C]CGC	TGT	CGC	0	0			TAC[G]TCT	TAC	TCT	0	0
GGA[C]GGG	GGA	GGG	14	0	100		TCT[C]ACT	TCT	ACT	29	2	93.55		CGC[G]TTG	CGC	TTG	6	1	85.71		TAT[T]ATG	TAT	ATG	68	4	94.44		TGT[C]CGA	TGT	CGA	1	0	100		TAC[G]TTC	TAC	TTC	0	0
GTG[C]ATT	GTG	ATT	24	0	100		GTG[C]CCT	GTG	CCT	29	2	93.55		TCT[G]CCC	TCT	CCC	42	7	85.71		TAG[T]GTA	TAG	GTA	85	5	94.44		TGT[C]CCT	TGT	CCT	0	0			TAC[G]TTA	TAC	TTA	0	0
GTG[C]ACC	GTG	ACC	18	0	100		CTT[C]TGG	CTT	TGG	29	2	93.55		TTC[G]TAG	TTC	TAG	24	4	85.71		TTG[T]TAG	TTG	TAG	120	7	94.49		TGT[C]CCA	TGT	CCA	1	0	100		TAC[G]TGG	TAC	TGG	0	0
GTC[C]GCC	GTC	GCC	10	0	100		AGT[C]CTC	AGT	CTC	29	2	93.55		GCC[G]ATG	GCC	ATG	6	1	85.71		TAG[T]TGA	TAG	TGA	70	4	94.59		GCC[C]TCG	GCC	TCG	1	0	100		TAC[G]TAG	TAC	TAG	0	0
GGT[C]GCC	GGT	GCC	13	0	100		TTT[C]ATA	TTT	ATA	29	2	93.55		ATG[G]CCG	ATG	CCG	18	3	85.71		TAT[T]AGA	TAT	AGA	35	2	94.59		GCC[C]TCT	GCC	TCT	1	0	100		TAC[G]TAC	TAC	TAC	0	0
GGT[C]GCG	GGT	GCG	11	0	100		CGT[C]CCT	CGT	CCT	29	2	93.55		GGG[G]TAC	GGG	TAC	6	1	85.71		TAG[T]TGT	TAG	TGT	159	9	94.64		TGT[C]CAA	TGT	CAA	0	0			TAC[G]TAA	TAC	TAA	0	0
GGG[C]AAA	GGG	AAA	17	0	100		CAG[C]TCC	CAG	TCC	29	2	93.55		ACA[G]GCA	ACA	GCA	6	1	85.71		GAT[T]TTA	GAT	TTA	124	7	94.66		GCC[C]TCC	GCC	TCC	1	0	100		TAC[G]TCG	TAC	TCG	0	0
GGT[C]GCA	GGT	GCA	19	0	100		TAG[C]TTG	TAG	TTG	29	2	93.55		CGT[G]GGA	CGT	GGA	12	2	85.71		GAA[T]ATT	GAA	ATT	54	3	94.74		TGT[C]CAG	TGT	CAG	2	0	100		TAC[G]TCC	TAC	TCC	0	0
GGG[C]AAG	GGG	AAG	13	0	100		TTC[C]TTG	TTC	TTG	29	2	93.55		CAA[G]GGC	CAA	GGC	12	2	85.71		TAG[T]GAT	TAG	GAT	73	4	94.81		GCC[C]TAT	GCC	TAT	1	0	100		TAC[G]TAT	TAC	TAT	0	0
GGA[C]AAC	GGA	AAC	20	0	100		TAG[C]TTT	TAG	TTT	29	2	93.55		TGA[G]GGC	TGA	GGC	6	1	85.71		GTT[T]TTT	GTT	TTT	335	18	94.9		TGT[C]CAC	TGT	CAC	0	0			TAG[G]AAC	TAG	AAC	0	0
GGG[C]AAC	GGG	AAC	14	0	100		GTT[C]CAA	GTT	CAA	29	2	93.55		GCC[G]CCC	GCC	CCC	24	4	85.71		GAA[T]AGA	GAA	AGA	19	1	95		TGT[C]CGG	TGT	CGG	1	0	100		TAG[G]CCC	TAG	CCC	0	1	0
GGT[C]GTC	GGT	GTC	29	0	100		GGG[C]ATT	GGG	ATT	29	2	93.55		ACA[G]CAT	ACA	CAT	12	2	85.71		TAG[T]GAA	TAG	GAA	38	2	95		TGT[C]GTC	TGT	GTC	2	0	100		TAG[G]CCA	TAG	CCA	0	0
GGC[C]TTT	GGC	TTT	52	0	100		GTT[C]ATG	GTT	ATG	29	2	93.55		TGT[G]AAC	TGT	AAC	24	4	85.71		TAG[T]TTG	TAG	TTG	135	7	95.07		TGT[C]GGC	TGT	GGC	3	0	100		TAG[G]CAT	TAG	CAT	0	1	0
GGT[C]GTG	GGT	GTG	39	0	100		TTT[C]GAC	TTT	GAC	29	2	93.55		ACG[G]AGA	ACG	AGA	6	1	85.71		TCA[T]AAC	TCA	AAC	0	0			TGT[C]GCT	TGT	GCT	3	0	100		TAG[G]CGA	TAG	CGA	0	0
GGT[C]GGG	GGT	GGG	17	0	100		TTC[C]CTA	TTC	CTA	29	2	93.55		AAA[G]GCA	AAA	GCA	6	1	85.71		TCA[T]GCT	TCA	GCT	0	0			TGT[C]TAC	TGT	TAC	0	0			TAG[G]CCT	TAG	CCT	0	0
GGT[C]GCT	GGT	GCT	27	0	100		TAT[C]TAC	TAT	TAC	29	2	93.55		ATC[G]ACT	ATC	ACT	24	4	85.71		TAT[T]GGG	TAT	GGG	58	3	95.08		GCC[C]CTG	GCC	CTG	1	0	100		TAG[G]CCG	TAG	CCG	0	1	0
GGT[C]GGA	GGT	GGA	31	0	100		CGT[C]TAT	CGT	TAT	29	2	93.55		GAC[G]AGT	GAC	AGT	12	2	85.71		TCA[T]GCG	TCA	GCG	0	0			GCC[C]CTT	GCC	CTT	1	0	100		TAG[G]ACG	TAG	ACG	0	1	0
GGT[C]GGC	GGT	GGC	13	0	100		AGC[C]CAT	AGC	CAT	15	1	93.75		AGT[G]CTT	AGT	CTT	24	4	85.71		TTG[T]GAG	TTG	GAG	78	4	95.12		TGT[C]TCA	TGT	TCA	0	0			TAG[G]ACC	TAG	ACC	0	1	0
GGG[C]AAT	GGG	AAT	35	0	100		AGT[C]CCA	AGT	CCA	15	1	93.75		AAC[G]TAA	AAC	TAA	12	2	85.71		TCA[T]GGG	TCA	GGG	0	0			TGT[C]GCG	TGT	GCG	3	0	100		TAG[G]ACA	TAG	ACA	0	1	0
GGT[C]CCA	GGT	CCA	31	0	100		ACA[C]GTA	ACA	GTA	15	1	93.75		AAG[G]GAT	AAG	GAT	12	2	85.71		GAT[T]GTT	GAT	GTT	158	8	95.18		TGT[C]CTC	TGT	CTC	0	0			TAG[G]CAC	TAG	CAC	0	1	0
GGT[C]CCC	GGT	CCC	16	0	100		CGG[C]GTA	CGG	GTA	15	1	93.75		AAC[G]GTT	AAC	GTT	18	3	85.71		TAA[T]AGG	TAA	AGG	20	1	95.24		TGT[C]CTA	TGT	CTA	1	0	100		TAG[G]ATC	TAG	ATC	0	1	0
GGT[C]CCG	GGT	CCG	29	0	100		GCG[C]GAC	GCG	GAC	15	1	93.75		TAA[G]TGT	TAA	TGT	12	2	85.71		GAA[T]TTT	GAA	TTT	139	7	95.21		TGT[C]CGT	TGT	CGT	3	0	100		TAG[G]AGC	TAG	AGC	0	0
GGT[C]CAT	GGT	CAT	35	0	100		TCC[C]GGC	TCC	GGC	15	1	93.75		GAA[G]GAA	GAA	GAA	6	1	85.71		GAG[T]TTT	GAG	TTT	155	8	95.09		TGT[C]CTG	TGT	CTG	2	0	100		TAC[G]GTT	TAC	GTT	0	0
GGT[C]CAA	GGT	CAA	26	0	100		TTC[C]GGA	TTC	GGA	15	1	93.75		TGA[G]TTT	TGA	TTT	6	1	85.71		GTT[T]GAG	GTT	GAG	97	5	95.1		TGT[C]GCC	TGT	GCC	0	0			TAC[G]CGT	TAC	CGT	0	0
GGG[C]ACC	GGG	ACC	7	0	100		CGG[C]ATG	CGG	ATG	15	1	93.75		TCG[G]ATT	TCG	ATT	12	2	85.71		TCA[T]GGC	TCA	GGC	0	0			TGT[C]GCA	TGT	GCA	2	0	100		TAC[G]CGG	TAC	CGG	0	0
GGT[C]CAG	GGT	CAG	38	0	100		TAA[C]CCA	TAA	CCA	15	1	93.75		AGT[G]CGA	AGT	CGA	24	4	85.71		TTG[T]TTA	TTG	TTA	181	9	95.26		TGT[C]GAC	TGT	GAC	0	0			TAC[G]CGC	TAC	CGC	0	0
GGT[C]CTC	GGT	CTC	12	0	100		GCG[C]ACC	GCG	ACC	15	1	93.75		TTT[G]GAT	TTT	GAT	12	2	85.71		GAA[T]GGT	GAA	GGT	41	2	95.35		TTA[C]CTG	TTA	CTG	0	0			TAC[G]CTG	TAC	CTG	0	1	0
GGA[C]AAG	GGA	AAG	18	0	100		ATA[C]AAG	ATA	AAG	15	1	93.75		ATA[G]AGG	ATA	AGG	12	2	85.71		TAA[T]TAG	TAA	TAG	41	2	95.35		TTC[C]CAC	TTC	CAC	0	0			TAC[G]CTC	TAC	CTC	0	0
GGT[C]CTG	GGT	CTG	38	0	100		GCG[C]AAG	GCG	AAG	15	1	93.75		ATA[G]ATC	ATA	ATC	18	3	85.71		GAA[T]ATA	GAA	ATA	41	2	95.35		TTC[C]CAA	TTC	CAA	0	0			TAC[G]CTA	TAC	CTA	0	0
GGA[C]ACA	GGA	ACA	14	0	100		GCC[C]GCA	GCC	GCA	15	1	93.75		AAG[G]TGT	AAG	TGT	12	2	85.71		GAT[T]GGA	GAT	GGA	41	2	95.35		TTC[C]ATT	TTC	ATT	1	0	100		TAC[G]CCC	TAC	CCC	0	0
GGA[C]ACG	GGA	ACG	15	0	100		CTC[C]TAG	CTC	TAG	15	1	93.75		ACG[G]GGA	ACG	GGA	12	2	85.71		GTT[T]TGT	GTT	TGT	308	15	95.36		TTC[C]CAG	TTC	CAG	0	0			TAC[G]CCA	TAC	CCA	0	0
GGT[C]CGC	GGT	CGC	24	0	100		AAG[C]GCT	AAG	GCT	15	1	93.75		GTT[G]GCC	GTT	GCC	6	1	85.71		TTG[T]GTT	TTG	GTT	229	11	95.42		TTC[C]CCC	TTC	CCC	1	0	100		TAC[G]CAT	TAC	CAT	0	0
GGA[C]ACC	GGA	ACC	9	0	100		CTG[C]ATC	CTG	ATC	15	1	93.75		AAG[G]GTT	AAG	GTT	12	2	85.71		TTG[T]GGA	TTG	GGA	63	3	95.45		TTC[C]CCA	TTC	CCA	0	0			TAC[G]CGA	TAC	CGA	0	0
GTA[C]AAT	GTA	AAT	19	0	100		GCG[C]CAC	GCG	CAC	15	1	93.75		ACG[G]TTT	ACG	TTT	12	2	85.71		TAG[T]GTT	TAG	GTT	147	7	95.45		TTC[C]CAT	TTC	CAT	1	0	100		TAC[G]CCT	TAC	CCT	0	1	0
GGC[C]TCA	GGC	TCA	26	0	100		GCC[C]CTT	GCC	CTT	15	1	93.75		CAG[G]AGG	CAG	AGG	6	1	85.71		GTG[T]TTG	GTG	TTG	170	8	95.51		TTC[C]ATC	TTC	ATC	1	0	100		TAC[G]CCG	TAC	CCG	0	1	0
GTA[C]ACA	GTA	ACA	24	0	100		CTC[C]GGA	CTC	GGA	15	1	93.75		CAG[G]AGT	CAG	AGT	18	3	85.71		TTG[T]AAG	TTG	AAG	64	3	95.52		TTC[C]AGC	TTC	AGC	1	0	100		TAC[G]GAA	TAC	GAA	0	0
GTA[C]AAA	GTA	AAA	30	0	100		GCC[C]CTA	GCC	CTA	15	1	93.75		CTG[G]TAG	CTG	TAG	12	2	85.71		GTT[T]TTA	GTT	TTA	214	10	95.54		TTC[C]AGA	TTC	AGA	0	0			TAC[G]GGT	TAC	GGT	0	1	0
GCT[C]TTC	GCT	TTC	31	0	100		GCT[C]GCA	GCT	GCA	15	1	93.75		AGC[G]AAA	AGC	AAA	6	1	85.71		GAT[T]AAT	GAT	AAT	86	4	95.56		GCA[C]GAG	GCA	GAG	1	0	100		TAC[G]GGG	TAC	GGG	0	0
GGT[C]TTC	GGT	TTC	33	0	100		GAC[C]GTC	GAC	GTC	15	1	93.75		TAT[G]ATG	TAT	ATG	18	3	85.71		GTT[T]AAT	GTT	AAT	109	5	95.61		TTC[C]AGG	TTC	AGG	0	0			TAC[G]GGC	TAC	GGC	0	1	0
GGT[C]TTT	GGT	TTT	13	0	100		GAC[C]ATG	GAC	ATG	15	1	93.75		TTG[G]ATA	TTG	ATA	24	4	85.71		GAT[T]GAT	GAT	GAT	88	4	95.65		TTC[C]ATA	TTC	ATA	1	0	100		TAC[G]GTG	TAC	GTG	0	0
GTA[C]AGA	GTA	AGA	29	0	100		AGA[C]CGG	AGA	CGG	15	1	93.75		TGA[G]AAA	TGA	AAA	6	1	85.71		GAA[T]ATG	GAA	ATG	44	2	95.65		GCA[C]CTG	GCA	CTG	1	0	100		TAC[G]GTC	TAC	GTC	0	0
GTA[C]AGC	GTA	AGC	30	0	100		GAA[C]CAA	GAA	CAA	15	1	93.75		AAG[G]CGA	AAG	CGA	6	1	85.71		TAA[T]GTG	TAA	GTG	44	2	95.65		TTC[C]AGT	TTC	AGT	1	0	100		TAC[G]GTA	TAC	GTA	0	0
GTA[C]AGG	GTA	AGG	23	0	100		GAA[C]AAT	GAA	AAT	15	1	93.75		TTC[G]CAT	TTC	CAT	36	6	85.71		TTG[T]TAA	TTG	TAA	133	6	95.68		TTC[C]CCG	TTC	CCG	0	0			TAC[G]GCA	TAC	GCA	0	0
GGC[C]TAG	GGC	TAG	20	0	100		TTA[C]TAG	TTA	TAG	30	2	93.75		TGC[G]ACA	TGC	ACA	12	2	85.71		GTG[T]TTT	GTG	TTT	312	14	95.71		GCA[C]ATA	GCA	ATA	1	0	100		TAC[G]GAT	TAC	GAT	0	0
GGC[C]TAT	GGC	TAT	42	0	100		TAA[C]AGG	TAA	AGG	15	1	93.75		AGC[G]AAT	AGC	AAT	12	2	85.71		GAT[T]AGT	GAT	AGT	68	3	95.77		GCA[C]ATC	GCA	ATC	1	0	100		TAC[G]GAC	TAC	GAC	0	0
GTA[C]ACC	GTA	ACC	26	0	100		GAG[C]ACC	GAG	ACC	15	1	93.75		TAT[G]CGG	TAT	CGG	6	1	85.71		TAT[T]AAG	TAT	AAG	46	2	95.83		TTC[C]CGT	TTC	CGT	0	0			TAC[G]GCT	TAC	GCT	0	0
GTA[C]ACT	GTA	ACT	20	0	100		AGA[C]ATC	AGA	ATC	15	1	93.75		TAT[G]TTT	TAT	TTT	6	1	85.71		TAT[T]GAG	TAT	GAG	46	2	95.83		TTC[C]CTA	TTC	CTA	0	0			TAC[G]GCG	TAC	GCG	0	0
GGC[C]TCG	GGC	TCG	20	0	100		AGA[C]AGT	AGA	AGT	15	1	93.75		GAA[G]CAA	GAA	CAA	6	1	85.71		GTT[T]AGT	GTT	AGT	140	6	95.89		TTC[C]CTG	TTC	CTG	0	0			TAC[G]GCC	TAC	GCC	0	1	0
GGT[C]TCG	GGT	TCG	19	0	100		TCA[C]TAC	TCA	TAC	15	1	93.75		TTA[G]TGG	TTA	TGG	6	1	85.71		TAG[T]AAA	TAG	AAA	47	2	95.92		GCA[C]AGC	GCA	AGC	1	0	100		ATT[G]CAC	ATT	CAC	0	1	0
GGT[C]TCT	GGT	TCT	42	0	100		GAA[C]GGC	GAA	GGC	15	1	93.75		TAC[G]GGA	TAC	GGA	18	3	85.71		GAT[T]TGT	GAT	TGT	166	7	95.95		TTC[C]CTC	TTC	CTC	0	0			ATT[G]CAG	ATT	CAG	0	1	0
GGT[C]TGA	GGT	TGA	41	0	100		AGA[C]AGG	AGA	AGG	15	1	93.75		CTC[G]CAT	CTC	CAT	30	5	85.71		GTT[T]AGG	GTT	AGG	72	3	96		GCA[C]ATT	GCA	ATT	1	0	100		ATC[G]GGC	ATC	GGC	0	1	0
GGC[C]TTC	GGC	TTC	28	0	100		GAA[C]TCC	GAA	TCC	15	1	93.75		GAA[G]CCA	GAA	CCA	6	1	85.71		GAT[T]GTG	GAT	GTG	73	3	96.05		GCA[C]CCA	GCA	CCA	1	0	100		ACT[G]CTA	ACT	CTA	0	0
GGT[C]GTT	GGT	GTT	57	0	100		ACA[C]CAC	ACA	CAC	15	1	93.75		CAT[G]CGG	CAT	CGG	18	3	85.71		GTT[T]AAA	GTT	AAA	74	3	96.1		TTC[C]CGA	TTC	CGA	0	0			ACT[G]CTC	ACT	CTC	0	0
GGC[C]TTG	GGC	TTG	24	0	100		GCT[C]TCC	GCT	TCC	15	1	93.75		AGG[G]TCT	AGG	TCT	18	3	85.71		TAG[T]TAA	TAG	TAA	74	3	96.1		TTC[C]CCT	TTC	CCT	0	0			AGT[G]CTT	AGT	CTT	0	2	0
GGT[C]TAC	GGT	TAC	34	0	100		AGA[C]AGA	AGA	AGA	15	1	93.75		AAC[G]TGA	AAC	TGA	12	2	85.71		GTT[T]TAT	GTT	TAT	224	9	96.14		TTC[C]CGC	TTC	CGC	0	0			ACT[G]CTG	ACT	CTG	0	0
GGC[C]TCT	GGC	TCT	37	0	100		CGT[C]GCG	CGT	GCG	15	1	93.75		AGT[G]AAT	AGT	AAT	12	2	85.71		GAT[T]TAT	GAT	TAT	127	5	96.21		TTC[C]CGG	TTC	CGG	0	0			ACT[G]CTT	ACT	CTT	0	2	0
GGT[C]TGG	GGT	TGG	46	0	100		ACA[C]GAG	ACA	GAG	15	1	93.75		TCA[G]AAT	TCA	AAT	24	4	85.71		TAG[T]TAG	TAG	TAG	78	3	96.3		GCA[C]CAC	GCA	CAC	1	0	100		ACG[G]GCC	ACG	GCC	0	1	0
GCT[C]TTT	GCT	TTT	10	0	100		TTC[C]AGA	TTC	AGA	15	1	93.75		GTC[G]TAA	GTC	TAA	30	5	85.71		GAT[T]GAG	GAT	GAG	26	1	96.3		GCA[C]CAG	GCA	CAG	1	0	100		ATT[G]CCA	ATT	CCA	0	1	0
GGA[C]AAA	GGA	AAA	14	0	100		CTT[C]GGG	CTT	GGG	15	1	93.75		CCG[G]AGC	CCG	AGC	12	2	85.71		TCA[T]GTC	TCA	GTC	0	0			TTC[C]ACT	TTC	ACT	0	0			ATT[G]CCC	ATT	CCC	0	1	0
GGC[C]TGT	GGC	TGT	22	0	100		TTC[C]ACG	TTC	ACG	15	1	93.75		CTG[G]CCG	CTG	CCG	12	2	85.71		GAT[T]ATG	GAT	ATG	80	3	96.39		GCA[C]TCG	GCA	TCG	1	0	100		ATT[G]AAC	ATT	AAC	0	1	0
GGC[C]TGG	GGC	TGG	20	0	100		CTT[C]CCA	CTT	CCA	30	2	93.75		CAG[G]AAA	CAG	AAA	6	1	85.71		GTT[T]AGA	GTT	AGA	80	3	96.39		GCA[C]TCT	GCA	TCT	1	0	100		ACT[G]CGC	ACT	CGC	0	1	0
GGC[C]TGC	GGC	TGC	19	0	100		AGG[C]CGT	AGG	CGT	15	1	93.75		CTC[G]TCA	CTC	TCA	42	7	85.71		TAA[T]GTT	TAA	GTT	107	4	96.4		GCA[C]TGA	GCA	TGA	1	0	100		ATG[G]TTC	ATG	TTC	0	3	0
GGG[C]TAA	GGG	TAA	29	0	100		ACA[C]GGA	ACA	GGA	15	1	93.75		GAG[G]AAT	GAG	AAT	12	2	85.71		TAT[T]GTT	TAT	GTT	161	6	96.41		TTA[C]GGC	TTA	GGC	0	0			AGT[G]CGT	AGT	CGT	0	1	0
GGG[C]TAC	GGG	TAC	18	0	100		GTT[C]TCA	GTT	TCA	30	2	93.75		GAG[G]ACT	GAG	ACT	12	2	85.71		TCA[T]GTA	TCA	GTA	0	0			GCA[C]TAT	GCA	TAT	1	0	100		AGA[G]CGG	AGA	CGG	0	1	0
GGG[C]TAG	GGG	TAG	21	0	100		AGC[C]AGC	AGC	AGC	15	1	93.75		GTG[G]ACC	GTG	ACC	12	2	85.71		TTG[T]AGT	TTG	AGT	138	5	96.5		TTA[C]TCA	TTA	TCA	1	0	100		AGG[G]GTC	AGG	GTC	0	1	0
GGG[C]GTG	GGG	GTG	20	0	100		TAA[C]TAC	TAA	TAC	15	1	93.75		AAC[G]GAC	AAC	GAC	12	2	85.71		TCA[T]CGG	TCA	CGG	0	0			TTA[C]TAC	TTA	TAC	1	0	100		ACT[G]CGG	ACT	CGG	0	0
GGG[C]GGT	GGG	GGT	18	0	100		CTT[C]TAG	CTT	TAG	15	1	93.75		GAG[G]ACG	GAG	ACG	6	1	85.71		GAG[T]GTG	GAG	GTG	27	1	96.43		TTA[C]GCT	TTA	GCT	1	0	100		ACT[G]CGT	ACT	CGT	0	0
GGG[C]GTA	GGG	GTA	16	0	100		ACT[C]AAA	ACT	AAA	15	1	93.75		CTA[G]GTC	CTA	GTC	30	5	85.71		TAG[T]TGG	TAG	TGG	82	3	96.47		GCA[C]TTC	GCA	TTC	1	0	100		AGA[G]CGA	AGA	CGA	0	1	0
GGG[C]GTC	GGG	GTC	18	0	100		GAG[C]TCG	GAG	TCG	15	1	93.75		GAC[G]GCC	GAC	GCC	12	2	85.71		TAT[T]TGA	TAT	TGA	83	3	96.51		TTA[C]GCA	TTA	GCA	1	0	100		ATC[G]TAG	ATC	TAG	0	1	0
GGG[C]TCT	GGG	TCT	33	0	100		GGG[C]AGA	GGG	AGA	15	1	93.75		GAG[G]GCC	GAG	GCC	12	2	85.71		GTT[T]ATG	GTT	ATG	115	4	96.64		TTA[C]GAC	TTA	GAC	0	0			ATC[G]TAC	ATC	TAC	0	1	0
GGG[C]TGA	GGG	TGA	12	0	100		CGG[C]TTG	CGG	TTG	30	2	93.75		GTC[G]ATT	GTC	ATT	6	1	85.71		GTT[T]GTT	GTT	GTT	231	8	96.65		TTA[C]GCC	TTA	GCC	0	0			AGG[G]CTC	AGG	CTC	0	2	0
GGG[C]CAG	GGG	CAG	20	0	100		TTG[C]AGA	TTG	AGA	15	1	93.75		ATC[G]ACC	ATC	ACC	18	3	85.71		GTT[T]GGT	GTT	GGT	177	6	96.72		GCA[C]TGG	GCA	TGG	1	0	100		AGC[G]CAC	AGC	CAC	0	1	0
GGG[C]CAT	GGG	CAT	17	0	100		ACG[C]GGC	ACG	GGC	15	1	93.75		CTG[G]CTC	CTG	CTC	30	5	85.71		GTT[T]GGG	GTT	GGG	93	3	96.88		GCA[C]TGT	GCA	TGT	3	0	100		ATC[G]CTG	ATC	CTG	0	1	0
GGG[C]TAT	GGG	TAT	36	0	100		TTC[C]AAA	TTC	AAA	15	1	93.75		CGC[G]AAA	CGC	AAA	6	1	85.71		TTG[T]TGT	TTG	TGT	255	8	96.96		TTA[C]GCG	TTA	GCG	0	0			AGC[G]CAA	AGC	CAA	0	1	0
GGG[C]TCA	GGG	TCA	18	0	100		CCT[C]CGG	CCT	CGG	15	1	93.75		AAG[G]CAG	AAG	CAG	12	2	85.71		TCA[T]CGC	TCA	CGC	0	0			GCA[C]TAG	GCA	TAG	1	0	100		ATT[G]GCC	ATT	GCC	0	1	0
GGG[C]TCC	GGG	TCC	17	0	100		CCT[C]CTA	CCT	CTA	15	1	93.75		TCC[G]GGC	TCC	GGC	12	2	85.71		GTT[T]GGA	GTT	GGA	98	3	97.03		GCA[C]GCC	GCA	GCC	1	0	100		AGG[G]CAT	AGG	CAT	0	1	0
GGG[C]GGC	GGG	GGC	12	0	100		CCT[C]CTG	CCT	CTG	15	1	93.75		GTC[G]CAT	GTC	CAT	30	5	85.71		GTT[T]TAA	GTT	TAA	131	4	97.04		TTC[C]AAC	TTC	AAC	0	0			ATC[G]CTC	ATC	CTC	0	2	0
GGG[C]GAA	GGG	GAA	15	0	100		AAA[C]TAT	AAA	TAT	15	1	93.75		GAC[G]GTT	GAC	GTT	6	1	85.71		TAA[T]GAG	TAA	GAG	34	1	97.14		GCA[C]GCT	GCA	GCT	1	0	100		ACG[G]CAT	ACG	CAT	0	1	0
GGG[C]CGG	GGG	CGG	10	0	100		CCT[C]CAA	CCT	CAA	15	1	93.75		CTC[G]TTA	CTC	TTA	43	7	86		TAG[T]AGT	TAG	AGT	71	2	97.26		TTC[C]AAT	TTC	AAT	1	0	100		ATT[G]TCA	ATT	TCA	0	1	0
GGG[C]GAC	GGG	GAC	7	0	100		ATC[C]GGA	ATC	GGA	15	1	93.75		CCT[G]TCA	CCT	TCA	37	6	86.05		TCA[T]CGT	TCA	CGT	0	0			TTC[C]ACG	TTC	ACG	0	0			ACT[G]GAT	ACT	GAT	0	0
GGG[C]CTT	GGG	CTT	41	0	100		ATC[C]CCT	ATC	CCT	15	1	93.75		CAC[G]CTT	CAC	CTT	31	5	86.11		TAG[T]GGG	TAG	GGG	38	1	97.44		TTC[C]ACC	TTC	ACC	0	0			ATC[G]CTA	ATC	CTA	0	1	0
GGG[C]CGT	GGG	CGT	19	0	100		ATA[C]AGG	ATA	AGG	15	1	93.75		CTC[G]GCA	CTC	GCA	31	5	86.11		TTG[T]GGT	TTG	GGT	144	4	97.3		TTC[C]ACA	TTC	ACA	0	0			ACT[G]GAG	ACT	GAG	0	0
GGG[C]CTA	GGG	CTA	15	0	100		CGA[C]TTG	CGA	TTG	15	1	93.75		TTC[G]CAG	TTC	CAG	31	5	86.11		TCA[T]CTA	TCA	CTA	0	0			TTC[C]AAA	TTC	AAA	0	0			ACG[G]CTG	ACG	CTG	0	1	0
GGG[C]CTG	GGG	CTG	15	0	100		TTT[C]ACC	TTT	ACC	15	1	93.75		ACC[G]TTT	ACC	TTT	31	5	86.11		GAG[T]TTG	GAG	TTG	83	2	97.65		GCA[C]GTT	GCA	GTT	1	0	100		AGG[G]CGG	AGG	CGG	0	1	0
GGG[C]CCT	GGG	CCT	18	0	100		ATC[C]CCA	ATC	CCA	15	1	93.75		CTA[G]CGC	CTA	CGC	25	4	86.21		TTG[T]GTA	TTG	GTA	137	3	97.86		GCA[C]TAA	GCA	TAA	1	0	100		AGT[G]GAC	AGT	GAC	0	1	0
GGG[C]GCT	GGG	GCT	18	0	100		ATA[C]TAG	ATA	TAG	15	1	93.75		TGA[G]TAT	TGA	TAT	25	4	86.21		TTG[T]GGG	TTG	GGG	66	1	98.51		TTA[C]TCC	TTA	TCC	0	0			ACG[G]GAA	ACG	GAA	0	1	0
GGG[C]CCG	GGG	CCG	12	0	100		AAA[C]CCG	AAA	CCG	15	1	93.75		CTC[G]ATG	CTC	ATG	25	4	86.21		GTT[T]GAA	GTT	GAA	75	1	98.68		TTA[C]TCG	TTA	TCG	0	0			ATT[G]CTA	ATT	CTA	0	1	0
GGG[C]GCC	GGG	GCC	5	0	100		CCA[C]TGC	CCA	TGC	15	1	93.75		AAA[G]TTG	AAA	TTG	25	4	86.21		TAC[T]TTG	TAC	TTG	1	0	100		TTA[C]TTC	TTA	TTC	0	0			ACG[G]CTC	ACG	CTC	0	1	0
GGG[C]GAG	GGG	GAG	13	0	100		TCT[C]GCT	TCT	GCT	15	1	93.75		TAG[G]CAT	TAG	CAT	25	4	86.21		GAC[T]TAA	GAC	TAA	1	0	100		GCA[C]GTC	GCA	GTC	1	0	100		ACG[G]CGG	ACG	CGG	0	1	0
GGG[C]GAT	GGG	GAT	25	0	100		CCT[C]ACG	CCT	ACG	15	1	93.75		AGG[G]TCA	AGG	TCA	25	4	86.21		TAT[T]AGC	TAT	AGC	1	0	100		TTA[C]TGC	TTA	TGC	0	0			ACT[G]GAC	ACT	GAC	0	1	0
GGG[C]GCA	GGG	GCA	11	0	100		CCT[C]AAG	CCT	AAG	15	1	93.75		CTA[G]TCA	CTA	TCA	25	4	86.21		GAC[T]GTT	GAC	GTT	1	0	100		TCT[C]GGT	TCT	GGT	0	0			ACT[G]GAA	ACT	GAA	0	0
GGT[C]ACT	GGT	ACT	44	0	100		TCT[C]GCG	TCT	GCG	15	1	93.75		GAG[G]TAT	GAG	TAT	25	4	86.21		TTG[T]CGT	TTG	CGT	1	0	100		TCA[C]CTA	TCA	CTA	0	0			ATC[G]GCC	ATC	GCC	0	1	0
GGT[C]AGA	GGT	AGA	21	0	100		AAC[C]AGC	AAC	AGC	15	1	93.75		GAC[G]CTT	GAC	CTT	25	4	86.21		TTT[T]CGA	TTT	CGA	1	0	100		TAA[C]ATT	TAA	ATT	115	2	98.29		ATC[G]GCA	ATC	GCA	0	1	0
GGT[C]AGC	GGT	AGC	19	0	100		CCC[C]ACA	CCC	ACA	15	1	93.75		CGT[G]ACT	CGT	ACT	25	4	86.21		TAA[T]AGA	TAA	AGA	27	1	96.43		TAG[C]TAG	TAG	TAG	59	1	98.33		AGT[G]CGG	AGT	CGG	0	1	0
GGG[C]AGA	GGG	AGA	14	0	100		ATC[C]CGT	ATC	CGT	15	1	93.75		TCA[G]CCC	TCA	CCC	25	4	86.21		GAA[T]TGT	GAA	TGT	81	3	96.43		GTA[C]ATG	GTA	ATG	62	1	98.41		ATG[G]ACA	ATG	ACA	0	1	0
GGT[C]ACA	GGT	ACA	23	0	100		TCT[C]TGG	TCT	TGG	30	2	93.75		TTA[G]CCT	TTA	CCT	44	7	86.27		GAT[T]GGT	GAT	GGT	82	3	96.47		TAA[C]TTA	TAA	TTA	94	1	98.95		ACG[G]TGG	ACG	TGG	0	1	0
GGT[C]ACG	GGT	ACG	29	0	100		TCT[C]CCC	TCT	CCC	15	1	93.75		ACT[G]ATG	ACT	ATG	19	3	86.36		TTT[T]GAA	TTT	GAA	61	2	96.83		GTA[C]TTT	GTA	TTT	223	2	99.11		ACT[G]ATG	ACT	ATG	0	0
GGG[C]AGG	GGG	AGG	13	0	100		AAC[C]GGT	AAC	GGT	15	1	93.75		GTA[G]ACT	GTA	ACT	19	3	86.36		GAT[T]GGG	GAT	GGG	33	1	97.06		TCA[C]CTC	TCA	CTC	0	0			ACG[G]TTC	ACG	TTC	0	1	0
GGT[C]ATA	GGT	ATA	40	0	100		CCG[C]TGC	CCG	TGC	15	1	93.75		TTC[G]TCT	TTC	TCT	19	3	86.36		GTG[T]TGT	GTG	TGT	171	5	97.16		ATT[C]TGG	ATT	TGG	113	1	99.12		ACT[G]ATC	ACT	ATC	0	0
GGT[C]ATC	GGT	ATC	34	0	100		GTA[C]TAC	GTA	TAC	15	1	93.75		AAC[G]CTT	AAC	CTT	19	3	86.36		TCA[T]CGA	TCA	CGA	0	0			GTA[C]TGT	GTA	TGT	113	1	99.12		ATG[G]CTC	ATG	CTC	0	1	0
GGT[C]ATT	GGT	ATT	31	0	100		CAG[C]CGG	CAG	CGG	15	1	93.75		TCA[G]CGG	TCA	CGG	19	3	86.36		GTT[T]TGG	GTT	TGG	172	5	97.18		GTA[C]TTG	GTA	TTG	124	1	99.2		ATG[G]GAC	ATG	GAC	0	1	0
GGT[C]AGT	GGT	AGT	33	0	100		CAC[C]TAT	CAC	TAT	15	1	93.75		TTC[G]GTA	TTC	GTA	19	3	86.36		GAA[T]TTA	GAA	TTA	69	2	97.18		GTT[C]ACA	GTT	ACA	1	0	100		ACT[G]CAA	ACT	CAA	0	1	0
GGG[C]ACT	GGG	ACT	22	0	100		ATC[C]AAA	ATC	AAA	15	1	93.75		AGG[G]ACC	AGG	ACC	19	3	86.36		GAG[T]AAT	GAG	AAT	43	1	97.73		GTT[C]ACG	GTT	ACG	2	0	100		ACG[G]TGA	ACG	TGA	0	1	0
GGG[C]ACG	GGG	ACG	12	0	100		CAC[C]TTG	CAC	TTG	15	1	93.75		GCT[G]CCG	GCT	CCG	19	3	86.36		GAA[T]GTG	GAA	GTG	43	1	97.73		TCA[C]CGA	TCA	CGA	0	0			ATG[G]CTG	ATG	CTG	0	1	0
GGT[C]AGG	GGT	AGG	19	0	100		CCG[C]AAC	CCG	AAC	15	1	93.75		TGA[G]TAG	TGA	TAG	19	3	86.36		GCA[T]GGA	GCA	GGA	1	0	100		TCA[C]CCT	TCA	CCT	1	0	100		ACT[G]ATT	ACT	ATT	0	2	0
GGA[C]AGA	GGA	AGA	9	0	100		CGA[C]AAG	CGA	AAG	15	1	93.75		ATC[G]GCC	ATC	GCC	19	3	86.36		TAC[T]TGA	TAC	TGA	1	0	100		GTT[C]ATC	GTT	ATC	1	0	100		ACT[G]ACC	ACT	ACC	0	1	0
GGG[C]TTG	GGG	TTG	47	0	100		TCG[C]AGA	TCG	AGA	15	1	93.75		GTA[G]CAT	GTA	CAT	19	3	86.36		GAC[T]GGA	GAC	GGA	1	0	100		TCA[C]CGC	TCA	CGC	1	0	100		ACT[G]ACA	ACT	ACA	0	1	0
GGG[C]CAA	GGG	CAA	15	0	100		TGC[C]AAC	TGC	AAC	15	1	93.75		TAG[G]GTA	TAG	GTA	19	3	86.36		GAA[T]AAA	GAA	AAA	17	0	100		TCA[C]CGT	TCA	CGT	1	0	100		ACT[G]AGG	ACT	AGG	0	1	0
GGA[C]AGG	GGA	AGG	13	0	100		AAC[C]TGC	AAC	TGC	15	1	93.75		CAT[G]ACG	CAT	ACG	19	3	86.36		GAA[T]AAG	GAA	AAG	14	0	100		TCA[C]CGG	TCA	CGG	1	0	100		ACT[G]AGA	ACT	AGA	0	0
GGG[C]TTC	GGG	TTC	34	0	100		CAA[C]GTT	CAA	GTT	30	2	93.75		TGT[G]AGA	TGT	AGA	19	3	86.36		TTG[T]CGA	TTG	CGA	1	0	100		GTT[C]AGC	GTT	AGC	1	0	100		ACT[G]AGC	ACT	AGC	0	0
GGG[C]TGG	GGG	TGG	18	0	100		GTC[C]TTC	GTC	TTC	30	2	93.75		TGG[G]CAC	TGG	CAC	19	3	86.36		GAG[T]GAA	GAG	GAA	12	0	100		TCA[C]CTG	TCA	CTG	0	0			ACT[G]AGT	ACT	AGT	0	0
GGG[C]TTA	GGG	TTA	34	0	100		TGA[C]GGT	TGA	GGT	15	1	93.75		TAA[G]CGC	TAA	CGC	19	3	86.36		GAC[T]GGG	GAC	GGG	1	0	100		ATG[C]AAT	ATG	AAT	58	1	98.31		ACG[G]TTT	ACG	TTT	0	1	0
GGG[C]CAC	GGG	CAC	19	0	100		GTC[C]GTG	GTC	GTG	15	1	93.75		CCG[G]CCA	CCG	CCA	19	3	86.36		TAA[T]GTC	TAA	GTC	1	0	100		ATA[C]TTA	ATA	TTA	67	1	98.53		ACT[G]ATA	ACT	ATA	0	0
GGG[C]ATC	GGG	ATC	25	0	100		TGA[C]GCG	TGA	GCG	15	1	93.75		AGT[G]ACT	AGT	ACT	19	3	86.36		GAG[T]GCG	GAG	GCG	1	0	100		ATA[C]TAT	ATA	TAT	68	1	98.55		ACT[G]AAA	ACT	AAA	0	1	0
GGA[C]AGC	GGA	AGC	9	0	100		CCT[C]TCG	CCT	TCG	15	1	93.75		CGG[G]ACC	CGG	ACC	19	3	86.36		GAG[T]GGG	GAG	GGG	10	0	100		GGG[C]TTA	GGG	TTA	69	1	98.57		ATG[G]CCA	ATG	CCA	0	1	0
GGG[C]ATA	GGG	ATA	29	0	100		ATC[C]TCT	ATC	TCT	15	1	93.75		CGC[G]CGT	CGC	CGT	19	3	86.36		TAC[T]TGT	TAC	TGT	2	0	100		TAT[C]ATT	TAT	ATT	180	2	98.9		ATG[G]AGC	ATG	AGC	0	1	0
GGG[C]ATT	GGG	ATT	37	0	100		CAG[C]CAA	CAG	CAA	15	1	93.75		TAC[G]AAT	TAC	AAT	19	3	86.36		GAC[T]GTG	GAC	GTG	2	0	100		TCA[C]GCC	TCA	GCC	0	0			ATC[G]TTG	ATC	TTG	0	3	0
GGG[C]TTT	GGG	TTT	43	0	100		TGC[C]CGG	TGC	CGG	15	1	93.75		CAG[G]CTG	CAG	CTG	19	3	86.36		GTT[T]AGC	GTT	AGC	1	0	100		TCA[C]GCT	TCA	GCT	0	0			ACT[G]CCC	ACT	CCC	0	0
GGT[C]AAA	GGT	AAA	27	0	100		GTA[C]AGC	GTA	AGC	15	1	93.75		GCG[G]ACT	GCG	ACT	19	3	86.36		GAG[T]GAG	GAG	GAG	8	0	100		GGG[C]TTT	GGG	TTT	101	1	99.02		ACT[G]CCG	ACT	CCG	0	0
GGT[C]AAC	GGT	AAC	26	0	100		AGT[C]TGT	AGT	TGT	31	2	93.94		CTC[G]ACG	CTC	ACG	19	3	86.36		TTT[T]CAG	TTT	CAG	1	0	100		GTG[C]TAT	GTG	TAT	106	1	99.07		ACT[G]CCA	ACT	CCA	0	0
GCT[C]GCG	GCT	GCG	10	0	100		TGT[C]TGA	TGT	TGA	31	2	93.94		TGC[G]CTC	TGC	CTC	19	3	86.36		TTC[T]AGG	TTC	AGG	1	0	100		ATA[C]TGT	ATA	TGT	106	1	99.07		AGG[G]TTC	AGG	TTC	0	2	0
GTC[C]ACA	GTC	ACA	29	0	100		GAT[C]CTT	GAT	CTT	31	2	93.94		CAG[G]TCT	CAG	TCT	19	3	86.36		TTG[T]TCG	TTG	TCG	3	0	100		TCA[C]GAA	TCA	GAA	1	0	100		ACT[G]CAT	ACT	CAT	0	0
GCT[C]GCC	GCT	GCC	15	0	100		ATA[C]TTC	ATA	TTC	31	2	93.94		CCA[G]GTT	CCA	GTT	19	3	86.36		GCA[T]ATA	GCA	ATA	1	0	100		TCA[C]GAC	TCA	GAC	1	0	100		ATC[G]TCG	ATC	TCG	0	1	0
GGC[C]AGA	GGC	AGA	7	0	100		ATC[C]TGA	ATC	TGA	16	1	94.12		CTT[G]CGC	CTT	CGC	32	5	86.49		TAC[T]ATG	TAC	ATG	2	0	100		TCA[C]CTT	TCA	CTT	0	0			AGG[G]TCC	AGG	TCC	0	2	0
GTC[C]AAT	GTC	AAT	29	0	100		CTT[C]GGC	CTT	GGC	16	1	94.12		TAC[G]TCA	TAC	TCA	32	5	86.49		GAT[T]GAC	GAT	GAC	1	0	100		TCA[C]GCG	TCA	GCG	1	0	100		AGG[G]TCA	AGG	TCA	0	1	0
GGC[C]AGG	GGC	AGG	10	0	100		GGA[C]CAT	GGA	CAT	16	1	94.12		ATT[G]TTC	ATT	TTC	45	7	86.54		GAG[T]AAG	GAG	AAG	16	0	100		TCA[C]GAG	TCA	GAG	0	0			ATC[G]TCA	ATC	TCA	0	2	0
GGC[C]AGC	GGC	AGC	11	0	100		GGA[C]GGA	GGA	GGA	16	1	94.12		CAG[G]TTT	CAG	TTT	13	2	86.67		TTG[T]GCA	TTG	GCA	1	0	100		TCA[C]GAT	TCA	GAT	0	0			ACT[G]CCT	ACT	CCT	0	1	0
GGC[C]AAT	GGC	AAT	26	0	100		ATC[C]GTA	ATC	GTA	16	1	94.12		GCT[G]AGA	GCT	AGA	13	2	86.67		GAT[T]GCA	GAT	GCA	2	0	100		TCA[C]GCA	TCA	GCA	1	0	100		ACT[G]CGA	ACT	CGA	0	0
GGC[C]AAG	GGC	AAG	11	0	100		CTT[C]CGG	CTT	CGG	16	1	94.12		GCT[G]CAG	GCT	CAG	13	2	86.67		GAT[T]GCG	GAT	GCG	2	0	100		GTG[C]TGC	GTG	TGC	1	0	100		AGT[G]ACA	AGT	ACA	0	1	0
GTC[C]ATA	GTC	ATA	23	0	100		ATC[C]GCG	ATC	GCG	16	1	94.12		AAA[G]GTG	AAA	GTG	13	2	86.67		TAC[T]GGT	TAC	GGT	2	0	100		GTG[C]TTC	GTG	TTC	2	0	100		ACT[G]CAC	ACT	CAC	0	0
GGC[C]ACA	GGC	ACA	16	0	100		AAC[C]GGA	AAC	GGA	16	1	94.12		CTG[G]TAC	CTG	TAC	26	4	86.67		TCA[T]GAC	TCA	GAC	0	0			GTG[C]AAT	GTG	AAT	60	1	98.36		ATG[G]GCC	ATG	GCC	0	2	0
GGC[C]ACG	GGC	ACG	10	0	100		CTT[C]AGA	CTT	AGA	16	1	94.12		CAC[G]CCA	CAC	CCA	13	2	86.67		TAA[T]AAA	TAA	AAA	23	0	100		TAA[C]AAT	TAA	AAT	69	1	98.57		AGA[G]GCC	AGA	GCC	0	1	0
GTC[C]AGA	GTC	AGA	25	0	100		TAA[C]GTA	TAA	GTA	16	1	94.12		ACG[G]CCC	ACG	CCC	13	2	86.67		TCA[T]GCC	TCA	GCC	0	0			TAT[C]TTT	TAT	TTT	362	5	98.64		AGA[G]GCA	AGA	GCA	0	1	0
GTC[C]AGT	GTC	AGT	43	0	100		TGG[C]AGG	TGG	AGG	16	1	94.12		GAC[G]CCG	GAC	CCG	13	2	86.67		GAT[T]CCC	GAT	CCC	1	0	100		GTT[C]TTT	GTT	TTT	365	6	98.38		ATC[G]TTA	ATC	TTA	0	1	0
GGC[C]AGT	GGC	AGT	11	0	100		TCG[C]TCA	TCG	TCA	16	1	94.12		GAC[G]CAA	GAC	CAA	13	2	86.67		TAC[T]AGG	TAC	AGG	1	0	100		TCA[C]ATC	TCA	ATC	0	0			ACT[G]CAG	ACT	CAG	0	0
GTA[C]TGC	GTA	TGC	43	0	100		CCT[C]AAC	CCT	AAC	16	1	94.12		GCA[G]GCT	GCA	GCT	13	2	86.67		GAG[T]ACT	GAG	ACT	1	0	100		TAT[C]TGT	TAT	TGT	219	3	98.65		ATG[G]GTC	ATG	GTC	0	1	0
GTA[C]TGG	GTA	TGG	38	0	100		CTC[C]ACA	CTC	ACA	16	1	94.12		GAC[G]TAA	GAC	TAA	13	2	86.67		TTG[T]GCT	TTG	GCT	2	0	100		GGT[C]TTT	GGT	TTT	224	3	98.68		AGT[G]CCT	AGT	CCT	0	2	0
GTA[C]TGT	GTA	TGT	28	0	100		TCG[C]GAG	TCG	GAG	16	1	94.12		GAG[G]GAC	GAG	GAC	13	2	86.67		TCA[T]GCA	TCA	GCA	0	0			TAT[C]TTA	TAT	TTA	180	2	98.9		ACG[G]TCC	ACG	TCC	0	1	0
GTA[C]TCT	GTA	TCT	14	0	100		ATC[C]ACC	ATC	ACC	16	1	94.12		CAT[G]TGC	CAT	TGC	26	4	86.67		GAG[T]ACG	GAG	ACG	1	0	100		ATT[C]TAA	ATT	TAA	91	1	98.91		AGA[G]CTT	AGA	CTT	0	1	0
GTA[C]TCG	GTA	TCG	8	0	100		CTC[C]CCT	CTC	CCT	16	1	94.12		GAT[G]GAA	GAT	GAA	13	2	86.67		TTG[T]GCG	TTG	GCG	1	0	100		GTT[C]TGT	GTT	TGT	190	2	98.96		ACG[G]CAG	ACG	CAG	0	1	0
GGC[C]ATG	GGC	ATG	28	0	100		AAT[C]CAG	AAT	CAG	16	1	94.12		GAG[G]CAA	GAG	CAA	13	2	86.67		TCA[T]CTC	TCA	CTC	0	0			TAT[C]TAG	TAT	TAG	96	1	98.97		CAA[G]GTG	CAA	GTG	0	1	0
GGC[C]ATC	GGC	ATC	13	0	100		CTA[C]GGA	CTA	GGA	16	1	94.12		CAC[G]TAA	CAC	TAA	13	2	86.67		TAG[T]TCA	TAG	TCA	1	0	100		GTT[C]TGA	GTT	TGA	100	1	99.01		ACC[G]GGA	ACC	GGA	0	1	0
GTC[C]AAA	GTC	AAA	23	0	100		CGA[C]CCC	CGA	CCC	16	1	94.12		GAA[G]AAT	GAA	AAT	13	2	86.67		GAG[T]CAT	GAG	CAT	1	0	100		TAT[C]TGA	TAT	TGA	101	1	99.02		ACT[G]TCC	ACT	TCC	0	0
GTC[C]AAG	GTC	AAG	16	0	100		CGA[C]CTA	CGA	CTA	16	1	94.12		GCG[G]AAG	GCG	AAG	13	2	86.67		TAA[T]GAA	TAA	GAA	20	0	100		ATT[C]AGT	ATT	AGT	101	1	99.02		CAA[G]GGT	CAA	GGT	0	1	0
GCT[C]GCT	GCT	GCT	15	0	100		CTA[C]CTA	CTA	CTA	16	1	94.12		CAT[G]CTG	CAT	CTG	26	4	86.67		GAA[T]CTA	GAA	CTA	1	0	100		TAT[C]TGG	TAT	TGG	105	1	99.06		ATA[G]GCG	ATA	GCG	0	1	0
GTA[C]TTT	GTA	TTT	12	0	100		CGA[C]CAA	CGA	CAA	16	1	94.12		CTT[G]CCC	CTT	CCC	39	6	86.67		TTG[T]GTC	TTG	GTC	1	0	100		AGT[C]TAT	AGT	TAT	111	1	99.11		ACC[G]GCT	ACC	GCT	0	2	0
GTA[C]TTA	GTA	TTA	11	0	100		TCG[C]CGC	TCG	CGC	16	1	94.12		CTT[G]GCT	CTT	GCT	13	2	86.67		GCA[T]AAT	GCA	AAT	1	0	100		TCA[C]AGA	TCA	AGA	2	0	100		CAA[G]TAG	CAA	TAG	0	1	0
GTA[C]TTC	GTA	TTC	10	0	100		TGT[C]GAA	TGT	GAA	16	1	94.12		GAA[G]CTT	GAA	CTT	13	2	86.67		GTT[T]GCA	GTT	GCA	1	0	100		GTT[C]GCC	GTT	GCC	2	0	100		ACC[G]GCA	ACC	GCA	0	1	0
GTA[C]TTG	GTA	TTG	10	0	100		AAC[C]TAG	AAC	TAG	16	1	94.12		CAG[G]CCA	CAG	CCA	13	2	86.67		TTC[T]GTA	TTC	GTA	1	0	100		GTT[C]GCA	GTT	GCA	1	0	100		AGC[G]TAA	AGC	TAA	0	1	0
GTC[C]CTA	GTC	CTA	22	0	100		TTG[C]CAT	TTG	CAT	16	1	94.12		GAC[G]ATA	GAC	ATA	13	2	86.67		TTG[T]ACT	TTG	ACT	1	0	100		TCA[C]AGC	TCA	AGC	1	0	100		CAA[G]TAA	CAA	TAA	0	1	0
GTC[C]CTC	GTC	CTC	8	0	100		ATC[C]CTA	ATC	CTA	16	1	94.12		ACT[G]CAC	ACT	CAC	26	4	86.67		TCA[T]CTT	TCA	CTT	0	0			GTT[C]CTA	GTT	CTA	1	0	100		ACC[G]GCG	ACC	GCG	0	1	0
GGA[C]TCG	GGA	TCG	20	0	100		ATC[C]CTT	ATC	CTT	16	1	94.12		TTA[G]TCC	TTA	TCC	39	6	86.67		TCA[T]GAA	TCA	GAA	0	0			TCA[C]AGT	TCA	AGT	2	0	100		ACT[G]TCA	ACT	TCA	0	0
GTC[C]CGT	GTC	CGT	26	0	100		CCT[C]ACC	CCT	ACC	16	1	94.12		CAA[G]TAT	CAA	TAT	26	4	86.67		GTT[T]TGC	GTT	TGC	1	0	100		GTT[C]CTT	GTT	CTT	1	0	100		CAA[G]GCC	CAA	GCC	0	1	0
GGA[C]TGA	GGA	TGA	14	0	100		CCT[C]ATA	CCT	ATA	16	1	94.12		TGT[G]AAG	TGT	AAG	13	2	86.67		TAG[T]ACT	TAG	ACT	1	0	100		GTT[C]GAC	GTT	GAC	2	0	100		AGC[G]TCG	AGC	TCG	0	2	0
GTC[C]CGG	GTC	CGG	21	0	100		TCA[C]CGA	TCA	CGA	16	1	94.12		ATG[G]CGA	ATG	CGA	13	2	86.67		TCA[T]CTG	TCA	CTG	0	0			TCA[C]AGG	TCA	AGG	0	0			ATA[G]GTC	ATA	GTC	0	2	0
GGA[C]ATG	GGA	ATG	29	0	100		ATC[C]CCC	ATC	CCC	16	1	94.12		AGT[G]AGA	AGT	AGA	13	2	86.67		GAC[T]AAA	GAC	AAA	1	0	100		GTT[C]CGT	GTT	CGT	2	0	100		ATA[G]TAC	ATA	TAC	0	1	0
GGA[C]ATT	GGA	ATT	33	0	100		TGG[C]CAG	TGG	CAG	16	1	94.12		AGT[G]GAG	AGT	GAG	13	2	86.67		GAC[T]TTA	GAC	TTA	1	0	100		TCA[C]CAT	TCA	CAT	0	0			CAA[G]GAT	CAA	GAT	0	1	0
GTC[C]GAC	GTC	GAC	18	0	100		AAT[C]CGG	AAT	CGG	16	1	94.12		TTG[G]AAA	TTG	AAA	13	2	86.67		GTG[T]TAG	GTG	TAG	78	3	96.3		GTT[C]CAG	GTT	CAG	1	0	100		AGC[G]TCC	AGC	TCC	0	2	0
GTC[C]GCA	GTC	GCA	22	0	100		CTG[C]CCA	CTG	CCA	16	1	94.12		TAA[G]GGT	TAA	GGT	13	2	86.67		TGA[T]CAA	TGA	CAA	0	0			GTT[C]CAT	GTT	CAT	2	0	100		ACC[G]GTC	ACC	GTC	0	1	0
GTC[C]GAA	GTC	GAA	28	0	100		GTT[C]ACA	GTT	ACA	16	1	94.12		TAG[G]ATG	TAG	ATG	13	2	86.67		GGA[T]TTG	GGA	TTG	102	7	93.58		TCA[C]CCG	TCA	CCG	0	0			ACT[G]TAG	ACT	TAG	0	1	0
GGA[C]TCC	GGA	TCC	27	0	100		TAG[C]CAG	TAG	CAG	16	1	94.12		GGG[G]AAA	GGG	AAA	13	2	86.67		GTA[T]GAG	GTA	GAG	44	3	93.62		TCA[C]CCC	TCA	CCC	0	0			CAA[G]GCT	CAA	GCT	0	1	0
GGA[C]TCA	GGA	TCA	18	0	100		AAA[C]CTA	AAA	CTA	16	1	94.12		TAT[G]ACG	TAT	ACG	26	4	86.67		TGA[T]CAC	TGA	CAC	0	0			TCA[C]CCA	TCA	CCA	0	0			AGC[G]GAA	AGC	GAA	0	1	0
GGA[C]TAT	GGA	TAT	33	0	100		AAA[C]GCT	AAA	GCT	16	1	94.12		TAC[G]TAG	TAC	TAG	26	4	86.67		TGT[T]TAT	TGT	TAT	239	16	93.73		TCA[C]CAG	TCA	CAG	0	0			CAA[G]GCG	CAA	GCG	0	1	0
GTC[C]CGA	GTC	CGA	20	0	100		CAG[C]GCT	CAG	GCT	16	1	94.12		ACA[G]GCG	ACA	GCG	13	2	86.67		TGA[T]ATA	TGA	ATA	45	3	93.75		GTT[C]CGA	GTT	CGA	1	0	100		ACC[G]CTA	ACC	CTA	0	1	0
GTC[C]ATT	GTC	ATT	10	0	100		TAC[C]CCT	TAC	CCT	16	1	94.12		ATG[G]CGC	ATG	CGC	13	2	86.67		TGA[T]CAG	TGA	CAG	0	0			TCA[C]ATT	TCA	ATT	0	0			ACT[G]TGC	ACT	TGC	0	0
GGA[C]TTT	GGA	TTT	26	0	100		GCA[C]CGG	GCA	CGG	16	1	94.12		TAA[G]CAA	TAA	CAA	13	2	86.67		TTA[T]GTG	TTA	GTG	76	5	93.83		GTT[C]CGG	GTT	CGG	2	0	100		AGC[G]GAG	AGC	GAG	0	1	0
GTC[C]CAA	GTC	CAA	29	0	100		CAA[C]AAT	CAA	AAT	16	1	94.12		CGC[G]GGA	CGC	GGA	13	2	86.67		TGT[T]GTA	TGT	GTA	154	10	93.9		TCA[C]CAC	TCA	CAC	0	0			AGC[G]GAC	AGC	GAC	0	1	0
GTC[C]ATG	GTC	ATG	26	0	100		ATT[C]CTC	ATT	CTC	32	2	94.12		ATC[G]GTA	ATC	GTA	26	4	86.67		GGG[T]GGT	GGG	GGT	29	2	93.55		GTT[C]CCG	GTT	CCG	2	0	100		ACT[G]TGA	ACT	TGA	0	0
GCT[C]GCA	GCT	GCA	19	0	100		ATT[C]CCC	ATT	CCC	16	1	94.12		TTC[G]TAT	TTC	TAT	26	4	86.67		TTA[T]AGA	TTA	AGA	44	3	93.62		TCA[C]CAA	TCA	CAA	0	0			ACT[G]TGG	ACT	TGG	0	1	0
GGC[C]AAC	GGC	AAC	10	0	100		AAA[C]TCT	AAA	TCT	16	1	94.12		AAT[G]GTG	AAT	GTG	13	2	86.67		GGT[T]ATA	GGT	ATA	89	6	93.68		GTG[C]TCG	GTG	TCG	1	0	100		AGA[G]AAC	AGA	AAC	0	1	0
GGC[C]AAA	GGC	AAA	12	0	100		GAT[C]CCG	GAT	CCG	16	1	94.12		AAT[G]GTA	AAT	GTA	13	2	86.67		TGT[T]AGT	TGT	AGT	164	11	93.71		GTG[C]AGA	GTG	AGA	22	0	100		AGA[G]ACA	AGA	ACA	0	0
GCT[C]GAT	GCT	GAT	13	0	100		GCT[C]AAT	GCT	AAT	16	1	94.12		TCT[G]ATA	TCT	ATA	26	4	86.67		TGA[T]ACC	TGA	ACC	0	0			TCC[C]ACA	TCC	ACA	0	0			ACT[G]TTC	ACT	TTC	0	0
GGA[C]TGG	GGA	TGG	25	0	100		CAG[C]TTT	CAG	TTT	32	2	94.12		ACA[G]AGT	ACA	AGT	13	2	86.67		GTA[T]TAT	GTA	TAT	120	8	93.75		GTG[C]AGG	GTG	AGG	18	0	100		ATA[G]ATC	ATA	ATC	0	1	0
GTC[C]CCT	GTC	CCT	24	0	100		ATT[C]TAC	ATT	TAC	16	1	94.12		AGT[G]TAT	AGT	TAT	26	4	86.67		TTA[T]AAG	TTA	AAG	30	2	93.75		TCC[C]AAT	TCC	AAT	0	0			CAC[G]AAG	CAC	AAG	0	1	0
GGA[C]TGT	GGA	TGT	42	0	100		TTC[C]CGA	TTC	CGA	16	1	94.12		TTC[G]TAA	TTC	TAA	26	4	86.67		GGT[T]GGG	GGT	GGG	31	2	93.94		GTG[C]ACA	GTG	ACA	3	0	100		ATA[G]CCT	ATA	CCT	0	1	0
GGA[C]TTC	GGA	TTC	39	0	100		ACC[C]CAC	ACC	CAC	16	1	94.12		ATC[G]ATG	ATC	ATG	26	4	86.67		TTA[T]AGT	TTA	AGT	62	4	93.94		GTG[C]AAG	GTG	AAG	37	0	100		CAA[G]TCG	CAA	TCG	0	2	0
GTC[C]CAG	GTC	CAG	20	0	100		GTG[C]AAT	GTG	AAT	16	1	94.12		ATC[G]TAG	ATC	TAG	26	4	86.67		GTA[T]TGA	GTA	TGA	79	5	94.05		GTG[C]ACG	GTG	ACG	2	0	100		CAA[G]TCT	CAA	TCT	0	1	0
GGA[C]TTA	GGA	TTA	33	0	100		GCG[C]ATG	GCG	ATG	16	1	94.12		AAG[G]TCA	AAG	TCA	13	2	86.67		GTG[T]TAA	GTG	TAA	95	6	94.06		TCC[C]ACC	TCC	ACC	1	0	100		ACT[G]TCT	ACT	TCT	0	0
GGC[C]GCC	GGC	GCC	13	0	100		TTC[C]GCA	TTC	GCA	16	1	94.12		TCC[G]AAC	TCC	AAC	13	2	86.67		GTA[T]TTA	GTA	TTA	95	6	94.06		TCA[C]TTC	TCA	TTC	0	0			ACT[G]TCG	ACT	TCG	0	0
GTA[C]CCG	GTA	CCG	25	0	100		GCG[C]ACT	GCG	ACT	16	1	94.12		TCC[G]ACA	TCC	ACA	13	2	86.67		TTA[T]GTA	TTA	GTA	64	4	94.12		TCA[C]TTT	TCA	TTT	0	0			ATA[G]CTC	ATA	CTC	0	1	0
GTA[C]CGA	GTA	CGA	20	0	100		TTC[C]TAG	TTC	TAG	32	2	94.12		ACA[G]TGA	ACA	TGA	13	2	86.67		GGG[T]TGA	GGG	TGA	32	2	94.12		GTG[C]CAG	GTG	CAG	1	0	100		ACC[G]GAC	ACC	GAC	0	1	0
GGC[C]GCG	GGC	GCG	8	0	100		GTG[C]AGT	GTG	AGT	16	1	94.12		TCA[G]ACC	TCA	ACC	13	2	86.67		TGT[T]TGG	TGT	TGG	146	9	94.19		TCA[C]TTA	TCA	TTA	1	0	100		ATA[G]CGC	ATA	CGC	0	1	0
GTA[C]CCC	GTA	CCC	26	0	100		TAC[C]TGA	TAC	TGA	16	1	94.12		TCC[G]AGG	TCC	AGG	13	2	86.67		GGA[T]GTT	GGA	GTT	65	4	94.2		TCC[C]AAC	TCC	AAC	0	0			ATA[G]CGA	ATA	CGA	0	1	0
GGC[C]GGA	GGC	GGA	16	0	100		CAA[C]CGG	CAA	CGG	16	1	94.12		CCG[G]GTA	CCG	GTA	13	2	86.67		TGG[T]TTA	TGG	TTA	196	12	94.23		TCC[C]AAG	TCC	AAG	0	0			ATA[G]CGG	ATA	CGG	0	1	0
GGC[C]GCT	GGC	GCT	17	0	100		TTC[C]CGC	TTC	CGC	16	1	94.12		TCG[G]TAA	TCG	TAA	39	6	86.67		GGA[T]TTA	GGA	TTA	82	5	94.25		TCC[C]AAA	TCC	AAA	1	0	100		CAA[G]TGC	CAA	TGC	0	1	0
GTA[C]CTC	GTA	CTC	3	0	100		ACC[C]GGA	ACC	GGA	16	1	94.12		GGA[G]TAA	GGA	TAA	13	2	86.67		GGG[T]GAT	GGG	GAT	33	2	94.29		GTG[C]ATC	GTG	ATC	1	0	100		AGC[G]GTG	AGC	GTG	0	1	0
GTA[C]CTG	GTA	CTG	20	0	100		ACC[C]CTG	ACC	CTG	16	1	94.12		TTT[G]ACG	TTT	ACG	13	2	86.67		GGT[T]TAG	GGT	TAG	83	5	94.32		GTG[C]AAC	GTG	AAC	1	0	100		ACT[G]GCT	ACT	GCT	0	1	0
GGC[C]CTG	GGC	CTG	14	0	100		TGC[C]ATT	TGC	ATT	16	1	94.12		CGG[G]GCA	CGG	GCA	13	2	86.67		GTA[T]TAA	GTA	TAA	67	4	94.37		GTC[C]TCG	GTC	TCG	1	0	100		AGC[G]CGA	AGC	CGA	0	1	0
GTA[C]CTA	GTA	CTA	15	0	100		ACA[C]TCG	ACA	TCG	16	1	94.12		AGG[G]GCA	AGG	GCA	13	2	86.67		GGA[T]TAG	GGA	TAG	34	2	94.44		GTC[C]TCC	GTC	TCC	1	0	100		CAA[G]ACG	CAA	ACG	0	2	0
GGC[C]GAT	GGC	GAT	15	0	100		GCT[C]TGA	GCT	TGA	16	1	94.12		CCT[G]CCT	CCT	CCT	33	5	86.84		GGA[T]AAA	GGA	AAA	17	1	94.44		TCC[C]ACT	TCC	ACT	0	0			ACT[G]GCC	ACT	GCC	0	0
GGC[C]GAG	GGC	GAG	9	0	100		TAT[C]CTT	TAT	CTT	32	2	94.12		TTC[G]ATC	TTC	ATC	33	5	86.84		TGA[T]GGG	TGA	GGG	34	2	94.44		GTC[C]TCT	GTC	TCT	1	0	100		CAA[G]ACC	CAA	ACC	0	1	0
GGC[C]GAA	GGC	GAA	9	0	100		AGA[C]CGT	AGA	CGT	16	1	94.12		GTT[G]CAA	GTT	CAA	33	5	86.84		TGT[T]AGA	TGT	AGA	86	5	94.51		GTC[C]TAG	GTC	TAG	3	0	100		AGT[G]GTC	AGT	GTC	0	2	0
GGC[C]GGC	GGC	GGC	13	0	100		TGC[C]TTT	TGC	TTT	16	1	94.12		CCC[G]TTC	CCC	TTC	33	5	86.84		TGT[T]TTT	TGT	TTT	312	18	94.55		GTC[C]TAC	GTC	TAC	1	0	100		CAA[G]AGT	CAA	AGT	0	1	0
GGC[C]GTG	GGC	GTG	17	0	100		CCC[C]CAT	CCC	CAT	16	1	94.12		CGT[G]CTA	CGT	CTA	33	5	86.84		TGA[T]CCA	TGA	CCA	0	0			GTC[C]TCA	GTC	TCA	1	0	100		ACT[G]GGC	ACT	GGC	0	0
GGC[C]GTA	GGC	GTA	20	0	100		CCC[C]CCA	CCC	CCA	16	1	94.12		TTC[G]CCC	TTC	CCC	40	6	86.96		TGG[T]TAA	TGG	TAA	105	6	94.59		TCC[C]AGA	TCC	AGA	0	0			ACT[G]GGA	ACT	GGA	0	0
GGC[C]GGT	GGC	GGT	16	0	100		AAC[C]CAC	AAC	CAC	16	1	94.12		GTA[G]TCA	GTA	TCA	20	3	86.96		TGG[T]TAT	TGG	TAT	160	9	94.67		TCC[C]ACG	TCC	ACG	0	0			ATC[G]ATT	ATC	ATT	0	2	0
GGC[C]GTT	GGC	GTT	29	0	100		GGA[C]ACG	GGA	ACG	16	1	94.12		CAG[G]TAA	CAG	TAA	20	3	86.96		TGA[T]GAT	TGA	GAT	89	5	94.68		GTC[C]TTC	GTC	TTC	1	0	100		AGG[G]ACG	AGG	ACG	0	1	0
GGC[C]TAA	GGC	TAA	21	0	100		CTT[C]TCG	CTT	TCG	32	2	94.12		AAT[G]CCG	AAT	CCG	20	3	86.96		TGA[T]ATT	TGA	ATT	107	6	94.69		GTG[C]AAA	GTG	AAA	28	0	100		CAA[G]AAA	CAA	AAA	0	2	0
GTA[C]AGT	GTA	AGT	37	0	100		TTA[C]ACC	TTA	ACC	16	1	94.12		CCG[G]ACG	CCG	ACG	20	3	86.96		TGA[T]TGA	TGA	TGA	72	4	94.74		GTC[C]TTT	GTC	TTT	1	0	100		ATC[G]CGA	ATC	CGA	0	1	0
GTA[C]ATA	GTA	ATA	20	0	100		TGG[C]AGA	TGG	AGA	16	1	94.12		CTG[G]AAC	CTG	AAC	20	3	86.96		TGA[T]TAG	TGA	TAG	73	4	94.81		GTC[C]TGG	GTC	TGG	1	0	100		ACG[G]ATC	ACG	ATC	0	1	0
GTA[C]CAG	GTA	CAG	30	0	100		GAA[C]ATT	GAA	ATT	16	1	94.12		ATC[G]TCC	ATC	TCC	40	6	86.96		TGT[T]GAA	TGT	GAA	74	4	94.87		GTC[C]TGC	GTC	TGC	1	0	100		ACG[G]CAA	ACG	CAA	0	1	0
GTA[C]CAT	GTA	CAT	21	0	100		TGG[C]ACA	TGG	ACA	16	1	94.12		CCG[G]TAT	CCG	TAT	20	3	86.96		GGG[T]AGT	GGG	AGT	37	2	94.87		GTC[C]TTA	GTC	TTA	1	0	100		AGA[G]CAA	AGA	CAA	0	1	0
GTA[C]CCA	GTA	CCA	30	0	100		TCT[C]ACC	TCT	ACC	16	1	94.12		ACC[G]CCT	ACC	CCT	20	3	86.96		GTG[T]GGT	GTG	GGT	75	4	94.94		GTC[C]TGT	GTC	TGT	5	0	100		ATC[G]CAG	ATC	CAG	0	1	0
GTA[C]CAC	GTA	CAC	19	0	100		AGA[C]ATA	AGA	ATA	16	1	94.12		CCC[G]CGT	CCC	CGT	20	3	86.96		TGG[T]TAG	TGG	TAG	96	5	95.05		TCA[C]GTT	TCA	GTT	0	0			ATC[G]CAT	ATC	CAT	0	1	0
GTA[C]ATT	GTA	ATT	9	0	100		ACA[C]CGC	ACA	CGC	16	1	94.12		TAG[G]CGC	TAG	CGC	20	3	86.96		TGG[T]ATT	TGG	ATT	156	8	95.12		TCA[C]TAA	TCA	TAA	0	0			AGT[G]GCT	AGT	GCT	1	2	33.33
GTA[C]CAA	GTA	CAA	25	0	100		ATT[C]AGT	ATT	AGT	32	2	94.12		GCA[G]CCC	GCA	CCC	20	3	86.96		TGG[T]AAG	TGG	AAG	39	2	95.12		TCA[C]GTC	TCA	GTC	0	0			ACT[G]TTA	ACT	TTA	1	2	33.33
GGC[C]GGG	GGC	GGG	6	0	100		ACA[C]CCG	ACA	CCG	16	1	94.12		GAT[G]ATC	GAT	ATC	20	3	86.96		GTA[T]GGG	GTA	GGG	39	2	95.12		TCA[C]GTG	TCA	GTG	0	0			ACT[G]GCA	ACT	GCA	0	0
GGC[C]CCC	GGC	CCC	7	0	100		TCT[C]TAC	TCT	TAC	32	2	94.12		GCA[G]TTA	GCA	TTA	20	3	86.96		TGT[T]ATG	TGT	ATG	138	7	95.17		TCA[C]TAG	TCA	TAG	0	0			ATG[G]ACT	ATG	ACT	1	2	33.33
GTA[C]GGC	GTA	GGC	20	0	100		CAT[C]TTC	CAT	TTC	32	2	94.12		GGT[G]ACA	GGT	ACA	20	3	86.96		TGA[T]GTA	TGA	GTA	79	4	95.18		GTG[C]GCA	GTG	GCA	1	0	100		TAT[G]CTT	TAT	CTT	2	4	33.33
GCT[C]GGG	GCT	GGG	17	0	100		CCA[C]ACT	CCA	ACT	16	1	94.12		TGC[G]ACT	TGC	ACT	20	3	86.96		TGT[T]TGT	TGT	TGT	318	16	95.21		GTG[C]GCT	GTG	GCT	2	0	100		GGA[G]GTC	GGA	GTC	1	2	33.33
GGC[C]CCG	GGC	CCG	8	0	100		TAG[C]TCC	TAG	TCC	16	1	94.12		AGT[G]CAA	AGT	CAA	20	3	86.96		TTA[T]GGG	TTA	GGG	40	2	95.24		TCA[C]TAC	TCA	TAC	1	0	100		ACT[G]GGT	ACT	GGT	0	0
GTA[C]GCG	GTA	GCG	23	0	100		GAC[C]CAT	GAC	CAT	16	1	94.12		ACA[G]TCG	ACA	TCG	20	3	86.96		GGG[T]AAA	GGG	AAA	20	1	95.24		GTG[C]TAG	GTG	TAG	60	0	100		ATC[G]ACA	ATC	ACA	0	1	0
GTA[C]GCT	GTA	GCT	40	0	100		GAC[C]ATC	GAC	ATC	16	1	94.12		ATT[G]ACA	ATT	ACA	20	3	86.96		GGG[T]TTA	GGG	TTA	101	5	95.28		GTG[C]TAC	GTG	TAC	2	0	100		ATC[G]AAC	ATC	AAC	0	1	0
GTA[C]GGA	GTA	GGA	24	0	100		GAA[C]TCT	GAA	TCT	16	1	94.12		CCA[G]CAT	CCA	CAT	20	3	86.96		GGT[T]AGT	GGT	AGT	81	4	95.29		TCA[C]GGA	TCA	GGA	1	0	100		AGC[G]TGT	AGC	TGT	0	2	0
GCT[C]GGC	GCT	GGC	12	0	100		AAC[C]ATC	AAC	ATC	16	1	94.12		AAG[G]CTC	AAG	CTC	20	3	86.96		TGT[T]TAA	TGT	TAA	142	7	95.3		TCA[C]GGC	TCA	GGC	0	0			CAA[G]CCT	CAA	CCT	0	1	0
GCT[C]GGA	GCT	GGA	26	0	100		ACT[C]GTA	ACT	GTA	16	1	94.12		CAT[G]GAT	CAT	GAT	20	3	86.96		TGT[T]TTG	TGT	TTG	203	10	95.31		GTG[C]GTC	GTG	GTC	3	0	100		CAA[G]CGA	CAA	CGA	0	1	0
GTA[C]TAT	GTA	TAT	10	0	100		ATG[C]TTG	ATG	TTG	16	1	94.12		AAC[G]ATT	AAC	ATT	20	3	86.96		TGG[T]TGT	TGG	TGT	204	10	95.33		TCA[C]GTA	TCA	GTA	0	0			ACC[G]TAC	ACC	TAC	0	1	0
GGC[C]ATT	GGC	ATT	38	0	100		ATG[C]TTC	ATG	TTC	32	2	94.12		TGG[G]CAA	TGG	CAA	20	3	86.96		TGG[T]AGG	TGG	AGG	41	2	95.35		TCA[C]GGG	TCA	GGG	0	0			ATA[G]TCC	ATA	TCC	0	1	0
GGC[C]CAC	GGC	CAC	11	0	100		GGC[C]TAC	GGC	TAC	16	1	94.12		AGA[G]CGT	AGA	CGT	20	3	86.96		GGG[T]TAA	GGG	TAA	41	2	95.35		TCA[C]GGT	TCA	GGT	0	0			ACT[G]TAC	ACT	TAC	0	0
GTA[C]TAA	GTA	TAA	31	0	100		TCA[C]TAT	TCA	TAT	16	1	94.12		TGT[G]CCC	TGT	CCC	20	3	86.96		GGA[T]AAG	GGA	AAG	21	1	95.45		TCA[C]TAT	TCA	TAT	0	0			ATC[G]AAA	ATC	AAA	0	1	0
GTA[C]TAC	GTA	TAC	35	0	100		TGG[C]GAT	TGG	GAT	16	1	94.12		AAC[G]ATC	AAC	ATC	20	3	86.96		TGT[T]TAG	TGT	TAG	147	7	95.45		GTG[C]CGA	GTG	CGA	2	0	100		ACC[G]TAG	ACC	TAG	0	2	0
GCT[C]GGT	GCT	GGT	24	0	100		CGC[C]GTA	CGC	GTA	16	1	94.12		TGA[G]CCA	TGA	CCA	20	3	86.96		TCT[T]TCC	TCT	TCC	0	0			GTG[C]CCT	GTG	CCT	1	0	100		ACC[G]TGA	ACC	TGA	0	2	0
GTA[C]GAC	GTA	GAC	26	0	100		CGC[C]CCC	CGC	CCC	16	1	94.12		TTC[G]TAC	TTC	TAC	47	7	87.04		TGG[T]GGG	TGG	GGG	43	2	95.56		GTG[C]CGG	GTG	CGG	1	0	100		CAA[G]CAC	CAA	CAC	0	1	0
GGC[C]CTA	GGC	CTA	13	0	100		TGG[C]GCG	TGG	GCG	16	1	94.12		ATC[G]ATC	ATC	ATC	27	4	87.1		TCT[T]TCA	TCT	TCA	0	0			TCA[C]TCG	TCA	TCG	1	0	100		ACC[G]TTA	ACC	TTA	0	2	0
GCT[C]TAA	GCT	TAA	39	0	100		AAC[C]TTC	AAC	TTC	16	1	94.12		CAC[G]TCT	CAC	TCT	27	4	87.1		TCT[T]TCG	TCT	TCG	0	0			TCA[C]TGC	TCA	TGC	0	0			ACT[G]GTA	ACT	GTA	0	0
GCT[C]TAG	GCT	TAG	37	0	100		ATA[C]AGA	ATA	AGA	16	1	94.12		ACG[G]CTC	ACG	CTC	27	4	87.1		TCT[T]TGC	TCT	TGC	0	0			GTG[C]CAT	GTG	CAT	1	0	100		AGT[G]TAC	AGT	TAC	0	1	0
GTA[C]GAA	GTA	GAA	21	0	100		CGT[C]GTC	CGT	GTC	16	1	94.12		TCG[G]CCA	TCG	CCA	27	4	87.1		GTA[T]GGT	GTA	GGT	84	4	95.45		TCA[C]TCT	TCA	TCT	1	0	100		ATC[G]ATA	ATC	ATA	0	1	0
GGC[C]CTC	GGC	CTC	24	0	100		CTA[C]ATA	CTA	ATA	16	1	94.12		ATC[G]ATT	ATC	ATT	27	4	87.1		TTA[T]GTT	TTA	GTT	128	6	95.52		TCA[C]TGA	TCA	TGA	1	0	100		ATC[G]ACT	ATC	ACT	0	1	0
GCT[C]TCA	GCT	TCA	27	0	100		CGG[C]GCT	CGG	GCT	16	1	94.12		CCG[G]TCA	CCG	TCA	27	4	87.1		GGA[T]AAT	GGA	AAT	43	2	95.56		TCA[C]TCC	TCA	TCC	0	0			AGT[G]TCC	AGT	TCC	0	2	0
GCT[C]GTA	GCT	GTA	19	0	100		CGC[C]ACC	CGC	ACC	16	1	94.12		ATG[G]CAC	ATG	CAC	27	4	87.1		GTA[T]TGT	GTA	TGT	173	8	95.58		GTG[C]CTT	GTG	CTT	4	0	100		TAG[G]ACT	TAG	ACT	1	3	25
GTA[C]GCA	GTA	GCA	17	0	100		CGG[C]TAG	CGG	TAG	16	1	94.12		GCC[G]TAT	GCC	TAT	27	4	87.1		TCT[T]GTC	TCT	GTC	0	0			TCA[C]TCA	TCA	TCA	0	0			TAT[G]ATC	TAT	ATC	1	3	25
GTA[C]GCC	GTA	GCC	20	0	100		ACG[C]CAA	ACG	CAA	33	2	94.29		AAT[G]TGC	AAT	TGC	27	4	87.1		TGT[T]ATT	TGT	ATT	240	11	95.62		GTG[C]GAC	GTG	GAC	1	0	100		ATA[G]CTT	ATA	CTT	1	2	33.33
GTA[C]GAT	GTA	GAT	34	0	100		TAC[C]ATG	TAC	ATG	17	1	94.44		GCC[G]CAT	GCC	CAT	27	4	87.1		GGT[T]TTG	GGT	TTG	176	8	95.65		GTG[C]CTA	GTG	CTA	1	0	100		GGA[G]GAC	GGA	GAC	1	2	33.33
GGC[C]CGG	GGC	CGG	11	0	100		AAA[C]CAG	AAA	CAG	17	1	94.44		AAA[G]TCG	AAA	TCG	27	4	87.1		GGT[T]AAA	GGT	AAA	44	2	95.65		GTG[C]CGT	GTG	CGT	1	0	100		ACT[G]GTT	ACT	GTT	1	2	33.33
GCT[C]GTC	GCT	GTC	20	0	100		CCT[C]CTC	CCT	CTC	17	1	94.44		GCT[G]CAT	GCT	CAT	27	4	87.1		GGG[T]TAT	GGG	TAT	90	4	95.74		GTG[C]CTG	GTG	CTG	1	0	100		ACT[G]GTC	ACT	GTC	0	0
GGC[C]CGC	GGC	CGC	5	0	100		GGC[C]TCC	GGC	TCC	17	1	94.44		CAA[G]CTT	CAA	CTT	27	4	87.1		TGT[T]GTG	TGT	GTG	183	8	95.81		GTG[C]CTC	GTG	CTC	1	0	100		ACC[G]TGT	ACC	TGT	0	0
TGG[C]ACA	TGG	ACA	28	0	100		TTC[C]ATG	TTC	ATG	17	1	94.44		ATG[G]CTA	ATG	CTA	27	4	87.1		TCT[T]TAC	TCT	TAC	0	0			TAG[C]CCT	TAG	CCT	0	0			ACC[G]TGG	ACC	TGG	0	0
TGG[C]AAT	TGG	AAT	44	0	100		TCC[C]AAG	TCC	AAG	17	1	94.44		ATC[G]CTC	ATC	CTC	34	5	87.18		TGG[T]GTT	TGG	GTT	161	7	95.83		TAG[C]CCG	TAG	CCG	2	0	100		ACC[G]TGC	ACC	TGC	0	0
TGG[C]ACC	TGG	ACC	27	0	100		CCA[C]AAG	CCA	AAG	17	1	94.44		TTA[G]CCC	TTA	CCC	34	5	87.18		TGA[T]GTT	TGA	GTT	138	6	95.83		TAG[C]CCC	TAG	CCC	0	0			ACC[G]TTC	ACC	TTC	0	0
TGG[C]ACT	TGG	ACT	35	0	100		ACT[C]CAT	ACT	CAT	17	1	94.44		ATC[G]TAT	ATC	TAT	34	5	87.18		GGG[T]GTT	GGG	GTT	70	3	95.89		TAG[C]CGA	TAG	CGA	1	0	100		ACG[G]AAT	ACG	AAT	0	0
TGG[C]ACG	TGG	ACG	25	0	100		GGG[C]AAC	GGG	AAC	17	1	94.44		TTT[G]TAC	TTT	TAC	41	6	87.23		TGG[T]TTG	TGG	TTG	187	8	95.9		TAG[C]CGG	TAG	CGG	2	0	100		ACG[G]AAC	ACG	AAC	0	0
TGC[C]TTG	TGC	TTG	24	0	100		ACT[C]GTG	ACT	GTG	17	1	94.44		GTA[G]CGA	GTA	CGA	14	2	87.5		TGG[T]AGT	TGG	AGT	94	4	95.92		TAC[C]AAG	TAC	AAG	1	0	100		ACC[G]TTT	ACC	TTT	0	0
TGC[C]TTC	TGC	TTC	28	0	100		TAC[C]AGC	TAC	AGC	17	1	94.44		CTT[G]TCG	CTT	TCG	14	2	87.5		GTA[T]ATG	GTA	ATG	71	3	95.95		TAG[C]CGC	TAG	CGC	1	0	100		ACC[G]TCT	ACC	TCT	0	0
TGC[C]TTT	TGC	TTT	6	0	100		ACG[C]ACG	ACG	ACG	17	1	94.44		TAG[G]AAA	TAG	AAA	7	1	87.5		GGT[T]GAT	GGT	GAT	95	4	95.96		TAG[C]CCA	TAG	CCA	1	0	100		ACC[G]TAT	ACC	TAT	0	0
TGG[C]AAG	TGG	AAG	29	0	100		TAG[C]ATC	TAG	ATC	17	1	94.44		TAG[G]ACA	TAG	ACA	14	2	87.5		TTA[T]AAA	TTA	AAA	24	1	96		TAG[C]CAA	TAG	CAA	1	0	100		GTG[G]GTG	GTG	GTG	2	3	40
TGG[C]AAC	TGG	AAC	13	0	100		AGG[C]AGT	AGG	AGT	17	1	94.44		GCG[G]ACG	GCG	ACG	7	1	87.5		TGT[T]AAT	TGT	AAT	145	6	96.03		TAG[C]ATC	TAG	ATC	0	0			TCC[G]TAT	TCC	TAT	1	1	50
TGG[C]AGA	TGG	AGA	25	0	100		AGG[C]ACT	AGG	ACT	17	1	94.44		TGC[G]CCC	TGC	CCC	28	4	87.5		GTA[T]TAG	GTA	TAG	74	3	96.1		TAG[C]AGC	TAG	AGC	1	0	100		ACC[G]TCA	ACC	TCA	0	0
TGG[C]CAC	TGG	CAC	26	0	100		CAA[C]AGT	CAA	AGT	17	1	94.44		GGC[G]TTA	GGC	TTA	14	2	87.5		TGT[T]GAT	TGT	GAT	150	6	96.15		TAG[C]CAC	TAG	CAC	0	0			ACC[G]TCG	ACC	TCG	0	0
TGG[C]CAA	TGG	CAA	23	0	100		CAC[C]ACC	CAC	ACC	17	1	94.44		CAA[G]CCT	CAA	CCT	14	2	87.5		TGG[T]GAT	TGG	GAT	77	3	96.25		TAG[C]CAT	TAG	CAT	1	0	100		ACC[G]TCC	ACC	TCC	0	0
TGG[C]CAG	TGG	CAG	22	0	100		TAC[C]CAA	TAC	CAA	17	1	94.44		ACA[G]TAG	ACA	TAG	21	3	87.5		TGA[T]ACA	TGA	ACA	0	0			TAG[C]CAG	TAG	CAG	1	0	100		ATC[G]AAG	ATC	AAG	1	1	50
TGG[C]CCC	TGG	CCC	21	0	100		AGC[C]TTT	AGC	TTT	17	1	94.44		GCG[G]ATT	GCG	ATT	7	1	87.5		GGT[T]TTT	GGT	TTT	258	10	96.27		TAC[C]AGG	TAC	AGG	1	0	100		ACG[G]ATA	ACG	ATA	0	0
TGG[C]CAT	TGG	CAT	58	0	100		CCA[C]CGG	CCA	CGG	17	1	94.44		GAT[G]CTG	GAT	CTG	7	1	87.5		TGA[T]AAC	TGA	AAC	0	0			TAG[C]CGT	TAG	CGT	3	0	100		ACG[G]AGT	ACG	AGT	0	0
TGG[C]AGT	TGG	AGT	31	0	100		CCT[C]GCT	CCT	GCT	17	1	94.44		TAC[G]CTG	TAC	CTG	21	3	87.5		TGC[T]AAG	TGC	AAG	0	0			TAG[C]TCC	TAG	TCC	2	0	100		TAT[G]CGT	TAT	CGT	1	1	50
TGG[C]AGC	TGG	AGC	24	0	100		ACG[C]ACT	ACG	ACT	17	1	94.44		GAT[G]CCA	GAT	CCA	28	4	87.5		GGG[T]ATT	GGG	ATT	82	3	96.47		TAG[C]TCA	TAG	TCA	2	0	100		ACG[G]ATG	ACG	ATG	0	0
TGG[C]ATA	TGG	ATA	39	0	100		TGG[C]CCA	TGG	CCA	17	1	94.44		ACG[G]ACA	ACG	ACA	14	2	87.5		TGT[T]AAA	TGT	AAA	83	3	96.51		TAG[C]TAC	TAG	TAC	0	0			ATT[G]GTC	ATT	GTC	1	1	50
TGG[C]ATT	TGG	ATT	16	0	100		AGC[C]GTC	AGC	GTC	17	1	94.44		TAC[G]CCA	TAC	CCA	7	1	87.5		GGT[T]GGT	GGT	GGT	82	3	96.47		TAG[C]TCG	TAG	TCG	0	0			ACG[G]CCA	ACG	CCA	0	0
TGG[C]ATC	TGG	ATC	33	0	100		AAA[C]TAG	AAA	TAG	17	1	94.44		GAA[G]CAC	GAA	CAC	7	1	87.5		TGC[T]ACC	TGC	ACC	0	0			TAA[C]TAC	TAA	TAC	1	0	100		ACG[G]CAC	ACG	CAC	0	0
TGC[C]TTA	TGC	TTA	17	0	100		GAT[C]AAT	GAT	AAT	17	1	94.44		CAG[G]GCC	CAG	GCC	14	2	87.5		TGC[T]ACA	TGC	ACA	0	0			TAG[C]TGC	TAG	TGC	3	0	100		ACG[G]AGG	ACG	AGG	0	0
TGC[C]GCA	TGC	GCA	24	0	100		GAT[C]AGC	GAT	AGC	17	1	94.44		GCG[G]ACC	GCG	ACC	21	3	87.5		TGC[T]AAT	TGC	AAT	0	0			TAG[C]TCT	TAG	TCT	1	0	100		ACG[G]ACG	ACG	ACG	0	0
TGC[C]CTT	TGC	CTT	10	0	100		CTG[C]CAA	CTG	CAA	17	1	94.44		CAG[G]GCA	CAG	GCA	14	2	87.5		GGT[T]TGG	GGT	TGG	83	3	96.51		TAG[C]TAA	TAG	TAA	43	0	100		ACG[G]ACC	ACG	ACC	0	0
TGC[C]GCG	TGC	GCG	15	0	100		AAA[C]TTA	AAA	TTA	17	1	94.44		AGT[G]ACA	AGT	ACA	14	2	87.5		TGA[T]TTT	TGA	TTT	196	7	96.55		TAG[C]GCA	TAG	GCA	1	0	100		ACG[G]ACA	ACG	ACA	0	0
TGC[C]GGA	TGC	GGA	18	0	100		GAT[C]AGT	GAT	AGT	17	1	94.44		TGT[G]AGC	TGT	AGC	7	1	87.5		GGT[T]TGT	GGT	TGT	198	7	96.59		TAG[C]GAC	TAG	GAC	0	0			CAA[G]AGA	CAA	AGA	1	1	50
TGC[C]GCT	TGC	GCT	31	0	100		CGA[C]TAA	CGA	TAA	17	1	94.44		GCG[G]CCG	GCG	CCG	7	1	87.5		TGA[T]TGC	TGA	TGC	0	0			TAG[C]CTC	TAG	CTC	1	0	100		ACG[G]AGC	ACG	AGC	0	0
TGC[C]CGC	TGC	CGC	19	0	100		AAT[C]GAC	AAT	GAC	17	1	94.44		TCC[G]TTG	TCC	TTG	7	1	87.5		TGC[T]AAA	TGC	AAA	0	0			TAG[C]GCC	TAG	GCC	0	0			ACG[G]AGA	ACG	AGA	0	0
TGC[C]CCT	TGC	CCT	21	0	100		CTG[C]GCT	CTG	GCT	17	1	94.44		CTG[G]CGA	CTG	CGA	14	2	87.5		GGT[T]GTT	GGT	GTT	176	6	96.7		TAA[C]TGA	TAA	TGA	50	0	100		ACG[G]ACT	ACG	ACT	0	0
TGC[C]CGG	TGC	CGG	12	0	100		TAG[C]GTC	TAG	GTC	17	1	94.44		AGC[G]TTG	AGC	TTG	7	1	87.5		GGT[T]GTG	GGT	GTG	90	3	96.77		TAA[C]TGC	TAA	TGC	1	0	100		ACC[G]TAA	ACC	TAA	0	0
TGC[C]CTA	TGC	CTA	25	0	100		GGA[C]GTG	GGA	GTG	17	1	94.44		TCC[G]CGG	TCC	CGG	14	2	87.5		TGC[T]AAC	TGC	AAC	0	0			TAG[C]GCT	TAG	GCT	0	0			GTT[G]AGC	GTT	AGC	1	2	33.33
TGC[C]CGT	TGC	CGT	26	0	100		CTG[C]GTG	CTG	GTG	17	1	94.44		TCC[G]GGT	TCC	GGT	7	1	87.5		GGA[T]TAT	GGA	TAT	91	3	96.81		TAC[C]TCG	TAC	TCG	0	0			ACC[G]CGT	ACC	CGT	0	0
TGC[C]GGT	TGC	GGT	29	0	100		CGA[C]TAC	CGA	TAC	17	1	94.44		AAA[G]AGC	AAA	AGC	7	1	87.5		TGC[T]ACG	TGC	ACG	0	0			TAC[C]TCC	TAC	TCC	0	0			ACC[G]CGG	ACC	CGG	0	0
TGC[C]TCG	TGC	TCG	20	0	100		ACA[C]CTA	ACA	CTA	17	1	94.44		ACC[G]CGA	ACC	CGA	7	1	87.5		GTG[T]GTA	GTG	GTA	85	3	96.59		TAC[C]GCC	TAC	GCC	1	0	100		GTT[G]CAG	GTT	CAG	1	2	33.33
TGC[C]TAT	TGC	TAT	17	0	100		ACT[C]AGC	ACT	AGC	17	1	94.44		ACC[G]CTA	ACC	CTA	14	2	87.5		TGC[T]CAA	TGC	CAA	0	0			TAC[C]TCT	TAC	TCT	0	0			TAG[G]GCA	TAG	GCA	1	1	50
TGC[C]TCT	TGC	TCT	20	0	100		GCT[C]CCT	GCT	CCT	17	1	94.44		TCG[G]GCG	TCG	GCG	7	1	87.5		TGC[T]ATG	TGC	ATG	0	0			TAC[C]TGC	TAC	TGC	0	0			ACC[G]CTG	ACC	CTG	0	0
TGC[C]TGC	TGC	TGC	34	0	100		AAT[C]TAA	AAT	TAA	17	1	94.44		AAA[G]TGA	AAA	TGA	7	1	87.5		TGC[T]ATT	TGC	ATT	0	0			TAC[C]TGA	TAC	TGA	0	0			ACC[G]CTC	ACC	CTC	0	0
TGC[C]TGA	TGC	TGA	28	0	100		ACT[C]AGG	ACT	AGG	17	1	94.44		ATC[G]CCA	ATC	CCA	21	3	87.5		GTG[T]GTG	GTG	GTG	86	3	96.63		TAC[C]GAC	TAC	GAC	1	0	100		CAA[G]TTG	CAA	TTG	1	1	50
TGC[C]GTC	TGC	GTC	39	0	100		GTA[C]TCA	GTA	TCA	17	1	94.44		AAA[G]TTC	AAA	TTC	21	3	87.5		TGC[T]CAG	TGC	CAG	0	0			TAC[C]TCA	TAC	TCA	0	0			GGG[G]GGA	GGG	GGA	2	2	50
TGC[C]GTA	TGC	GTA	34	0	100		AGT[C]GAC	AGT	GAC	17	1	94.44		ATG[G]TTC	ATG	TTC	21	3	87.5		TGC[T]CAC	TGC	CAC	0	0			TAC[C]TAC	TAC	TAC	0	0			ACC[G]CGA	ACC	CGA	0	0
TGC[C]GTG	TGC	GTG	36	0	100		ACG[C]CGG	ACG	CGG	17	1	94.44		CTG[G]TCA	CTG	TCA	21	3	87.5		TGT[T]GTT	TGT	GTT	279	9	96.88		TAC[C]GTA	TAC	GTA	1	0	100		TAG[G]CAG	TAG	CAG	1	1	50
TGC[C]TAG	TGC	TAG	31	0	100		CTG[C]ACT	CTG	ACT	17	1	94.44		TTC[G]ACG	TTC	ACG	21	3	87.5		GTA[T]ATA	GTA	ATA	60	2	96.77		TAC[C]TAA	TAC	TAA	0	0			ACC[G]CCT	ACC	CCT	0	0
TGC[C]TAC	TGC	TAC	31	0	100		ATA[C]CAA	ATA	CAA	17	1	94.44		TAT[G]CTG	TAT	CTG	21	3	87.5		TGC[T]AGG	TGC	AGG	0	0			TAC[C]GGG	TAC	GGG	1	0	100		TAG[G]CGT	TAG	CGT	1	1	50
TGG[C]CCG	TGG	CCG	20	0	100		GGG[C]CCC	GGG	CCC	17	1	94.44		TCA[G]ACG	TCA	ACG	14	2	87.5		TGC[T]AGA	TGC	AGA	0	0			TAC[C]TAT	TAC	TAT	0	0			ACC[G]CGC	ACC	CGC	0	0
TGG[C]TGT	TGG	TGT	56	0	100		TAG[C]CTC	TAG	CTC	17	1	94.44		GGA[G]TGA	GGA	TGA	14	2	87.5		TGG[T]GTA	TGG	GTA	86	3	96.63		TAC[C]GGA	TAC	GGA	1	0	100		GGG[G]GAT	GGG	GAT	1	1	50
TGG[C]TGG	TGG	TGG	43	0	100		CCT[C]AAT	CCT	AAT	17	1	94.44		CAA[G]ATC	CAA	ATC	14	2	87.5		TGC[T]ACT	TGC	ACT	0	0			TAC[C]TAG	TAC	TAG	1	0	100		TCG[G]ATT	TCG	ATT	1	1	50
TGG[C]TTC	TGG	TTC	40	0	100		GAG[C]GCA	GAG	GCA	17	1	94.44		GGA[G]TTG	GGA	TTG	7	1	87.5		TGT[T]TGA	TGT	TGA	184	6	96.84		TAC[C]TGG	TAC	TGG	0	0			ACC[G]GGG	ACC	GGG	0	0
TGG[C]TTT	TGG	TTT	14	0	100		TGG[C]CAA	TGG	CAA	17	1	94.44		AGG[G]CAC	AGG	CAC	28	4	87.5		TGC[T]ATC	TGC	ATC	0	0			TAG[C]ACG	TAG	ACG	0	0			GGC[G]TTA	GGC	TTA	1	1	50
TGG[C]TTG	TGG	TTG	29	0	100		GCT[C]ACG	GCT	ACG	17	1	94.44		GGC[G]AAT	GGC	AAT	14	2	87.5		TGC[T]ATA	TGC	ATA	0	0			TAG[C]ACC	TAG	ACC	0	0			ACC[G]GGC	ACC	GGC	0	0
TGG[C]TCC	TGG	TCC	35	0	100		CCG[C]CTG	CCG	CTG	17	1	94.44		TAC[G]AGA	TAC	AGA	7	1	87.5		GGG[T]TGT	GGG	TGT	63	2	96.92		TAG[C]ACA	TAG	ACA	0	0			ACC[G]GGT	ACC	GGT	0	0
TGG[C]TAT	TGG	TAT	26	0	100		AAT[C]CAC	AAT	CAC	17	1	94.44		GCA[G]TAA	GCA	TAA	14	2	87.5		GGT[T]AAT	GGT	AAT	98	3	97.03		TAC[C]CAG	TAC	CAG	1	0	100		ACC[G]GTT	ACC	GTT	0	0
TGG[C]TCG	TGG	TCG	31	0	100		GCC[C]TAG	GCC	TAG	17	1	94.44		GCA[G]TGC	GCA	TGC	14	2	87.5		TGA[T]CGA	TGA	CGA	0	0			TAC[C]ATT	TAC	ATT	1	0	100		ACC[G]GTG	ACC	GTG	0	0
TGG[C]TGC	TGG	TGC	35	0	100		CAC[C]TCG	CAC	TCG	17	1	94.44		GGT[G]GAA	GGT	GAA	14	2	87.5		TGA[T]CGC	TGA	CGC	0	0			TAG[C]AGA	TAG	AGA	18	0	100		ACC[G]GTA	ACC	GTA	0	0
TGG[C]TGA	TGG	TGA	41	0	100		CTT[C]TCC	CTT	TCC	34	2	94.44		ATC[G]TTA	ATC	TTA	42	6	87.5		TGA[T]CGG	TGA	CGG	0	0			TAG[C]ACT	TAG	ACT	1	0	100		GGG[G]AGT	GGG	AGT	2	2	50
TGT[C]AAG	TGT	AAG	34	0	100		GAA[C]ATG	GAA	ATG	17	1	94.44		TGG[G]CAT	TGG	CAT	7	1	87.5		TGA[T]AAT	TGA	AAT	66	2	97.06		TAG[C]AAC	TAG	AAC	0	0			ACC[G]GAA	ACC	GAA	0	0
TGT[C]AGT	TGT	AGT	26	0	100		TGA[C]TGG	TGA	TGG	17	1	94.44		GCA[G]TTT	GCA	TTT	14	2	87.5		TGA[T]CCT	TGA	CCT	0	0			TAC[C]TTC	TAC	TTC	0	0			ACC[G]CTT	ACC	CTT	0	0
TGT[C]AGG	TGT	AGG	46	0	100		GGT[C]AGA	GGT	AGA	17	1	94.44		ATA[G]CAC	ATA	CAC	14	2	87.5		TGG[T]GAA	TGG	GAA	34	1	97.14		TAC[C]TTA	TAC	TTA	0	0			ACC[G]GAG	ACC	GAG	0	0
TGT[C]ATC	TGT	ATC	12	0	100		CTT[C]GTG	CTT	GTG	17	1	94.44		TGG[G]ACA	TGG	ACA	14	2	87.5		TGA[T]CCC	TGA	CCC	0	0			TAC[C]TGT	TAC	TGT	1	0	100		TAG[G]GGG	TAG	GGG	1	1	50
TGT[C]ATT	TGT	ATT	13	0	100		AGA[C]CGA	AGA	CGA	17	1	94.44		AAT[G]AAT	AAT	AAT	7	1	87.5		GTA[T]GTT	GTA	GTT	138	4	97.18		TAC[C]CGG	TAC	CGG	1	0	100		ACC[G]GCC	ACC	GCC	0	0
TGT[C]ATG	TGT	ATG	14	0	100		CAA[C]TGG	CAA	TGG	17	1	94.44		GTG[G]CCC	GTG	CCC	7	1	87.5		TGA[T]CCG	TGA	CCG	0	0			TAG[C]AAA	TAG	AAA	17	0	100		ACC[G]GAT	ACC	GAT	0	0
TGT[C]ACC	TGT	ACC	26	0	100		CAC[C]TGT	CAC	TGT	17	1	94.44		ATA[G]CTA	ATA	CTA	14	2	87.5		GGT[T]ATT	GGT	ATT	173	5	97.19		TAC[C]TTT	TAC	TTT	1	0	100		ATG[G]GCA	ATG	GCA	1	2	33.33
TGT[C]AAT	TGT	AAT	13	0	100		CGG[C]ACA	CGG	ACA	17	1	94.44		ATA[G]GTA	ATA	GTA	7	1	87.5		GGT[T]AGA	GGT	AGA	35	1	97.22		TAC[C]TTG	TAC	TTG	1	0	100		ACG[G]TCT	ACG	TCT	0	0
TGT[C]ACT	TGT	ACT	17	0	100		GGA[C]ACC	GGA	ACC	17	1	94.44		GCA[G]ATT	GCA	ATT	14	2	87.5		TGA[T]CGT	TGA	CGT	0	0			TAG[C]TTA	TAG	TTA	96	0	100		ACG[G]TCG	ACG	TCG	0	0
TGT[C]AGC	TGT	AGC	36	0	100		GTG[C]AAG	GTG	AAG	17	1	94.44		GCA[G]CGC	GCA	CGC	14	2	87.5		TGT[T]GGT	TGT	GGT	179	5	97.28		TAT[C]TAC	TAT	TAC	1	0	100		GCT[G]ATT	GCT	ATT	2	4	33.33
TGT[C]AGA	TGT	AGA	37	0	100		TTC[C]GGG	TTC	GGG	17	1	94.44		GTA[G]ATC	GTA	ATC	28	4	87.5		GGT[T]AGG	GGT	AGG	36	1	97.3		TAA[C]ACC	TAA	ACC	1	0	100		GTA[G]TTC	GTA	TTC	1	2	33.33
TGG[C]TAG	TGG	TAG	32	0	100		GAA[C]TAC	GAA	TAC	17	1	94.44		AAC[G]CTA	AAC	CTA	14	2	87.5		GTG[T]AAA	GTG	AAA	36	1	97.3		TAT[C]GTC	TAT	GTC	1	0	100		GCT[G]ATG	GCT	ATG	1	2	33.33
TGG[C]CTC	TGG	CTC	15	0	100		AGA[C]GGT	AGA	GGT	17	1	94.44		CAC[G]GAG	CAC	GAG	14	2	87.5		TGA[T]TCG	TGA	TCG	0	0			TAA[C]AAC	TAA	AAC	2	0	100		ACG[G]TAC	ACG	TAC	0	0
TGG[C]CTA	TGG	CTA	43	0	100		GCC[C]GTG	GCC	GTG	17	1	94.44		ATC[G]AGT	ATC	AGT	21	3	87.5		TGA[T]TCC	TGA	TCC	0	0			TAT[C]TCC	TAT	TCC	0	0			ACG[G]TAA	ACG	TAA	0	0
TGG[C]CTG	TGG	CTG	25	0	100		CGA[C]CAG	CGA	CAG	17	1	94.44		ATA[G]TGG	ATA	TGG	7	1	87.5		GTG[T]GTT	GTG	GTT	183	5	97.34		TAT[C]TCA	TAT	TCA	2	0	100		ATG[G]TCT	ATG	TCT	1	2	33.33
TGG[C]GAA	TGG	GAA	27	0	100		TCG[C]GAT	TCG	GAT	17	1	94.44		GTC[G]TAC	GTC	TAC	35	5	87.5		GTA[T]GTA	GTA	GTA	107	3	97.27		TAA[C]AAA	TAA	AAA	27	0	100		ACG[G]TCA	ACG	TCA	0	0
TGG[C]CTT	TGG	CTT	20	0	100		GCG[C]CAT	GCG	CAT	17	1	94.44		AGA[G]GTT	AGA	GTT	14	2	87.5		TGA[T]GAC	TGA	GAC	0	0			TAA[C]ACT	TAA	ACT	1	0	100		ACG[G]TAG	ACG	TAG	0	0
TGG[C]CGA	TGG	CGA	24	0	100		GCC[C]CAT	GCC	CAT	17	1	94.44		ATC[G]AGC	ATC	AGC	21	3	87.5		TGA[T]CTG	TGA	CTG	0	0			TAA[C]ATC	TAA	ATC	1	0	100		GCG[G]TTG	GCG	TTG	1	2	33.33
TGG[C]CCT	TGG	CCT	35	0	100		CCA[C]TTG	CCA	TTG	17	1	94.44		GTC[G]CAG	GTC	CAG	28	4	87.5		TGA[T]CTC	TGA	CTC	0	0			TAT[C]GCC	TAT	GCC	0	0			ACT[G]AAG	ACT	AAG	0	0
TGG[C]CGC	TGG	CGC	20	0	100		TCC[C]CGT	TCC	CGT	17	1	94.44		GGT[G]AAA	GGT	AAA	7	1	87.5		TGA[T]TAC	TGA	TAC	0	0			TAT[C]GCA	TAT	GCA	1	0	100		GCT[G]GCA	GCT	GCA	1	2	33.33
TGG[C]CGT	TGG	CGT	32	0	100		TCC[C]TTG	TCC	TTG	17	1	94.44		GAC[G]AAG	GAC	AAG	7	1	87.5		TGA[T]GGA	TGA	GGA	38	1	97.44		TAA[C]ATA	TAA	ATA	51	0	100		ATC[G]TGT	ATC	TGT	1	1	50
TGG[C]CGG	TGG	CGG	24	0	100		CAC[C]AGC	CAC	AGC	17	1	94.44		GCC[G]ATT	GCC	ATT	14	2	87.5		TGA[T]GCC	TGA	GCC	0	0			TAA[C]AGA	TAA	AGA	11	0	100		GCT[G]AAT	GCT	AAT	1	1	50
TGG[C]GAG	TGG	GAG	19	0	100		CGC[C]TTA	CGC	TTA	17	1	94.44		AGT[G]GTA	AGT	GTA	14	2	87.5		TCG[T]TCG	TCG	TCG	0	0			TAT[C]GCT	TAT	GCT	1	0	100		ACT[G]AAC	ACT	AAC	0	0
TGG[C]GGT	TGG	GGT	44	0	100		GCT[C]GGA	GCT	GGA	17	1	94.44		AAA[G]ACC	AAA	ACC	7	1	87.5		TCG[T]TCC	TCG	TCC	0	0			TAA[C]AGT	TAA	AGT	42	0	100		ATG[G]TCG	ATG	TCG	1	1	50
TGG[C]GGG	TGG	GGG	21	0	100		GAC[C]CTG	GAC	CTG	17	1	94.44		AAA[G]CCA	AAA	CCA	7	1	87.5		TCG[T]TCA	TCG	TCA	0	0			TAT[C]TCG	TAT	TCG	0	0			ACT[G]ACT	ACT	ACT	0	0
TGG[C]GTA	TGG	GTA	32	0	100		TTG[C]GTC	TTG	GTC	34	2	94.44		AGT[G]CGC	AGT	CGC	21	3	87.5		TCG[T]TTA	TCG	TTA	0	0			TCA[C]ACA	TCA	ACA	0	0			TCA[G]TAA	TCA	TAA	1	1	50
TGG[C]TAC	TGG	TAC	40	0	100		CGC[C]TAT	CGC	TAT	17	1	94.44		AAG[G]GAA	AAG	GAA	7	1	87.5		TCG[T]TGC	TCG	TGC	0	0			TCA[C]AAT	TCA	AAT	0	0			ACT[G]ACG	ACT	ACG	0	0
TGG[C]GTG	TGG	GTG	34	0	100		GTC[C]TAG	GTC	TAG	17	1	94.44		GAA[G]TCA	GAA	TCA	14	2	87.5		TCG[T]TCT	TCG	TCT	0	0			TCA[C]AAG	TCA	AAG	0	0			GCT[G]TGT	GCT	TGT	2	2	50
TGG[C]GCA	TGG	GCA	22	0	100		CTC[C]ATA	CTC	ATA	17	1	94.44		ATC[G]CTG	ATC	CTG	21	3	87.5		TCG[T]TAG	TCG	TAG	0	0			TCA[C]ACC	TCA	ACC	0	0			ATG[G]CGT	ATG	CGT	1	1	50
TGG[C]GAT	TGG	GAT	28	0	100		GTA[C]GAG	GTA	GAG	17	1	94.44		TTG[G]TAC	TTG	TAC	14	2	87.5		TCG[T]GTC	TCG	GTC	0	0			GTT[C]GCG	GTT	GCG	1	0	100		GCT[G]TGA	GCT	TGA	2	2	50
TGG[C]GCG	TGG	GCG	19	0	100		TTC[C]TCG	TTC	TCG	17	1	94.44		GCC[G]ATC	GCC	ATC	28	4	87.5		TCG[T]GTA	TCG	GTA	0	0			TCA[C]ACT	TCA	ACT	1	0	100		ACG[G]TGC	ACG	TGC	0	0
TGG[C]GGC	TGG	GGC	23	0	100		GTG[C]CCA	GTG	CCA	17	1	94.44		GTT[G]ACG	GTT	ACG	7	1	87.5		TCG[T]GGG	TCG	GGG	0	0			TCA[C]ACG	TCA	ACG	0	0			TAC[G]AGT	TAC	AGT	1	2	33.33
TGG[C]GGA	TGG	GGA	20	0	100		GTA[C]GAA	GTA	GAA	17	1	94.44		GTT[G]AGC	GTT	AGC	14	2	87.5		TCG[T]TAC	TCG	TAC	0	0			GTT[C]GTC	GTT	GTC	1	0	100		ACG[G]TTG	ACG	TTG	0	0
TGC[C]CCG	TGC	CCG	19	0	100		GAC[C]CAG	GAC	CAG	17	1	94.44		AAC[G]GCT	AAC	GCT	14	2	87.5		TCG[T]TAA	TCG	TAA	0	0			TAT[C]TGC	TAT	TGC	1	0	100		ATG[G]GGG	ATG	GGG	1	1	50
TCT[C]TCC	TCT	TCC	16	0	100		GCC[C]TGA	GCC	TGA	17	1	94.44		GAC[G]GCG	GAC	GCG	14	2	87.5		TCG[T]GTG	TCG	GTG	0	0			GTT[C]TCG	GTT	TCG	2	0	100		ACG[G]TGT	ACG	TGT	0	0
TCT[C]TAT	TCT	TAT	5	0	100		AGG[C]CCC	AGG	CCC	17	1	94.44		TGG[G]AAC	TGG	AAC	21	3	87.5		TCT[T]CAT	TCT	CAT	0	0			GTT[C]TGC	GTT	TGC	1	0	100		ACG[G]TTA	ACG	TTA	0	0
TCT[C]TCG	TCT	TCG	3	0	100		AAC[C]CCT	AAC	CCT	17	1	94.44		GAC[G]CTA	GAC	CTA	21	3	87.5		TCT[T]CAG	TCT	CAG	0	0			TAT[C]TTC	TAT	TTC	1	0	100		ACG[G]GTT	ACG	GTT	0	0
TCT[C]TGA	TCT	TGA	4	0	100		AGT[C]ATT	AGT	ATT	35	2	94.59		GGT[G]ATA	GGT	ATA	14	2	87.5		TCT[T]CAC	TCT	CAC	0	0			TCA[C]AAC	TCA	AAC	0	0			GTC[G]TAT	GTC	TAT	1	2	33.33
TCT[C]TCT	TCT	TCT	12	0	100		CGT[C]AAT	CGT	AAT	35	2	94.59		GTT[G]GAA	GTT	GAA	28	4	87.5		TCT[T]CCC	TCT	CCC	0	0			TCA[C]AAA	TCA	AAA	1	0	100		ACG[G]CTA	ACG	CTA	0	0
TCT[C]GTG	TCT	GTG	5	0	100		TCC[C]CGC	TCC	CGC	18	1	94.74		ACA[G]AGG	ACA	AGG	14	2	87.5		TGT[T]GAG	TGT	GAG	77	2	97.47		GTT[C]TAC	GTT	TAC	4	0	100		TAA[G]CTG	TAA	CTG	1	2	33.33
TCT[C]GTC	TCT	GTC	4	0	100		TCA[C]ACT	TCA	ACT	18	1	94.74		AAC[G]ATG	AAC	ATG	7	1	87.5		TCT[T]CCA	TCT	CCA	0	0			TAA[C]GCC	TAA	GCC	1	0	100		ACG[G]GAG	ACG	GAG	0	0
TCT[C]GTT	TCT	GTT	2	0	100		CCC[C]CAA	CCC	CAA	18	1	94.74		GAC[G]CGA	GAC	CGA	7	1	87.5		TCT[T]CAA	TCT	CAA	0	0			TAA[C]GCG	TAA	GCG	1	0	100		ACG[G]GAC	ACG	GAC	0	0
TCT[C]TAG	TCT	TAG	6	0	100		AGA[C]TAG	AGA	TAG	18	1	94.74		CTC[G]ACA	CTC	ACA	14	2	87.5		TCT[T]ACA	TCT	ACA	0	0			TAA[C]GCT	TAA	GCT	2	0	100		GTC[G]GTT	GTC	GTT	1	2	33.33
TCT[C]TAC	TCT	TAC	4	0	100		GTA[C]CCG	GTA	CCG	18	1	94.74		AAA[G]CTC	AAA	CTC	7	1	87.5		TCT[T]AAC	TCT	AAC	0	0			TAA[C]GCA	TAA	GCA	1	0	100		ACG[G]CCT	ACG	CCT	0	0
TCT[C]TGG	TCT	TGG	8	0	100		TGG[C]AAA	TGG	AAA	18	1	94.74		CCC[G]AAG	CCC	AAG	7	1	87.5		TCG[T]TTC	TCG	TTC	0	0			TAA[C]GAC	TAA	GAC	1	0	100		ACG[G]CCG	ACG	CCG	0	0
TGA[C]AAG	TGA	AAG	23	0	100		TTA[C]TCG	TTA	TCG	36	2	94.74		CTA[G]CGG	CTA	CGG	21	3	87.5		TCT[T]ATC	TCT	ATC	0	0			TAT[C]CAC	TAT	CAC	0	0			ACG[G]CCC	ACG	CCC	0	0
TGA[C]AAA	TGA	AAA	27	0	100		CGT[C]GGC	CGT	GGC	18	1	94.74		CGC[G]CGC	CGC	CGC	14	2	87.5		TCT[T]AGC	TCT	AGC	0	0			TAT[C]CAA	TAT	CAA	0	0			ACG[G]CGT	ACG	CGT	0	0
TGA[C]AAT	TGA	AAT	22	0	100		CGC[C]GCA	CGC	GCA	18	1	94.74		ACT[G]ACT	ACT	ACT	21	3	87.5		TCT[T]ACC	TCT	ACC	0	0			TAT[C]ATC	TAT	ATC	1	0	100		ACG[G]CGC	ACG	CGC	0	0
TGA[C]ACC	TGA	ACC	20	0	100		AAT[C]GGG	AAT	GGG	18	1	94.74		CCC[G]AGA	CCC	AGA	7	1	87.5		TCG[T]CGA	TCG	CGA	0	0			TAT[C]ACA	TAT	ACA	1	0	100		ACG[G]CGA	ACG	CGA	0	0
TGA[C]ACA	TGA	ACA	21	0	100		AAG[C]CCA	AAG	CCA	18	1	94.74		CTA[G]TAA	CTA	TAA	14	2	87.5		TCG[T]CCC	TCG	CCC	0	0			TAT[C]AAC	TAT	AAC	0	0			ATT[G]CAA	ATT	CAA	1	2	33.33
TCT[C]TTA	TCT	TTA	4	0	100		GCT[C]TCG	GCT	TCG	18	1	94.74		CCA[G]TTA	CCA	TTA	21	3	87.5		TCG[T]CCA	TCG	CCA	0	0			TAG[C]TTC	TAG	TTC	0	0			ACG[G]GTA	ACG	GTA	0	0
TCT[C]TGT	TCT	TGT	1	0	100		TCT[C]CAC	TCT	CAC	18	1	94.74		ACT[G]TTG	ACT	TTG	14	2	87.5		TCG[T]CGT	TCG	CGT	0	0			TAA[C]GTC	TAA	GTC	2	0	100		GCG[G]GTT	GCG	GTT	1	1	50
TCT[C]TTC	TCT	TTC	4	0	100		CCA[C]CCA	CCA	CCA	18	1	94.74		CCC[G]GGA	CCC	GGA	14	2	87.5		TCG[T]CGG	TCG	CGG	0	0			TAT[C]AGA	TAT	AGA	44	0	100		ACG[G]GGG	ACG	GGG	0	0
TCT[C]TTT	TCT	TTT	5	0	100		AGT[C]AAG	AGT	AAG	18	1	94.74		CAT[G]GGC	CAT	GGC	28	4	87.5		TCG[T]CGC	TCG	CGC	0	0			TAT[C]ACG	TAT	ACG	1	0	100		ACG[G]GGT	ACG	GGT	0	0
TCT[C]TTG	TCT	TTG	3	0	100		ACA[C]CAA	ACA	CAA	18	1	94.74		CGG[G]CGA	CGG	CGA	14	2	87.5		TCG[T]CAT	TCG	CAT	0	0			TAT[C]ACC	TAT	ACC	0	0			GGC[G]AAA	GGC	AAA	1	1	50
TCT[C]GTA	TCT	GTA	2	0	100		TCG[C]TTT	TCG	TTT	36	2	94.74		AAA[G]CTT	AAA	CTT	21	3	87.5		TCG[T]ATA	TCG	ATA	0	0			TAT[C]CAG	TAT	CAG	0	0			ACG[G]GTG	ACG	GTG	0	0
TCT[C]CCG	TCT	CCG	7	0	100		CCA[C]AGT	CCA	AGT	18	1	94.74		CGT[G]ATA	CGT	ATA	21	3	87.5		TCG[T]AGT	TCG	AGT	0	0			TAA[C]CCC	TAA	CCC	1	0	100		TAT[G]GCG	TAT	GCG	1	1	50
TCT[C]CAC	TCT	CAC	3	0	100		ACT[C]CGA	ACT	CGA	18	1	94.74		ACT[G]TGC	ACT	TGC	28	4	87.5		TCG[T]AGC	TCG	AGC	0	0			TAT[C]CGT	TAT	CGT	2	0	100		ACG[G]GTC	ACG	GTC	0	0
TCT[C]CGA	TCT	CGA	17	0	100		CGT[C]CGG	CGT	CGG	18	1	94.74		CCC[G]CTG	CCC	CTG	21	3	87.5		TCG[T]CAG	TCG	CAG	0	0			TAT[C]CGG	TAT	CGG	1	0	100		TAT[G]GTC	TAT	GTC	1	1	50
TCT[C]CGG	TCT	CGG	20	0	100		TCC[C]GAA	TCC	GAA	18	1	94.74		CCA[G]GAC	CCA	GAC	7	1	87.5		TCG[T]CAC	TCG	CAC	0	0			TAT[C]CTC	TAT	CTC	0	0			ATT[G]ATC	ATT	ATC	1	2	33.33
TCT[C]CGC	TCT	CGC	17	0	100		TTA[C]GCT	TTA	GCT	18	1	94.74		TTG[G]AAG	TTG	AAG	14	2	87.5		TCG[T]CAA	TCG	CAA	0	0			TAT[C]CTT	TAT	CTT	1	0	100		ACG[G]GCG	ACG	GCG	0	0
TCT[C]AGG	TCT	AGG	14	0	100		CGC[C]ATT	CGC	ATT	18	1	94.74		AGA[G]AGC	AGA	AGC	7	1	87.5		TCG[T]GCG	TCG	GCG	0	0			TAA[C]CAG	TAA	CAG	1	0	100		ACG[G]GCT	ACG	GCT	0	0
TCT[C]AGA	TCT	AGA	11	0	100		TCC[C]AGG	TCC	AGG	18	1	94.74		CCT[G]AGC	CCT	AGC	14	2	87.5		TCG[T]GCC	TCG	GCC	0	0			TAT[C]CTG	TAT	CTG	2	0	100		ACG[G]GCA	ACG	GCA	1	1	50
TCT[C]ATA	TCT	ATA	5	0	100		CCA[C]TCA	CCA	TCA	18	1	94.74		CCG[G]TTA	CCG	TTA	28	4	87.5		TCG[T]GCA	TCG	GCA	0	0			TAT[C]CGC	TAT	CGC	1	0	100		ATT[G]CAT	ATT	CAT	1	1	50
TCT[C]ATT	TCT	ATT	3	0	100		GGA[C]CTG	GGA	CTG	18	1	94.74		CCA[G]AGC	CCA	AGC	7	1	87.5		TCG[T]GGC	TCG	GGC	0	0			TAT[C]CCC	TAT	CCC	0	0			TAT[G]TGC	TAT	TGC	1	1	50
TCT[C]ATG	TCT	ATG	7	0	100		GAC[C]TCC	GAC	TCC	18	1	94.74		TTC[G]CTG	TTC	CTG	7	1	87.5		TCG[T]GGA	TCG	GGA	0	0			TAT[C]CCA	TAT	CCA	0	0			ACG[G]GGA	ACG	GGA	0	0
TCT[C]CTC	TCT	CTC	3	0	100		CGG[C]TAC	CGG	TAC	18	1	94.74		CGA[G]TGA	CGA	TGA	14	2	87.5		TCG[T]GCT	TCG	GCT	0	0			TAT[C]CAT	TAT	CAT	0	0			ACG[G]GGC	ACG	GGC	0	0
TCT[C]GGA	TCT	GGA	2	0	100		TAT[C]CGA	TAT	CGA	18	1	94.74		AAA[G]CTA	AAA	CTA	7	1	87.5		TCG[T]GAT	TCG	GAT	0	0			TAT[C]CCG	TAT	CCG	0	0			GGG[G]GGT	GGG	GGT	1	1	50
TCT[C]GCT	TCT	GCT	2	0	100		TTA[C]TAA	TTA	TAA	18	1	94.74		TCT[G]TTC	TCT	TTC	28	4	87.5		TCG[T]CTG	TCG	CTG	0	0			TAT[C]CGA	TAT	CGA	1	0	100		AGC[G]CAT	AGC	CAT	0	0
TCT[C]GGC	TCT	GGC	4	0	100		ATA[C]CCG	ATA	CCG	18	1	94.74		CCA[G]GAT	CCA	GAT	14	2	87.5		TCG[T]CTC	TCG	CTC	0	0			TAA[C]CGG	TAA	CGG	1	0	100		AGA[G]ACT	AGA	ACT	1	1	50
TCT[C]GGT	TCT	GGT	3	0	100		TTT[C]CCA	TTT	CCA	18	1	94.74		TTC[G]CCT	TTC	CCT	43	6	87.76		TCG[T]CTA	TCG	CTA	0	0			TAT[C]CCT	TAT	CCT	0	0			AGC[G]CAG	AGC	CAG	0	0
TCT[C]GGG	TCT	GGG	2	0	100		GTA[C]AAC	GTA	AAC	18	1	94.74		CAC[G]TTC	CAC	TTC	36	5	87.8		TCG[T]GAC	TCG	GAC	0	0			GGT[C]AAA	GGT	AAA	21	0	100		AGG[G]ATC	AGG	ATC	1	1	50
TCT[C]GAA	TCT	GAA	2	0	100		GGA[C]AAT	GGA	AAT	18	1	94.74		TGC[G]CCT	TGC	CCT	29	4	87.88		TCG[T]GAA	TCG	GAA	0	0			TCG[C]GGT	TCG	GGT	0	0			AGC[G]CCA	AGC	CCA	0	0
TCT[C]CTT	TCT	CTT	4	0	100		TTA[C]TAC	TTA	TAC	18	1	94.74		ACG[G]TCT	ACG	TCT	29	4	87.88		TCG[T]CTT	TCG	CTT	0	0			TCG[C]GGC	TCG	GGC	0	0			GTC[G]TTT	GTC	TTT	1	1	50
TCT[C]GAC	TCT	GAC	3	0	100		GAG[C]ACT	GAG	ACT	18	1	94.74		TAC[G]TTA	TAC	TTA	29	4	87.88		GTA[T]AAT	GTA	AAT	78	2	97.5		TCG[C]GGG	TCG	GGG	0	0			AGC[G]ATC	AGC	ATC	0	0
TCT[C]GAT	TCT	GAT	2	0	100		TTA[C]CGC	TTA	CGC	18	1	94.74		TTG[G]TAA	TTG	TAA	29	4	87.88		GTG[T]AAT	GTG	AAT	79	1	98.75		GGG[C]TGG	GGG	TGG	5	0	100		AGC[G]AGC	AGC	AGC	0	0
TCT[C]GAG	TCT	GAG	3	0	100		AAC[C]CTG	AAC	CTG	18	1	94.74		ACC[G]TCG	ACC	TCG	29	4	87.88		GGG[T]ACA	GGG	ACA	1	0	100		TCG[C]GTC	TCG	GTC	0	0			AGT[G]GGG	AGT	GGG	1	1	50
TGA[C]ACG	TGA	ACG	20	0	100		GAG[C]AGT	GAG	AGT	18	1	94.74		AAT[G]CTG	AAT	CTG	29	4	87.88		GGC[T]AAA	GGC	AAA	1	0	100		GGG[C]TTC	GGG	TTC	1	0	100		AGC[G]ATG	AGC	ATG	0	0
TGA[C]TGT	TGA	TGT	25	0	100		TCC[C]CAA	TCC	CAA	18	1	94.74		CGC[G]CTT	CGC	CTT	29	4	87.88		GTA[T]AAG	GTA	AAG	41	0	100		TCG[C]GTA	TCG	GTA	1	0	100		GTC[G]TGA	GTC	TGA	1	1	50
TGA[C]TGC	TGA	TGC	29	0	100		TCT[C]AAG	TCT	AAG	18	1	94.74		ATG[G]CCA	ATG	CCA	29	4	87.88		GTG[T]ACA	GTG	ACA	1	0	100		TCG[C]GCG	TCG	GCG	0	0			TAA[G]CGG	TAA	CGG	1	1	50
TGA[C]TTG	TGA	TTG	8	0	100		GAG[C]CAA	GAG	CAA	18	1	94.74		CCT[G]CTT	CCT	CTT	29	4	87.88		TCT[T]GAA	TCT	GAA	0	0			GGT[C]ACT	GGT	ACT	4	0	100		GTG[G]ACT	GTG	ACT	2	2	50
TGC[C]AAC	TGC	AAC	24	0	100		GTC[C]AAG	GTC	AAG	18	1	94.74		CTA[G]ATG	CTA	ATG	22	3	88		TGG[T]GCT	TGG	GCT	1	0	100		TCG[C]GCC	TCG	GCC	1	0	100		AGC[G]CTA	AGC	CTA	0	0
TGC[C]AAA	TGC	AAA	25	0	100		TAA[C]CAA	TAA	CAA	18	1	94.74		GTC[G]AAT	GTC	AAT	22	3	88		GCG[T]TGT	GCG	TGT	1	0	100		GGT[C]AGA	GGT	AGA	24	0	100		AGC[G]CGT	AGC	CGT	0	0
TGA[C]TAC	TGA	TAC	28	0	100		CTC[C]ACT	CTC	ACT	18	1	94.74		TCC[G]AGC	TCC	AGC	22	3	88		TGC[T]GTA	TGC	GTA	1	0	100		TCG[C]GGA	TCG	GGA	0	0			AGC[G]CGG	AGC	CGG	0	0
TGA[C]TAA	TGA	TAA	30	0	100		GCG[C]CTA	GCG	CTA	18	1	94.74		CTC[G]CAG	CTC	CAG	22	3	88		GGC[T]AAG	GGC	AAG	1	0	100		GGT[C]AAT	GGT	AAT	75	0	100		GTG[G]CTA	GTG	CTA	1	1	50
TGA[C]TAG	TGA	TAG	19	0	100		GCA[C]TCA	GCA	TCA	18	1	94.74		AGA[G]ATC	AGA	ATC	22	3	88		GGC[T]AAT	GGC	AAT	1	0	100		TCG[C]GCT	TCG	GCT	0	0			GGT[G]ACT	GGT	ACT	1	1	50
TGA[C]TGA	TGA	TGA	29	0	100		TGA[C]GGC	TGA	GGC	18	1	94.74		ATG[G]TGA	ATG	TGA	22	3	88		TCT[T]CTT	TCT	CTT	0	0			GGT[C]ACC	GGT	ACC	2	0	100		AGC[G]CTC	AGC	CTC	0	0
TGA[C]TCG	TGA	TCG	13	0	100		GCG[C]CCG	GCG	CCG	18	1	94.74		AGC[G]TAC	AGC	TAC	22	3	88		GGT[T]TTA	GGT	TTA	161	4	97.58		GGG[C]TAA	GGG	TAA	26	0	100		AGC[G]CCG	AGC	CCG	0	0
TGC[C]AAT	TGC	AAT	21	0	100		TCA[C]GCC	TCA	GCC	18	1	94.74		ACC[G]TTG	ACC	TTG	22	3	88		GTA[T]GTG	GTA	GTG	85	2	97.7		TCG[C]TCT	TCG	TCT	0	0			GTG[G]ATC	GTG	ATC	1	1	50
TGC[C]CAA	TGC	CAA	20	0	100		CGA[C]CTG	CGA	CTG	18	1	94.74		ATC[G]GCT	ATC	GCT	22	3	88		GTC[T]TGG	GTC	TGG	1	0	100		TCG[C]TCG	TCG	TCG	0	0			AGC[G]CCC	AGC	CCC	0	0
TGC[C]ATG	TGC	ATG	37	0	100		GCA[C]TTA	GCA	TTA	18	1	94.74		GCA[G]TCG	GCA	TCG	22	3	88		GCT[T]GAG	GCT	GAG	3	0	100		GGG[C]TAC	GGG	TAC	1	0	100		GGT[G]AGG	GGT	AGG	1	1	50
TGC[C]CAC	TGC	CAC	21	0	100		CAG[C]GGT	CAG	GGT	18	1	94.74		GTA[G]CCC	GTA	CCC	22	3	88		TGT[T]ACA	TGT	ACA	1	0	100		TCG[C]TGC	TCG	TGC	0	0			AGC[G]CGC	AGC	CGC	0	0
TGC[C]CCA	TGC	CCA	23	0	100		CTC[C]CTC	CTC	CTC	18	1	94.74		TAA[G]AGT	TAA	AGT	22	3	88		GCG[T]TAT	GCG	TAT	1	0	100		TCG[C]TGG	TCG	TGG	1	0	100		AGC[G]CCT	AGC	CCT	0	0
TGC[C]CAG	TGC	CAG	21	0	100		AGC[C]TTA	AGC	TTA	18	1	94.74		TTG[G]GAC	TTG	GAC	22	3	88		GGA[T]TGC	GGA	TGC	1	0	100		TCG[C]TGA	TCG	TGA	2	0	100		AGC[G]AGA	AGC	AGA	0	0
TGC[C]ACC	TGC	ACC	22	0	100		CGG[C]CTG	CGG	CTG	18	1	94.74		ATA[G]CAG	ATA	CAG	22	3	88		TCG[T]GAG	TCG	GAG	1	0	100		GGG[C]GTC	GGG	GTC	4	0	100		AGA[G]TCC	AGA	TCC	0	0
TGC[C]ACA	TGC	ACA	23	0	100		TGA[C]CTC	TGA	CTC	18	1	94.74		GCT[G]CAC	GCT	CAC	22	3	88		GTA[T]AAC	GTA	AAC	1	0	100		TCG[C]TAA	TCG	TAA	1	0	100		GTA[G]GGG	GTA	GGG	1	1	50
TGC[C]ACG	TGC	ACG	25	0	100		GGT[C]CAT	GGT	CAT	18	1	94.74		ATC[G]TTT	ATC	TTT	22	3	88		TGC[T]GTT	TGC	GTT	1	0	100		TCG[C]TAC	TCG	TAC	0	0			AGA[G]TAC	AGA	TAC	0	0
TGC[C]ATA	TGC	ATA	30	0	100		AGG[C]CAA	AGG	CAA	18	1	94.74		GAC[G]TGA	GAC	TGA	22	3	88		GGG[T]CAG	GGG	CAG	1	0	100		TCG[C]GTG	TCG	GTG	1	0	100		AGA[G]TGC	AGA	TGC	0	0
TGC[C]AGT	TGC	AGT	31	0	100		CGC[C]TAG	CGC	TAG	18	1	94.74		GTA[G]GTA	GTA	GTA	22	3	88		TGG[T]GTG	TGG	GTG	83	2	97.65		TCG[C]GTT	TCG	GTT	0	0			AGT[G]ACG	AGT	ACG	1	1	50
TGA[C]GTT	TGA	GTT	21	0	100		TTC[C]CCG	TTC	CCG	18	1	94.74		TCT[G]TGA	TCT	TGA	22	3	88		GCA[T]TTA	GCA	TTA	1	0	100		TCG[C]TCA	TCG	TCA	0	0			AGA[G]TCT	AGA	TCT	0	0
TGA[C]CAA	TGA	CAA	21	0	100		TAA[C]ATG	TAA	ATG	18	1	94.74		TCC[G]TAC	TCC	TAC	37	5	88.1		GTG[T]GAC	GTG	GAC	1	0	100		TCG[C]TCC	TCG	TCC	1	0	100		AGA[G]GGC	AGA	GGC	0	0
TGA[C]ATC	TGA	ATC	28	0	100		CAC[C]CGA	CAC	CGA	18	1	94.74		CCC[G]TCT	CCC	TCT	37	5	88.1		GTA[T]GAT	GTA	GAT	94	2	97.92		GGG[C]TCG	GGG	TCG	2	0	100		TAC[G]CTT	TAC	CTT	1	1	50
TGA[C]CAC	TGA	CAC	26	0	100		TGA[C]TCT	TGA	TCT	18	1	94.74		TAT[G]CCT	TAT	CCT	37	5	88.1		TCT[T]GCC	TCT	GCC	0	0			TCG[C]TAT	TCG	TAT	0	0			GTA[G]CGA	GTA	CGA	1	1	50
TGA[C]CCG	TGA	CCG	29	0	100		CGA[C]ATC	CGA	ATC	18	1	94.74		TCC[G]CAT	TCC	CAT	37	5	88.1		TCT[T]GCG	TCT	GCG	0	0			GGT[C]CTG	GGT	CTG	1	0	100		AGA[G]GTC	AGA	GTC	0	0
TGA[C]CCA	TGA	CCA	17	0	100		CGA[C]ATT	CGA	ATT	18	1	94.74		AAA[G]CGG	AAA	CGG	15	2	88.24		GTA[T]CAT	GTA	CAT	1	0	100		TCG[C]CGT	TCG	CGT	1	0	100		AGA[G]CTG	AGA	CTG	1	1	50
TGA[C]AGA	TGA	AGA	24	0	100		CAC[C]CCA	CAC	CCA	18	1	94.74		GAG[G]CCG	GAG	CCG	15	2	88.24		GTG[T]GTC	GTG	GTC	1	0	100		TCG[C]CGC	TCG	CGC	1	0	100		GTA[G]CTT	GTA	CTT	1	1	50
TGA[C]ACT	TGA	ACT	23	0	100		TAC[C]GCT	TAC	GCT	18	1	94.74		TCG[G]CGA	TCG	CGA	15	2	88.24		TCT[T]GGG	TCT	GGG	1	0	100		TCG[C]CGG	TCG	CGG	0	0			AGT[G]AAC	AGT	AAC	1	1	50
TGA[C]AGC	TGA	AGC	29	0	100		GCC[C]TTG	GCC	TTG	18	1	94.74		CGG[G]ATC	CGG	ATC	15	2	88.24		GCA[T]TAA	GCA	TAA	1	0	100		GGT[C]CGG	GGT	CGG	2	0	100		AGA[G]CAT	AGA	CAT	1	1	50
TGA[C]AGT	TGA	AGT	32	0	100		TAA[C]AGC	TAA	AGC	18	1	94.74		CGG[G]AAT	CGG	AAT	15	2	88.24		TCT[T]GGA	TCT	GGA	0	0			GGT[C]CGC	GGT	CGC	1	0	100		AGC[G]ACA	AGC	ACA	0	0
TGA[C]AGG	TGA	AGG	26	0	100		GTT[C]CGA	GTT	CGA	18	1	94.74		TGA[G]AGA	TGA	AGA	15	2	88.24		TCT[T]GGC	TCT	GGC	0	0			TCG[C]CTA	TCG	CTA	1	0	100		AGC[G]AAT	AGC	AAT	0	0
TGA[C]CGA	TGA	CGA	26	0	100		TAA[C]ATA	TAA	ATA	18	1	94.74		GCG[G]CTA	GCG	CTA	30	4	88.24		GCA[T]TGA	GCA	TGA	1	0	100		TCG[C]CTC	TCG	CTC	0	0			AGC[G]ACT	AGC	ACT	0	0
TGA[C]GCC	TGA	GCC	24	0	100		CAA[C]GTG	CAA	GTG	18	1	94.74		GCA[G]TAG	GCA	TAG	15	2	88.24		GTA[T]GAC	GTA	GAC	1	0	100		TCG[C]CCG	TCG	CCG	0	0			AGC[G]ACG	AGC	ACG	0	0
TGA[C]GCA	TGA	GCA	10	0	100		TGT[C]CGC	TGT	CGC	18	1	94.74		TCA[G]GAG	TCA	GAG	15	2	88.24		GCT[T]AAG	GCT	AAG	1	0	100		GGT[C]GCC	GGT	GCC	1	0	100		AGC[G]ACC	AGC	ACC	0	0
TGA[C]GGC	TGA	GGC	18	0	100		GTC[C]TCC	GTC	TCC	18	1	94.74		TCC[G]ACT	TCC	ACT	30	4	88.24		TCT[T]GCA	TCT	GCA	0	0			TCG[C]CCC	TCG	CCC	0	0			AGC[G]AAA	AGC	AAA	0	0
TGA[C]GTG	TGA	GTG	35	0	100		TAC[C]GTC	TAC	GTC	18	1	94.74		GCG[G]TAA	GCG	TAA	15	2	88.24		TCT[T]GAG	TCT	GAG	0	0			GGT[C]GCG	GGT	GCG	1	0	100		GTC[G]ATT	GTC	ATT	1	1	50
TGA[C]GGT	TGA	GGT	35	0	100		GTT[C]GGC	GTT	GGC	18	1	94.74		ACG[G]ACT	ACG	ACT	15	2	88.24		GGC[T]TTA	GGC	TTA	1	0	100		TCG[C]CGA	TCG	CGA	0	0			AGA[G]TTC	AGA	TTC	0	0
TGA[C]CTA	TGA	CTA	10	0	100		AAC[C]TGT	AAC	TGT	18	1	94.74		CAA[G]GGT	CAA	GGT	15	2	88.24		TGC[T]GAG	TGC	GAG	1	0	100		GGT[C]GAC	GGT	GAC	1	0	100		AGC[G]AAG	AGC	AAG	0	0
[truncated: 2,102 more rows]

## Sheet: 2 Base Flanks
Sequence bias analysis														Sequence bias analysis
File: C-Ran_merged.fasta							File: Z-Ran_merged.fasta							File: P-Ran_merged.fasta							File: C-Ran-Deamin_merged.fasta							File: Z-Ran-Deamin_merged.fasta							File: P-Ran-Deamin_merged.fasta
Error Base: 1853							Error Base: 4680							Error Base: 8315							Error Base: 4530							Error Base: 3563							Error Base: 3354
Main Base: 70727							Main Base: 73461							Main Base: 63484							Main Base: 53955							Main Base: 49015							Main Base: 42164
Total Reads: 82542							Total Reads: 87259							Total Reads: 82575							Total Reads: 68076							Total Reads: 60545							Total Reads: 52123
Full Sequence	5' Flank	3' Flank	Expected Base	Other Base	Expected %		Full Sequence	5' Flank	3' Flank	Expected Base	Other Base	Expected %		Full Sequence	5' Flank	3' Flank	Expected Base	Other Base	Expected %		Full Sequence	5' Flank	3' Flank	Expected Base	Other Base	Expected %		Full Sequence	5' Flank	3' Flank	Expected Base	Other Base	Expected %		Full Sequence	5' Flank	3' Flank	Expected Base	Other Base	Expected %
TT[C]TC	TT	TC	79	11	87.78		TG[C]GA	TG	GA	254	47	84.39		GT[G]TG	GT	TG	58	32	64.44		CC[T]TT	CC	TT	0	0			TA[C]CT	TA	CT	4	5	44.44		CC[G]CA	CC	CA	0	3	0
TT[C]CT	TT	CT	66	8	89.19		CC[C]GC	CC	GC	194	35	84.72		GG[G]GT	GG	GT	38	17	69.09		CC[T]TG	CC	TG	0	1	0		AG[C]GC	AG	GC	5	3	62.5		CA[G]AA	CA	AA	0	5	0
TC[C]CC	TC	CC	200	21	90.5		GC[C]GA	GC	GA	161	29	84.74		GG[G]GG	GG	GG	35	15	70		CG[T]AC	CG	AC	0	0			TT[C]AC	TT	AC	7	4	63.64		CG[G]TC	CG	TC	0	9	0
TT[C]AC	TT	AC	67	6	91.78		AT[C]GC	AT	GC	278	49	85.02		GC[G]TG	GC	TG	85	36	70.25		CG[T]AA	CG	AA	0	2	0		TC[C]GT	TC	GT	7	4	63.64		CC[G]CC	CC	CC	0	2	0
TT[C]TT	TT	TT	105	9	92.11		AC[C]GC	AC	GC	196	34	85.22		GC[G]GG	GC	GG	63	23	73.26		CC[T]GT	CC	GT	0	0			CT[C]GG	CT	GG	4	2	66.67		TC[G]GC	TC	GC	0	3	0
TT[C]TA	TT	TA	106	9	92.17		GG[C]GC	GG	GC	191	33	85.27		TC[G]GG	TC	GG	105	36	74.47		AT[T]CG	AT	CG	0	4	0		TA[C]TC	TA	TC	6	3	66.67		CC[G]CG	CC	CG	0	3	0
AT[C]TC	AT	TC	163	12	93.14		CC[C]GA	CC	GA	179	30	85.65		TG[G]GT	TG	GT	63	21	75		CC[T]TC	CC	TC	0	1	0		TT[C]TC	TT	TC	14	6	70		CG[G]GG	CG	GG	0	3	0
CC[C]CC	CC	CC	151	11	93.21		GG[C]GA	GG	GA	211	35	85.77		GC[G]AT	GC	AT	194	62	75.78		CC[T]TA	CC	TA	0	0			AT[C]TC	AT	TC	7	3	70		CC[G]AT	CC	AT	0	7	0
AT[C]TA	AT	TA	191	13	93.63		GA[C]GA	GA	GA	188	31	85.84		TG[G]TG	TG	TG	66	21	75.86		CG[T]AT	CG	AT	0	6	0		CT[C]AT	CT	AT	12	5	70.59		CA[G]CA	CA	CA	0	7	0
CG[C]CC	CG	CC	221	15	93.64		CT[C]GA	CT	GA	251	41	85.96		GG[G]TT	GG	TT	90	28	76.27		CG[T]TC	CG	TC	0	1	0		GG[C]GA	GG	GA	151	62	70.89		CC[G]AG	CC	AG	0	7	0
AT[C]CT	AT	CT	133	9	93.66		TA[C]GA	TA	GA	249	40	86.16		TG[G]GG	TG	GG	54	16	77.14		CG[T]GC	CG	GC	0	0			GG[C]TC	GG	TC	10	4	71.43		TC[G]TC	TC	TC	0	6	0
CT[C]GT	CT	GT	154	10	93.9		CA[C]GC	CA	GC	224	35	86.49		GG[G]GC	GG	GC	72	21	77.42		CT[T]CA	CT	CA	0	0			CT[C]GT	CT	GT	5	2	71.43		CG[G]TG	CG	TG	0	7	0
TA[C]CT	TA	CT	94	6	94		GC[C]GT	GC	GT	227	35	86.64		TC[G]TG	TC	TG	177	50	77.97		AG[T]CG	AG	CG	0	1	0		TG[C]GA	TG	GA	307	122	71.56		CT[G]AC	CT	AC	0	7	0
CT[C]CC	CT	CC	253	16	94.05		AA[C]GA	AA	GA	222	33	87.06		GT[G]GT	GT	GT	64	18	78.05		CG[T]CC	CG	CC	0	2	0		TT[C]CA	TT	CA	11	4	73.33		CA[G]AC	CA	AC	0	3	0
TC[C]CT	TC	CT	207	13	94.09		AA[C]GC	AA	GC	231	34	87.17		TG[G]CG	TG	CG	96	27	78.05		CG[T]CA	CG	CA	0	0			AG[C]GA	AG	GA	142	48	74.74		CC[G]GC	CC	GC	0	7	0
TA[C]TC	TA	TC	164	10	94.25		CC[C]GG	CC	GG	198	29	87.22		GT[G]GG	GT	GG	50	14	78.12		CG[T]CT	CG	CT	0	0			CA[C]TT	CA	TT	6	2	75		CG[G]AC	CG	AC	0	4	0
AC[C]CC	AC	CC	165	10	94.29		TT[C]GG	TT	GG	239	35	87.23		GG[G]TG	GG	TG	52	14	78.79		CG[T]CG	CG	CG	0	0			AA[C]CT	AA	CT	3	1	75		CG[G]CA	CG	CA	0	7	0
TT[C]CC	TT	CC	150	9	94.34		TG[C]GG	TG	GG	179	26	87.32		AG[G]TG	AG	TG	127	34	78.88		AT[T]TC	AT	TC	0	14	0		AT[C]CT	AT	CT	6	2	75		CC[G]TG	CC	TG	0	6	0
CC[C]AC	CC	AC	186	11	94.42		AT[C]GA	AT	GA	299	43	87.43		GG[G]CT	GG	CT	152	40	79.17		CA[T]TC	CA	TC	0	0			GG[C]GG	GG	GG	90	29	75.63		CC[G]GT	CC	GT	0	4	0
TA[C]TT	TA	TT	102	6	94.44		CG[C]GA	CG	GA	251	36	87.46		GC[G]CG	GC	CG	161	42	79.31		CC[T]AA	CC	AA	0	0			GT[C]GA	GT	GA	309	99	75.74		CC[G]GG	CC	GG	0	4	0
TC[C]AC	TC	AC	223	13	94.49		TC[C]GA	TC	GA	238	34	87.5		GC[G]CT	GC	CT	242	63	79.34		CA[T]AG	CA	AG	0	2	0		GA[C]GA	GA	GA	148	47	75.9		CC[G]TC	CC	TC	0	5	0
CA[C]TT	CA	TT	146	8	94.81		CA[C]GA	CA	GA	239	34	87.55		CG[G]GG	CG	GG	71	18	79.78		CC[T]AC	CC	AC	0	0			TT[C]CT	TT	CT	13	4	76.47		CG[G]CG	CG	CG	0	4	0
TC[C]TC	TC	TC	258	14	94.85		AG[C]GT	AG	GT	272	38	87.74		GC[G]GC	GC	GC	145	35	80.56		CA[T]GA	CA	GA	0	2	0		TG[C]GG	TG	GG	247	75	76.71		CC[G]GA	CC	GA	0	7	0
AA[C]CT	AA	CT	185	10	94.87		CG[C]GC	CG	GC	208	29	87.76		GA[G]TG	GA	TG	135	32	80.84		CC[T]GA	CC	GA	0	1	0		AG[C]GG	AG	GG	157	47	76.96		CC[G]CT	CC	CT	0	8	0
TC[C]AT	TC	AT	224	12	94.92		AG[C]GC	AG	GC	223	31	87.8		GC[G]AC	GC	AC	180	42	81.08		AT[T]CT	AT	CT	1	17	5.56		AC[C]GT	AC	GT	7	2	77.78		TC[G]CG	TC	CG	0	5	0
CT[C]TT	CT	TT	170	9	94.97		CT[C]GC	CT	GC	241	33	87.96		AC[G]AC	AC	AC	162	37	81.41		CT[T]AG	CT	AG	1	9	10		CA[C]AT	CA	AT	7	2	77.78		CG[G]CC	CG	CC	0	5	0
CC[C]TG	CC	TG	269	14	95.05		TA[C]GC	TA	GC	258	35	88.05		AC[G]AA	AC	AA	145	33	81.46		CA[T]GC	CA	GC	0	0			GG[C]GT	GG	GT	268	76	77.91		TC[G]CA	TC	CA	0	8	0
TG[C]CC	TG	CC	297	15	95.19		GT[C]GA	GT	GA	269	36	88.2		GC[G]CA	GC	CA	270	61	81.57		CC[T]AG	CC	AG	0	0			TG[C]GT	TG	GT	623	175	78.07		TC[G]CC	TC	CC	0	2	0
TT[C]AT	TT	AT	80	4	95.24		AT[C]GT	AT	GT	331	44	88.27		GC[G]AG	GC	AG	129	29	81.65		CC[T]CT	CC	CT	0	0			GA[C]GT	GA	GT	304	83	78.55		CT[G]CA	CT	CA	0	4	0
CA[C]TG	CA	TG	260	13	95.24		TT[C]TT	TT	TT	438	58	88.31		AC[G]AG	AC	AG	132	29	81.99		CA[T]TA	CA	TA	1	8	11.11		AT[C]GA	AT	GA	297	81	78.57		TG[G]CC	TG	CC	0	5	0
CC[C]AG	CC	AG	186	9	95.38		TT[C]GA	TT	GA	348	46	88.32		CC[G]GG	CC	GG	128	28	82.05		CC[T]GG	CC	GG	0	0			GG[C]CA	GG	CA	11	3	78.57		GC[G]GC	GC	GC	0	3	0
AC[C]TC	AC	TC	207	10	95.39		TT[C]GT	TT	GT	295	39	88.32		CG[G]TG	CG	TG	134	29	82.21		CC[T]GC	CC	GC	0	0			GT[C]AC	GT	AC	11	3	78.57		GC[G]TC	GC	TC	0	8	0
CC[C]TA	CC	TA	229	11	95.42		AA[C]GG	AA	GG	245	32	88.45		GC[G]GA	GC	GA	155	33	82.45		CC[T]CA	CC	CA	0	0			CA[C]TG	CA	TG	11	3	78.57		CC[G]AA	CC	AA	0	4	0
CC[C]GG	CC	GG	188	9	95.43		AG[C]GA	AG	GA	223	29	88.49		TC[G]GT	TC	GT	199	42	82.57		CC[T]AT	CC	AT	0	0			TT[C]GA	TT	GA	577	157	78.61		GC[G]CC	GC	CC	0	2	0
TC[C]TT	TC	TT	256	12	95.52		TG[C]GC	TG	GC	256	33	88.58		GC[G]GT	GC	GT	95	20	82.61		CC[T]CG	CC	CG	0	0			CT[C]TA	CT	TA	19	5	79.17		GC[G]CG	GC	CG	0	2	0
CC[C]CG	CC	CG	171	8	95.53		TC[C]GC	TC	GC	242	31	88.64		GT[G]TT	GT	TT	124	26	82.67		CC[T]CC	CC	CC	0	0			AT[C]GG	AT	GG	312	82	79.19		CA[G]GG	CA	GG	0	2	0
TT[C]CA	TT	CA	129	6	95.56		AC[C]GA	AC	GA	197	25	88.74		GG[G]TC	GG	TC	153	32	82.7		CT[T]CC	CT	CC	0	0			CT[C]TT	CT	TT	23	6	79.31		GG[G]CG	GG	CG	0	8	0
TT[C]AA	TT	AA	108	5	95.58		TT[C]GC	TT	GC	312	39	88.89		GG[G]TA	GG	TA	174	36	82.86		TC[T]AC	TC	AC	0	1	0		TA[C]GA	TA	GA	274	71	79.42		GG[G]GC	GG	GC	0	2	0
TA[C]AT	TA	AT	173	8	95.58		GG[C]GG	GG	GG	134	16	89.33		GG[G]CG	GG	CG	88	18	83.02		TC[T]AA	TC	AA	0	1	0		CA[C]GG	CA	GG	4	1	80		GT[G]CC	GT	CC	0	6	0
AT[C]CC	AT	CC	201	9	95.71		TT[C]TA	TT	TA	442	52	89.47		CC[G]AC	CC	AC	235	48	83.04		TC[T]CC	TC	CC	0	0			GC[C]GT	GC	GT	8	2	80		GG[G]CC	GG	CC	0	4	0
TC[C]AG	TC	AG	298	13	95.82		AG[C]GG	AG	GG	230	27	89.49		TC[G]CG	TC	CG	275	56	83.08		TC[T]CA	TC	CA	0	0			CT[C]GA	CT	GA	4	1	80		AA[G]CC	AA	CC	0	10	0
CC[C]CT	CC	CT	184	8	95.83		GT[C]GC	GT	GC	248	29	89.53		GC[G]CC	GC	CC	277	55	83.43		GT[T]TC	GT	TC	0	17	0		AT[C]AC	AT	AC	8	2	80		AA[G]CA	AA	CA	0	3	0
TC[C]GC	TC	GC	230	10	95.83		AT[C]GG	AT	GG	308	36	89.53		CC[G]TG	CC	TG	209	41	83.6		GT[T]CC	GT	CC	0	0			TG[C]TC	TG	TC	12	3	80		CA[G]CT	CA	CT	0	8	0
CT[C]GC	CT	GC	162	7	95.86		GT[C]GT	GT	GT	249	29	89.57		CC[G]CC	CC	CC	301	59	83.61		TA[T]CT	TA	CT	0	4	0		AC[C]CT	AC	CT	4	1	80		AC[G]CG	AC	CG	0	1	0
GC[C]GA	GC	GA	214	9	95.96		GC[C]GC	GC	GC	190	22	89.62		GC[G]AA	GC	AA	185	36	83.71		TA[T]CC	TA	CC	0	0			TA[C]GG	TA	GG	307	75	80.37		AC[G]CC	AC	CC	0	7	0
CA[C]CG	CA	CG	194	8	96.04		AT[C]TT	AT	TT	466	54	89.62		TT[G]TG	TT	TG	129	25	83.77		TC[T]TT	TC	TT	0	18	0		AG[C]GT	AG	GT	352	83	80.92		CT[G]CG	CT	CG	0	2	0
AC[C]CG	AC	CG	196	8	96.08		CT[C]GG	CT	GG	262	30	89.73		GC[G]TC	GC	TC	303	58	83.93		TC[T]TC	TC	TC	0	2	0		AG[C]CT	AG	CT	17	4	80.95		CT[G]CC	CT	CC	0	3	0
GA[C]GC	GA	GC	226	9	96.17		GA[C]GC	GA	GC	193	22	89.77		AG[G]GG	AG	GG	101	19	84.17		TT[T]CC	TT	CC	0	1	0		GT[C]CG	GT	CG	13	3	81.25		CA[G]CG	CA	CG	0	12	0
CC[C]GT	CC	GT	227	9	96.19		TA[C]GT	TA	GT	308	35	89.8		TC[G]AG	TC	AG	205	38	84.36		TG[T]CC	TG	CC	0	1	0		GT[C]GT	GT	GT	566	130	81.32		AC[G]GC	AC	GC	0	1	0
AC[C]GC	AC	GC	203	8	96.21		TC[C]GT	TC	GT	264	30	89.8		GC[G]TA	GC	TA	255	47	84.44		TC[T]CT	TC	CT	0	0			TA[C]GT	TA	GT	644	146	81.52		AC[G]AC	AC	AC	0	5	0
CG[C]GC	CG	GC	205	8	96.24		GA[C]GT	GA	GT	260	29	89.97		AC[G]CC	AC	CC	224	41	84.53		TC[T]CG	TC	CG	0	2	0		TG[C]CA	TG	CA	9	2	81.82		AC[G]AA	AC	AA	0	8	0
AC[C]CT	AC	CT	180	7	96.26		GG[C]GT	GG	GT	201	22	90.13		GT[G]AG	GT	AG	126	23	84.56		TC[T]TA	TC	TA	0	8	0		AT[C]GC	AT	GC	9	2	81.82		GC[G]AC	GC	AC	0	5	0
GC[C]GC	GC	GC	208	8	96.3		TG[C]GT	TG	GT	289	31	90.31		CG[G]CG	CG	CG	154	28	84.62		TC[T]GC	TC	GC	0	0			GA[C]GG	GA	GG	165	35	82.5		AC[G]CA	AC	CA	0	4	0
AC[C]TT	AC	TT	235	9	96.31		AA[C]GT	AA	GT	281	30	90.35		CC[G]CG	CC	CG	233	42	84.73		GG[T]CC	GG	CC	0	1	0		GT[C]GG	GT	GG	253	53	82.68		CT[G]TC	CT	TC	0	4	0
CT[C]CT	CT	CT	210	8	96.33		GC[C]GG	GC	GG	152	16	90.48		GG[G]CC	GG	CC	207	37	84.84		CT[T]TC	CT	TC	0	2	0		TT[C]GT	TT	GT	1146	240	82.68		CC[G]AC	CC	AC	0	4	0
GA[C]GT	GA	GT	399	15	96.38		AC[C]GG	AC	GG	203	21	90.62		AC[G]AT	AC	AT	233	41	85.04		CT[T]GC	CT	GC	0	1	0		AT[C]GT	AT	GT	650	133	83.01		TT[G]CC	TT	CC	1	11	8.33
GC[C]AC	GC	AC	240	9	96.39		GT[C]GG	GT	GG	174	18	90.62		AC[G]CG	AC	CG	239	42	85.05		GC[T]AG	GC	AG	0	2	0		TA[C]CA	TA	CA	10	2	83.33		CA[G]TC	CA	TC	1	9	10
TT[C]CG	TT	CG	241	9	96.4		CC[C]GT	CC	GT	224	23	90.69		TC[G]AA	TC	AA	285	50	85.07		GA[T]CC	GA	CC	0	0			GC[C]GG	GC	GG	5	1	83.33		TC[G]CT	TC	CT	1	9	10
AA[C]CC	AA	CC	188	7	96.41		GA[C]GG	GA	GG	197	20	90.78		CG[G]GT	CG	GT	126	22	85.14		GA[T]CA	GA	CA	0	1	0		GC[C]AA	GC	AA	5	1	83.33		AC[G]GG	AC	GG	1	9	10
CC[C]TC	CC	TC	215	8	96.41		TT[C]AA	TT	AA	371	37	90.93		GC[G]TT	GC	TT	203	35	85.29		CT[T]CT	CT	CT	0	1	0		GC[C]GC	GC	GC	5	1	83.33		AC[G]TG	AC	TG	1	8	11.11
TT[C]GA	TT	GA	272	10	96.45		CT[C]GT	CT	GT	314	31	91.01		CC[G]AG	CC	AG	180	31	85.31		GC[T]GG	GC	GG	0	2	0		TG[C]GC	TG	GC	10	2	83.33		CT[G]AG	CT	AG	1	8	11.11
CA[C]CT	CA	CT	163	6	96.45		AC[C]GT	AC	GT	246	23	91.45		TC[G]TA	TC	TA	430	74	85.32		CT[T]CG	CT	CG	0	1	0		TT[C]GC	TT	GC	10	2	83.33		GC[G]CA	GC	CA	1	8	11.11
CC[C]GA	CC	GA	190	7	96.45		TA[C]GG	TA	GG	268	25	91.47		AC[G]GG	AC	GG	152	26	85.39		GC[T]CT	GC	CT	0	1	0		AA[C]GT	AA	GT	313	60	83.91		CC[G]TA	CC	TA	1	7	12.5
TA[C]CC	TA	CC	220	8	96.49		CC[C]CC	CC	CC	184	17	91.54		GG[G]AG	GG	AG	76	13	85.39		TA[T]TC	TA	TC	1	11	8.33		AA[C]GG	AA	GG	164	31	84.1		TA[G]CC	TA	CC	1	7	12.5
TA[C]TA	TA	TA	222	8	96.52		AT[C]TA	AT	TA	381	35	91.59		GT[G]CG	GT	CG	141	24	85.45		GT[T]CT	GT	CT	1	8	11.11		TC[C]TA	TC	TA	11	2	84.62		CG[G]GT	CG	GT	1	7	12.5
CG[C]AT	CG	AT	306	11	96.53		CG[C]GT	CG	GT	288	26	91.72		AC[G]GT	AC	GT	247	42	85.47		TG[T]CA	TG	CA	1	6	14.29		AA[C]GA	AA	GA	132	24	84.62		AG[G]AC	AG	AC	2	13	13.33
CT[C]CA	CT	CA	279	10	96.54		AA[C]TT	AA	TT	379	34	91.77		TC[G]AT	TC	AT	383	65	85.49		GC[T]CG	GC	CG	0	0			TT[C]GG	TT	GG	562	102	84.64		GG[G]AC	GG	AC	1	6	14.29
AG[C]CG	AG	CG	252	9	96.55		TA[C]TG	TA	TG	336	30	91.8		AC[G]TG	AC	TG	248	42	85.52		GC[T]GC	GC	GC	0	0			GC[C]TG	GC	TG	17	3	85		CA[G]GT	CA	GT	1	6	14.29
AG[C]GC	AG	GC	226	8	96.58		TG[C]AT	TG	AT	339	30	91.87		TC[G]CT	TC	CT	433	73	85.57		GC[T]TC	GC	TC	0	0			GT[C]CT	GT	CT	18	3	85.71		AG[G]CC	AG	CC	1	6	14.29
CG[C]CT	CG	CT	290	10	96.67		TA[C]TT	TA	TT	447	39	91.98		AC[G]TT	AC	TT	427	72	85.57		GC[T]CC	GC	CC	0	0			AC[C]GC	AC	GC	6	1	85.71		CG[G]GC	CG	GC	1	6	14.29
AT[C]CA	AT	CA	233	8	96.68		CA[C]GT	CA	GT	285	24	92.23		CC[G]AA	CC	AA	173	29	85.64		GA[T]CG	GA	CG	0	0			CT[C]CA	CT	CA	6	1	85.71		CG[G]CT	CG	CT	1	6	14.29
CA[C]CC	CA	CC	175	6	96.69		GT[C]TT	GT	TT	361	30	92.33		AC[G]CT	AC	CT	350	58	85.78		GC[T]AC	GC	AC	0	0			TT[C]CG	TT	CG	12	2	85.71		CC[G]TT	CC	TT	1	5	16.67
GA[C]CC	GA	CC	234	8	96.69		TA[C]AT	TA	AT	364	30	92.39		CA[G]AG	CA	AG	181	30	85.78		GC[T]CA	GC	CA	0	0			TG[C]CT	TG	CT	18	3	85.71		AG[G]CG	AG	CG	1	5	16.67
TC[C]CA	TC	CA	264	9	96.7		CA[C]GG	CA	GG	268	22	92.41		CC[G]AT	CC	AT	260	43	85.81		AA[T]CG	AA	CG	0	0			GC[C]AC	GC	AC	6	1	85.71		CA[G]AT	CA	AT	1	5	16.67
CA[C]TC	CA	TC	206	7	96.71		TG[C]TT	TG	TT	377	30	92.63		TC[G]CA	TC	CA	412	68	85.83		CA[T]AT	CA	AT	1	6	14.29		GC[C]AG	GC	AG	12	2	85.71		AC[G]TC	AC	TC	1	5	16.67
GC[C]CC	GC	CC	206	7	96.71		GG[C]TT	GG	TT	344	27	92.72		TC[G]GC	TC	GC	291	48	85.84		AT[T]AC	AT	AC	1	6	14.29		TC[C]AT	TC	AT	13	2	86.67		CT[G]CT	CT	CT	1	5	16.67
AT[C]AC	AT	AC	208	7	96.74		CG[C]GG	CG	GG	192	15	92.75		TA[G]TG	TA	TG	213	35	85.89		TC[T]TG	TC	TG	2	11	15.38		GC[C]TA	GC	TA	13	2	86.67		GG[G]TC	GG	TC	2	9	18.18
GG[C]GC	GG	GC	209	7	96.76		TG[C]AG	TG	AG	260	20	92.86		TG[G]TC	TG	TC	207	34	85.89		TT[T]TC	TT	TC	4	21	16		GA[C]TC	GA	TC	13	2	86.67		TC[G]AA	TC	AA	2	9	18.18
CC[C]AT	CC	AT	241	8	96.79		TT[C]TG	TT	TG	390	30	92.86		AA[G]CC	AA	CC	208	34	85.95		CT[T]AC	CT	AC	1	5	16.67		GC[C]TT	GC	TT	20	3	86.96		GC[G]GG	GC	GG	1	4	20
TA[C]GA	TA	GA	271	9	96.79		TG[C]TA	TG	TA	333	25	93.02		AC[G]CA	AC	CA	222	36	86.05		TT[T]AC	TT	AC	3	15	16.67		GC[C]CT	GC	CT	14	2	87.5		GC[G]GA	GC	GA	1	4	20
CA[C]GA	CA	GA	213	7	96.82		TT[C]CA	TT	CA	382	28	93.17		CC[G]GT	CC	GT	243	39	86.17		TC[T]AG	TC	AG	1	5	16.67		CG[C]AT	CG	AT	7	1	87.5		GC[G]CT	GC	CT	1	4	20
AC[C]CA	AC	CA	213	7	96.82		CT[C]CG	CT	CG	289	20	93.53		GT[G]TC	GT	TC	232	37	86.25		CA[T]TG	CA	TG	1	5	16.67		GA[C]CA	GA	CA	14	2	87.5		AT[G]CC	AT	CC	1	4	20
TT[C]GG	TT	GG	371	12	96.87		CC[C]AC	CC	AC	203	14	93.55		CA[G]GG	CA	GG	157	25	86.26		AA[T]CT	AA	CT	1	4	20		CT[C]TC	CT	TC	14	2	87.5		AT[G]CA	AT	CA	2	8	20
TT[C]AG	TT	AG	186	6	96.88		GT[C]TA	GT	TA	392	27	93.56		CC[G]CA	CC	CA	290	46	86.31		CT[T]TA	CT	TA	4	16	20		TC[C]GG	TC	GG	7	1	87.5		TC[G]AC	TC	AC	1	4	20
GA[C]CT	GA	CT	279	9	96.88		TA[C]TA	TA	TA	320	22	93.57		GT[G]AC	GT	AC	249	39	86.46		CA[T]GG	CA	GG	1	4	20		TC[C]TG	TC	TG	14	2	87.5		AT[G]AC	AT	AC	1	4	20
AT[C]GC	AT	GC	279	9	96.88		GA[C]AG	GA	AG	234	16	93.6		GT[G]GC	GT	GC	122	19	86.52		GA[T]TC	GA	TC	2	8	20		TG[C]AC	TG	AC	15	2	88.24		CT[G]GT	CT	GT	2	8	20
CT[C]TC	CT	TC	279	9	96.88		GC[C]AC	GC	AC	205	14	93.61		CC[G]GC	CC	GC	244	38	86.52		GC[T]TA	GC	TA	3	11	21.43		GG[C]CT	GG	CT	15	2	88.24		CG[G]GA	CG	GA	1	4	20
AT[C]AT	AT	AT	189	6	96.92		TC[C]CC	TC	CC	267	18	93.68		TG[G]TA	TG	TA	258	40	86.58		AA[T]CC	AA	CC	0	0			AC[C]TG	AC	TG	8	1	88.89		AA[G]AC	AA	AC	2	8	20
TT[C]GT	TT	GT	220	7	96.92		CT[C]CA	CT	CA	298	20	93.71		CA[G]CC	CA	CC	279	43	86.65		AG[T]CT	AG	CT	2	7	22.22		GG[C]CG	GG	CG	8	1	88.89		CA[G]CC	CA	CC	1	4	20
TG[C]CT	TG	CT	283	9	96.92		TC[C]AC	TC	AC	269	18	93.73		GT[G]GA	GT	GA	163	25	86.7		TG[T]CT	TG	CT	4	14	22.22		CG[C]TA	CG	TA	8	1	88.89		CG[G]AT	CG	AT	3	11	21.43
CC[C]GC	CC	GC	191	6	96.95		AG[C]CC	AG	CC	271	18	93.77		GG[G]GA	GG	GA	124	19	86.71		TT[T]CT	TT	CT	4	14	22.22		CG[C]GA	CG	GA	9	1	90		GC[G]TT	GC	TT	2	7	22.22
TA[C]CG	TA	CG	255	8	96.96		CC[C]TC	CC	TC	290	19	93.85		GA[G]GG	GA	GG	98	15	86.73		GC[T]TT	GC	TT	4	13	23.53		CG[C]GT	CG	GT	9	1	90		CT[G]GC	CT	GC	2	7	22.22
TC[C]GA	TC	GA	255	8	96.96		CC[C]AT	CC	AT	260	17	93.86		TG[G]GC	TG	GC	131	20	86.75		AA[T]TC	AA	TC	2	6	25		CT[C]AA	CT	AA	18	2	90		AC[G]AT	AC	AT	3	10	23.08
AA[C]GA	AA	GA	256	8	96.97		TC[C]AG	TC	AG	294	19	93.93		GT[G]TA	GT	TA	249	38	86.76		CG[T]TA	CG	TA	2	6	25		GG[C]GC	GG	GC	9	1	90		CT[G]AA	CT	AA	2	6	25
CT[C]AC	CT	AC	257	8	96.98		CG[C]CA	CG	CA	296	19	93.97		GT[G]CC	GT	CC	311	47	86.87		CG[T]AG	CG	AG	1	3	25		TC[C]AG	TC	AG	9	1	90		CG[G]AG	CG	AG	1	3	25
TC[C]GG	TC	GG	289	9	96.98		AT[C]AA	AT	AA	302	19	94.08		CG[G]TT	CG	TT	259	39	86.91		AG[T]TC	AG	TC	2	6	25		TC[C]GA	TC	GA	9	1	90		CA[G]AG	CA	AG	1	3	25
CA[C]GT	CA	GT	225	7	96.98		AT[C]TG	AT	TG	350	22	94.09		TT[G]GT	TT	GT	153	23	86.93		CA[T]TT	CA	TT	4	12	25		TG[C]CG	TG	CG	18	2	90		TG[G]CG	TG	CG	1	3	25
TC[C]AA	TC	AA	259	8	97		CA[C]CA	CA	CA	257	16	94.14		AA[G]AT	AA	AT	193	29	86.94		AT[T]CA	AT	CA	1	3	25		AA[C]TC	AA	TC	9	1	90		GG[G]CA	GG	CA	2	6	25
AT[C]TT	AT	TT	130	4	97.01		TT[C]AT	TT	AT	500	31	94.16		TC[G]GA	TC	GA	275	41	87.03		TC[T]AT	TC	AT	2	6	25		AA[C]CA	AA	CA	9	1	90		TC[G]TA	TC	TA	4	11	26.67
AC[C]TA	AC	TA	228	7	97.02		CA[C]TG	CA	TG	278	17	94.24		AG[G]CA	AG	CA	264	39	87.13		CT[T]AT	CT	AT	6	17	26.09		CT[C]CT	CT	CT	10	1	90.91		CT[G]GA	CT	GA	2	5	28.57
TA[C]AA	TA	AA	261	8	97.03		AT[C]AT	AT	AT	362	22	94.27		AA[G]TG	AA	TG	244	36	87.14		GG[T]TC	GG	TC	4	11	26.67		GA[C]CT	GA	CT	10	1	90.91		TC[G]GG	TC	GG	2	5	28.57
CC[C]CA	CC	CA	198	6	97.06		CG[C]AC	CG	AC	248	15	94.3		CG[G]TC	CG	TC	333	49	87.17		CT[T]TG	CT	TG	7	18	28		TC[C]AA	TC	AA	10	1	90.91		AA[G]CG	AA	CG	2	5	28.57
TC[C]TA	TC	TA	298	9	97.07		AA[C]TG	AA	TG	282	17	94.31		TC[G]CC	TC	CC	442	65	87.18		GT[T]CA	GT	CA	2	5	28.57		CG[C]AA	CG	AA	11	1	91.67		TA[G]CA	TA	CA	2	5	28.57
CT[C]TG	CT	TG	335	10	97.1		AG[C]TT	AG	TT	366	22	94.33		TA[G]GT	TA	GT	198	29	87.22		CT[T]TT	CT	TT	12	29	29.27		AT[C]CG	AT	CG	12	1	92.31		TG[G]CT	TG	CT	6	15	28.57
GC[C]CT	GC	CT	305	9	97.13		TC[C]GG	TC	GG	266	16	94.33		CT[G]GG	CT	GG	131	19	87.33		CT[T]GT	CT	GT	6	14	30		TA[C]CG	TA	CG	12	1	92.31		AC[G]CT	AC	CT	2	5	28.57
GT[C]TA	GT	TA	478	14	97.15		TC[C]CT	TC	CT	350	21	94.34		CA[G]AA	CA	AA	152	22	87.36		GC[T]AT	GC	AT	4	9	30.77		AC[C]TT	AC	TT	13	1	92.86		GT[G]GC	GT	GC	2	5	28.57
CG[C]GA	CG	GA	206	6	97.17		CT[C]CT	CT	CT	352	21	94.37		GA[G]TC	GA	TC	318	46	87.36		TT[T]CG	TT	CG	4	8	33.33		GT[C]TC	GT	TC	13	1	92.86		GA[G]CA	GA	CA	2	5	28.57
CT[C]TA	CT	TA	310	9	97.18		TT[C]AC	TT	AC	341	20	94.46		CC[G]TT	CC	TT	429	62	87.37		TA[T]GC	TA	GC	3	6	33.33		GT[C]CA	GT	CA	15	1	93.75		GA[G]CG	GA	CG	2	5	28.57
AT[C]GA	AT	GA	344	10	97.18		CC[C]CA	CC	CA	257	15	94.49		CC[G]TA	CC	TA	383	55	87.44		TC[T]GG	TC	GG	1	2	33.33		CG[C]TT	CG	TT	16	1	94.12		CA[G]GC	CA	GC	2	5	28.57
CA[C]AC	CA	AC	207	6	97.18		GT[C]AA	GT	AA	328	19	94.52		CT[G]AG	CT	AG	202	29	87.45		TG[T]TC	TG	TC	7	12	36.84		TG[C]AG	TG	AG	393	24	94.24		GT[G]CG	GT	CG	3	7	30
TA[C]GT	TA	GT	347	10	97.2		GA[C]TT	GA	TT	364	21	94.55		GG[G]AT	GG	AT	140	20	87.5		TC[T]GT	TC	GT	3	5	37.5		TC[C]TT	TC	TT	17	1	94.44		GA[G]CT	GA	CT	3	7	30
CA[C]TA	CA	TA	243	7	97.2		GA[C]TA	GA	TA	298	17	94.6		GT[G]AT	GT	AT	203	29	87.5		AA[T]GC	AA	GC	2	3	40		AG[C]TG	AG	TG	367	21	94.59		GG[G]CT	GG	CT	4	9	30.77
GG[C]TC	GG	TC	452	13	97.2		GG[C]AT	GG	AT	340	19	94.71		GA[G]AG	GA	AG	142	20	87.65		TA[T]AC	TA	AC	2	3	40		AG[C]AT	AG	AT	359	18	95.23		CA[G]TT	CA	TT	4	9	30.77
CA[C]AT	CA	AT	244	7	97.21		CC[C]TA	CC	TA	233	13	94.72		CT[G]TG	CT	TG	171	24	87.69		CG[T]GG	CG	GG	2	3	40		GG[C]AT	GG	AT	455	22	95.39		TC[G]AT	TC	AT	4	8	33.33
TC[C]CG	TC	CG	209	6	97.21		TA[C]CA	TA	CA	307	17	94.75		TG[G]CC	TG	CC	321	45	87.7		GA[T]CT	GA	CT	2	3	40		GG[C]AA	GG	AA	241	11	95.63		CG[G]AA	CG	AA	2	4	33.33
GC[C]CA	GC	CA	280	8	97.22		TC[C]TC	TC	TC	327	18	94.78		CG[G]TA	CG	TA	351	49	87.75		CT[T]AA	CT	AA	6	9	40		CT[C]TG	CT	TG	23	1	95.83		AG[G]TC	AG	TC	5	10	33.33
AG[C]GA	AG	GA	281	8	97.23		GC[C]CA	GC	CA	236	13	94.78		GA[G]GA	GA	GA	172	24	87.76		CG[T]TT	CG	TT	6	9	40		AG[C]AG	AG	AG	166	7	95.95		GA[G]AC	GA	AC	1	2	33.33
AG[C]AC	AG	AC	283	8	97.25		GA[C]AT	GA	AT	291	16	94.79		CG[G]CT	CG	CT	309	43	87.78		GA[T]AC	GA	AC	3	4	42.86		GT[C]AT	GT	AT	905	38	95.97		AA[G]GC	AA	GC	2	4	33.33
CT[C]AG	CT	AG	318	9	97.25		GG[C]TG	GG	TG	183	10	94.82		GG[G]AA	GG	AA	187	26	87.79		TT[T]GC	TT	GC	7	9	43.75		AG[C]AA	AG	AA	174	7	96.13		CA[G]TA	CA	TA	2	4	33.33
AG[C]GT	AG	GT	432	12	97.3		GC[C]CG	GC	CG	205	11	94.91		TA[G]GG	TA	GG	144	20	87.8		TG[T]CG	TG	CG	4	5	44.44		GA[C]AA	GA	AA	172	6	96.63		GA[G]GC	GA	GC	3	6	33.33
GG[C]CA	GG	CA	328	9	97.33		AG[C]TA	AG	TA	317	17	94.91		TT[G]GG	TT	GG	94	13	87.85		GC[T]TG	GC	TG	6	7	46.15		TA[C]AT	TA	AT	748	26	96.64		GC[G]AA	GC	AA	3	6	33.33
GA[C]TC	GA	TC	369	10	97.36		CC[C]CT	CC	CT	245	13	94.96		TG[G]TT	TG	TT	145	20	87.88		CG[T]TG	CG	TG	6	7	46.15		TG[C]TG	TG	TG	722	25	96.65		TG[G]TC	TG	TC	6	11	35.29
AG[C]CC	AG	CC	259	7	97.37		GG[C]TA	GG	TA	303	16	94.98		CG[G]CC	CG	CC	321	44	87.95		AA[T]CA	AA	CA	1	1	50		GA[C]AT	GA	AT	407	14	96.67		TA[G]CG	TA	CG	5	9	35.71
TG[C]TC	TG	TC	336	9	97.39		CG[C]TC	CG	TC	360	19	94.99		TC[G]AC	TC	AC	343	47	87.95		TC[T]GA	TC	GA	1	1	50		GG[C]TG	GG	TG	350	12	96.69		TA[G]GC	TA	GC	4	7	36.36
TG[C]AC	TG	AC	306	8	97.45		GT[C]AT	GT	AT	401	21	95.02		CT[G]CC	CT	CC	442	60	88.05		GG[T]CG	GG	CG	2	2	50		TT[C]AT	TT	AT	1418	46	96.86		AT[G]GC	AT	GC	4	7	36.36
GC[C]AG	GC	AG	229	6	97.45		CG[C]CC	CG	CC	250	13	95.06		AG[G]TT	AG	TT	317	43	88.06		GG[T]CA	GG	CA	4	4	50		TG[C]TA	TG	TA	865	28	96.86		AT[G]CT	AT	CT	9	15	37.5
CA[C]GC	CA	GC	191	5	97.45		CC[C]CG	CC	CG	215	11	95.13		GG[G]CA	GG	CA	229	31	88.08		GT[T]CG	GT	CG	2	2	50		TG[C]AT	TG	AT	845	27	96.9		CG[G]TA	CG	TA	3	5	37.5
GA[C]TT	GA	TT	421	11	97.45		CT[C]TC	CT	TC	332	17	95.13		TG[G]AT	TG	AT	223	30	88.14		AG[T]CA	AG	CA	2	2	50		GG[C]TA	GG	TA	504	16	96.92		TC[G]TT	TC	TT	6	10	37.5
AA[C]GC	AA	GC	268	7	97.45		AG[C]CA	AG	CA	274	14	95.14		GA[G]CG	GA	CG	186	25	88.15		GG[T]GC	GG	GC	1	1	50		TA[C]TA	TA	TA	702	22	96.96		TC[G]GA	TC	GA	3	5	37.5
GA[C]AT	GA	AT	385	10	97.47		GA[C]CT	GA	CT	299	15	95.22		GT[G]CT	GT	CT	225	30	88.24		CA[T]AA	CA	AA	1	1	50		GT[C]AA	GT	AA	463	14	97.06		TG[G]GC	TG	GC	3	5	37.5
TC[C]TG	TC	TG	308	8	97.47		GA[C]AA	GA	AA	259	13	95.22		CC[G]CT	CC	CT	394	52	88.34		CT[T]GA	CT	GA	6	5	54.55		GT[C]TG	GT	TG	806	24	97.11		CT[G]AT	CT	AT	7	11	38.89
GT[C]TT	GT	TT	310	8	97.48		TG[C]CC	TG	CC	300	15	95.24		CC[G]GA	CC	GA	243	32	88.36		CT[T]GG	CT	GG	6	5	54.55		TA[C]AA	TA	AA	345	10	97.18		AC[G]AG	AC	AG	2	3	40
GC[C]CG	GC	CG	198	5	97.54		GT[C]TG	GT	TG	280	14	95.24		CG[G]AG	CG	AG	152	20	88.37		AC[T]TT	AC	TT	9	7	56.25		AG[C]TT	AG	TT	913	26	97.23		AC[G]GT	AC	GT	2	3	40
CA[C]CA	CA	CA	200	5	97.56		AG[C]CG	AG	CG	220	11	95.24		TG[G]CT	TG	CT	213	28	88.38		GA[T]GC	GA	GC	4	3	57.14		TT[C]AA	TT	AA	724	20	97.31		GC[G]GT	GC	GT	4	6	40
TA[C]CA	TA	CA	201	5	97.57		CC[C]TT	CC	TT	323	16	95.28		AC[G]TC	AC	TC	404	53	88.4		CA[T]GT	CA	GT	4	3	57.14		AT[C]AG	AT	AG	399	11	97.32		TT[G]CG	TT	CG	4	6	40
TA[C]AC	TA	AC	202	5	97.58		TG[C]CG	TG	CG	223	11	95.3		GA[G]GT	GA	GT	146	19	88.48		GT[T]AC	GT	AC	4	3	57.14		AG[C]TA	AG	TA	436	12	97.32		TC[G]GT	TC	GT	6	9	40
CG[C]CG	CG	CG	243	6	97.59		GC[C]TG	GC	TG	224	11	95.32		TT[G]CG	TT	CG	223	29	88.49		CG[T]GT	CG	GT	3	2	60		GT[C]TT	GT	TT	1691	46	97.35		GT[G]CT	GT	CT	5	7	41.67
AT[C]GG	AT	GG	327	8	97.61		AG[C]AC	AG	AC	226	11	95.36		AG[G]GT	AG	GT	170	22	88.54		GT[T]GC	GT	GC	6	4	60		AA[C]TA	AA	TA	370	10	97.37		CT[G]TA	CT	TA	5	7	41.67
CT[C]AA	CT	AA	328	8	97.62		AA[C]AG	AA	AG	251	12	95.44		CA[G]AC	CA	AC	201	26	88.55		TT[T]CA	TT	CA	3	2	60		TG[C]TT	TG	TT	1626	44	97.37		TA[G]AC	TA	AC	4	5	44.44
AT[C]AG	AT	AG	328	8	97.62		AC[C]AC	AC	AC	230	11	95.44		GG[G]AC	GG	AC	210	27	88.61		TG[T]AC	TG	AC	3	2	60		GT[C]AG	GT	AG	454	12	97.42		CA[G]GA	CA	GA	4	5	44.44
AG[C]TC	AG	TC	372	9	97.64		CT[C]TG	CT	TG	335	16	95.44		TG[G]AG	TG	AG	142	18	88.75		AG[T]GC	AG	GC	3	2	60		GT[C]TA	GT	TA	914	24	97.44		GT[G]TC	GT	TC	4	5	44.44
CG[C]AA	CG	AA	290	7	97.64		CG[C]CG	CG	CG	191	9	95.5		GA[G]AC	GA	AC	199	25	88.84		AT[T]GC	AT	GC	5	3	62.5		AT[C]AA	AT	AA	404	10	97.58		CG[G]TT	CG	TT	5	6	45.45
GC[C]GG	GC	GG	208	5	97.65		TG[C]AA	TG	AA	298	14	95.51		AG[G]CC	AG	CC	319	40	88.86		TG[T]GC	TG	GC	7	4	63.64		TT[C]TT	TT	TT	2772	68	97.61		AG[G]CA	AG	CA	5	6	45.45
GG[C]CC	GG	CC	249	6	97.65		TA[C]AG	TA	AG	277	13	95.52		TA[G]CC	TA	CC	391	49	88.86		GG[T]AC	GG	AC	7	4	63.64		GG[C]TT	GG	TT	926	22	97.68		AT[G]CG	AT	CG	5	6	45.45
AC[C]AT	AC	AT	249	6	97.65		TT[C]AG	TT	AG	384	18	95.52		AC[G]TA	AC	TA	315	39	88.98		TA[T]CA	TA	CA	2	1	66.67		GA[C]TA	GA	TA	445	10	97.8		TC[G]TG	TC	TG	6	7	46.15
CG[C]GG	CG	GG	210	5	97.67		TT[C]CC	TT	CC	363	17	95.53		CG[G]AC	CG	AC	276	34	89.03		AC[T]AG	AC	AG	4	2	66.67		TG[C]AA	TG	AA	444	10	97.8		TG[G]AC	TG	AC	7	8	46.67
CG[C]TC	CG	TC	336	8	97.67		AC[C]CC	AC	CC	236	11	95.55		GA[G]TA	GA	TA	309	38	89.05		AC[T]TA	AC	TA	2	1	66.67		AT[C]TA	AT	TA	766	17	97.83		GC[G]TG	GC	TG	3	3	50
GA[C]TA	GA	TA	378	9	97.67		TC[C]TG	TC	TG	323	15	95.56		AC[G]GC	AC	GC	228	28	89.06		GG[T]CT	GG	CT	11	5	68.75		TA[C]AG	TA	AG	365	8	97.86		GA[G]CC	GA	CC	1	1	50
GG[C]GA	GG	GA	254	6	97.69		TC[C]AA	TC	AA	302	14	95.57		AC[G]GA	AC	GA	196	24	89.09		AC[T]GT	AC	GT	7	3	70		TA[C]TG	TA	TG	874	19	97.87		TC[G]AG	TC	AG	1	1	50
AG[C]TG	AG	TG	424	10	97.7		AG[C]CT	AG	CT	302	14	95.57		GA[G]TT	GA	TT	290	35	89.23		AC[T]GA	AC	GA	3	1	75		TT[C]TA	TT	TA	1468	31	97.93		AC[G]TA	AC	TA	2	2	50
CC[C]TT	CC	TT	300	7	97.72		CC[C]TG	CC	TG	261	12	95.6		CT[G]CG	CT	CG	259	31	89.31		GC[T]GT	GC	GT	8	2	80		TA[C]TT	TA	TT	1532	32	97.95		CT[G]TG	CT	TG	7	7	50
GT[C]AC	GT	AC	430	10	97.73		CA[C]TC	CA	TC	307	14	95.64		CG[G]GA	CG	GA	209	25	89.32		AC[T]TG	AC	TG	4	1	80		AT[C]TG	AT	TG	826	17	97.98		TT[G]CA	TT	CA	10	10	50
AC[C]GA	AC	GA	218	5	97.76		GG[C]AC	GG	AC	266	12	95.68		AA[G]CG	AA	CG	221	26	89.47		AC[T]AT	AC	AT	5	1	83.33		AT[C]TT	AT	TT	1592	32	98.03		AA[G]TC	AA	TC	4	4	50
CA[C]GG	CA	GG	220	5	97.78		GG[C]CA	GG	CA	269	12	95.73		AG[G]AA	AG	AA	163	19	89.56		AC[T]GG	AC	GG	7	1	87.5		GA[C]AG	GA	AG	199	4	98.03		TT[G]AC	TT	AC	7	6	53.85
TA[C]GG	TA	GG	308	7	97.78		GT[C]AG	GT	AG	315	14	95.74		CA[G]GA	CA	GA	182	21	89.66		TG[T]AT	TG	AT	688	85	89		TT[C]AG	TT	AG	796	16	98.03		AA[G]CT	AA	CT	6	5	54.55
AA[C]TA	AA	TA	310	7	97.79		TC[C]TA	TC	TA	337	15	95.74		TC[G]TT	TC	TT	374	43	89.69		AT[T]TT	AT	TT	868	107	89.03		TT[C]TG	TT	TG	1501	30	98.04		GT[G]CA	GT	CA	5	4	55.56
TG[C]AA	TG	AA	356	8	97.8		TG[C]AC	TG	AC	293	13	95.75		GA[G]CC	GA	CC	279	32	89.71		TA[T]TT	TA	TT	718	84	89.53		AA[C]TG	AA	TG	411	8	98.09		GC[G]AT	GC	AT	5	4	55.56
GA[C]CG	GA	CG	270	6	97.83		AT[C]CC	AT	CC	295	13	95.78		TC[G]TC	TC	TC	497	57	89.71		TA[T]AT	TA	AT	426	47	90.06		AT[C]AT	AT	AT	781	15	98.12		GA[G]TC	GA	TC	5	4	55.56
AA[C]TC	AA	TC	316	7	97.83		AC[C]TT	AC	TT	322	14	95.83		TT[G]GC	TT	GC	236	27	89.73		TT[T]AT	TT	AT	895	98	90.13		GG[C]AG	GG	AG	217	4	98.19		CT[G]TT	CT	TT	14	11	56
GC[C]TC	GC	TC	363	8	97.84		GC[C]TT	GC	TT	324	14	95.86		GT[G]AA	GT	AA	237	27	89.77		TA[T]TA	TA	TA	527	56	90.39		AA[C]AA	AA	AA	218	4	98.2		AG[G]CT	AG	CT	9	7	56.25
CG[C]CA	CG	CA	227	5	97.84		TC[C]CG	TC	CG	280	12	95.89		TT[G]CC	TT	CC	492	56	89.78		AG[T]AT	AG	AT	383	37	91.19		AA[C]AG	AA	AG	169	3	98.26		CA[G]TG	CA	TG	4	3	57.14
GA[C]GG	GA	GG	273	6	97.85		TA[C]CG	TA	CG	352	15	95.91		TG[G]AA	TG	AA	256	29	89.82		GA[T]AG	GA	AG	251	24	91.27		AA[C]AT	AA	AT	404	7	98.3		GC[G]TA	GC	TA	7	5	58.33
GT[C]CC	GT	CC	409	9	97.85		TA[C]AC	TA	AC	282	12	95.92		CA[G]CT	CA	CT	364	41	89.88		TA[T]AG	TA	AG	243	23	91.35		GA[C]TG	GA	TG	409	7	98.32		TT[G]CT	TT	CT	14	10	58.33
AG[C]CT	AG	CT	320	7	97.86		AC[C]CT	AC	CT	307	13	95.94		CA[G]CA	CA	CA	231	26	89.88		TG[T]AG	TG	AG	533	50	91.42		GA[C]TT	GA	TT	773	12	98.47		TA[G]CT	TA	CT	10	7	58.82
GC[C]AT	GC	AT	371	8	97.89		AG[C]AT	AG	AT	308	13	95.95		AA[G]CT	AA	CT	302	34	89.88		GG[T]GA	GG	GA	258	24	91.49		AA[C]TT	AA	TT	844	13	98.48		TA[G]TC	TA	TC	10	7	58.82
CG[C]TT	CG	TT	378	8	97.93		AC[C]TG	AC	TG	261	11	95.96		GA[G]AT	GA	AT	249	28	89.89		AA[T]GG	AA	GG	281	26	91.53		CA[C]CA	CA	CA	2	0	100		AT[G]TC	AT	TC	13	9	59.09
CA[C]AG	CA	AG	237	5	97.93		CT[C]AC	CT	AC	264	11	96		CA[G]TA	CA	TA	339	38	89.92		AA[T]TT	AA	TT	616	57	91.53		TC[C]GC	TC	GC	9	0	100		TT[G]TC	TT	TC	13	9	59.09
GT[C]GA	GT	GA	425	9	97.93		CA[C]CG	CA	CG	264	11	96		CA[G]CG	CA	CG	250	28	89.93		TT[T]TA	TT	TA	1078	98	91.67		AA[C]AC	AA	AC	9	0	100		GT[G]AC	GT	AC	9	6	60
CC[C]AA	CC	AA	237	5	97.93		CT[C]AT	CT	AT	338	14	96.02		TG[G]CA	TG	CA	304	34	89.94		AT[T]TA	AT	TA	568	51	91.76		CA[C]AG	CA	AG	9	0	100		AG[G]GC	AG	GC	6	3	66.67
CG[C]AG	CG	AG	238	5	97.94		AC[C]TC	AC	TC	290	12	96.03		AA[G]GA	AA	GA	154	17	90.06		AA[T]TA	AA	TA	395	35	91.86		CA[C]AA	CA	AA	4	0	100		TT[G]GC	TT	GC	9	4	69.23
CT[C]GA	CT	GA	192	4	97.96		TA[C]CC	TA	CC	290	12	96.03		AA[G]CA	AA	CA	200	22	90.09		TA[T]TG	TA	TG	817	72	91.9		CA[C]AC	CA	AC	3	0	100		CT[G]GG	CT	GG	5	2	71.43
AT[C]CG	AT	CG	288	6	97.96		GA[C]CA	GA	CA	267	11	96.04		AG[G]TC	AG	TC	339	37	90.16		GA[T]GG	GA	GG	263	23	91.96		TC[C]TC	TC	TC	7	0	100		TG[G]CA	TG	CA	6	2	75
GG[C]AC	GG	AC	289	6	97.97		CA[C]TA	CA	TA	267	11	96.04		AG[G]AC	AG	AC	230	25	90.2		TT[T]TT	TT	TT	1786	156	91.97		CA[C]CT	CA	CT	2	0	100		GG[G]GG	GG	GG	22	7	75.86
AA[C]AG	AA	AG	244	5	97.99		GC[C]TC	GC	TC	294	12	96.08		CT[G]CA	CT	CA	434	47	90.23		AT[T]AT	AT	AT	535	46	92.08		CA[C]CG	CA	CG	6	0	100		AC[G]TT	AC	TT	10	2	83.33
CT[C]CG	CT	CG	294	6	98		AA[C]TA	AA	TA	297	12	96.12		TG[G]GA	TG	GA	186	20	90.29		TT[T]AG	TT	AG	723	62	92.1		TC[C]AC	TC	AC	9	0	100		TG[G]GG	TG	GG	94	16	85.45
AA[C]CA	AA	CA	245	5	98		AC[C]CG	AC	CG	203	8	96.21		GA[G]CA	GA	CA	271	29	90.33		GG[T]GG	GG	GG	259	22	92.17		CA[C]GC	CA	GC	8	0	100		GT[G]GG	GT	GG	88	14	86.27
GG[C]GT	GG	GT	402	8	98.05		CA[C]TT	CA	TT	355	14	96.21		CT[G]GT	CT	GT	198	21	90.41		GG[T]AT	GG	AT	472	40	92.19		CA[C]GA	CA	GA	7	0	100		AG[G]GG	AG	GG	89	14	86.41
AA[C]GT	AA	GT	358	7	98.08		GG[C]AA	GG	AA	261	10	96.31		TG[G]AC	TG	AC	284	30	90.45		GA[T]TG	GA	TG	568	48	92.21		TC[C]CT	TC	CT	3	0	100		GG[G]TG	GG	TG	92	13	87.62
TG[C]TA	TG	TA	462	9	98.09		CT[C]TA	CT	TA	313	12	96.31		AT[G]CC	AT	CC	446	47	90.47		TA[T]GA	TA	GA	405	33	92.47		CA[C]CC	CA	CC	4	0	100		GT[G]TG	GT	TG	309	43	87.78
TT[C]TG	TT	TG	211	4	98.14		GG[C]CG	GG	CG	211	8	96.35		AG[G]CT	AG	CT	315	33	90.52		TT[T]TG	TT	TG	1479	120	92.5		TC[C]CG	TC	CG	5	0	100		AG[G]TG	AG	TG	278	36	88.54
CT[C]AT	CT	AT	268	5	98.17		CG[C]AT	CG	AT	293	11	96.38		CA[G]TG	CA	TG	239	25	90.53		TT[T]AA	TT	AA	619	50	92.53		TC[C]CA	TC	CA	6	0	100		GG[G]TA	GG	TA	317	39	89.04
AA[C]AT	AA	AT	268	5	98.17		TC[C]CA	TC	CA	322	12	96.41		CC[G]TC	CC	TC	469	49	90.54		GA[T]AT	GA	AT	495	39	92.7		TC[C]CC	TC	CC	2	0	100		TG[G]TG	TG	TG	335	41	89.1
GA[C]GA	GA	GA	272	5	98.19		CG[C]AG	CG	AG	242	9	96.41		AT[G]AC	AT	AC	317	33	90.57		AG[T]TG	AG	TG	600	47	92.74		AT[C]CC	AT	CC	7	0	100		GG[G]GA	GG	GA	98	11	89.91
TG[C]GC	TG	GC	325	6	98.19		CT[C]CC	CT	CC	297	11	96.43		CT[G]TC	CT	TC	472	49	90.6		AG[T]GG	AG	GG	269	21	92.76		AC[C]CA	AC	CA	6	0	100		GA[G]GG	GA	GG	101	11	90.18
AA[C]GG	AA	GG	273	5	98.2		AG[C]AG	AG	AG	217	8	96.44		CA[G]TC	CA	TC	434	45	90.61		TT[T]GT	TT	GT	1268	98	92.83		TT[C]CC	TT	CC	4	0	100		GG[G]TT	GG	TT	418	43	90.67
TG[C]GT	TG	GT	491	9	98.2		GA[C]TG	GA	TG	278	10	96.53		AG[G]AT	AG	AT	254	26	90.71		GG[T]TG	GG	TG	615	47	92.9		AC[C]CC	AC	CC	2	0	100		GG[G]AA	GG	AA	189	19	90.87
AC[C]AA	AC	AA	219	4	98.21		GA[C]CG	GA	CG	256	9	96.6		AG[G]GC	AG	GC	218	22	90.83		AA[T]AC	AA	AC	0	0			AC[C]GA	AC	GA	3	0	100		GT[G]GT	GT	GT	342	34	90.96
AC[C]GT	AC	GT	274	5	98.21		TC[C]TT	TC	TT	429	15	96.62		AT[G]AA	AT	AA	189	19	90.87		TG[T]GA	TG	GA	514	39	92.95		AC[C]CG	AC	CG	3	0	100		TG[G]GT	TG	GT	395	39	91.01
GG[C]TG	GG	TG	442	8	98.22		TG[C]TG	TG	TG	258	9	96.63		TA[G]AA	TA	AA	210	21	90.91		AT[T]AG	AT	AG	419	31	93.11		AC[C]AT	AC	AT	11	0	100		GA[G]TG	GA	TG	253	25	91.01
AC[C]GG	AC	GG	224	4	98.25		AA[C]CC	AA	CC	262	9	96.68		CG[G]AA	CG	AA	241	24	90.94		AA[T]AT	AA	AT	314	23	93.18		AA[C]GC	AA	GC	8	0	100		GA[G]AA	GA	AA	147	14	91.3
TA[C]AG	TA	AG	282	5	98.26		AT[C]CA	AT	CA	322	11	96.7		CT[G]CT	CT	CT	434	43	90.99		AG[T]AA	AG	AA	276	20	93.24		AA[C]CG	AA	CG	3	0	100		GA[G]AG	GA	AG	130	12	91.55
AC[C]TG	AC	TG	286	5	98.28		CA[C]AG	CA	AG	266	9	96.73		AG[G]AG	AG	AG	162	16	91.01		TA[T]AA	TA	AA	307	22	93.31		AC[C]AA	AC	AA	7	0	100		AA[G]GA	AA	GA	163	15	91.57
GA[C]CA	GA	CA	287	5	98.29		CA[C]AC	CA	AC	268	9	96.75		TA[G]CG	TA	CG	274	27	91.03		AG[T]AG	AG	AG	252	18	93.33		AC[C]AG	AC	AG	5	0	100		AA[G]GG	AA	GG	164	15	91.62
AT[C]GT	AT	GT	346	6	98.3		AA[C]AT	AA	AT	299	10	96.76		AG[G]TA	AG	TA	355	35	91.03		TG[T]TT	TG	TT	1787	127	93.36		AC[C]AC	AC	AC	2	0	100		GT[G]AG	GT	AG	177	16	91.71
GT[C]CT	GT	CT	289	5	98.3		TT[C]CT	TT	CT	451	15	96.78		CA[G]GC	CA	GC	266	26	91.1		AG[T]TT	AG	TT	1055	74	93.45		AA[C]CC	AA	CC	3	0	100		GG[G]AT	GG	AT	301	27	91.77
GC[C]TA	GC	TA	409	7	98.32		GT[C]CC	GT	CC	331	11	96.78		GA[G]CT	GA	CT	297	29	91.1		AT[T]GG	AT	GG	500	35	93.46		AG[C]CG	AG	CG	13	0	100		GG[G]AG	GG	AG	69	6	92
GT[C]AT	GT	AT	422	7	98.37		AG[C]TC	AG	TC	301	10	96.78		AT[G]GC	AT	GC	287	28	91.11		AT[T]TG	AT	TG	873	61	93.47		AG[C]TC	AG	TC	18	0	100		GT[G]GA	GT	GA	304	25	92.4
GC[C]TT	GC	TT	484	8	98.37		AT[C]CT	AT	CT	362	12	96.79		AA[G]TA	AA	TA	257	25	91.13		AA[T]TG	AA	TG	460	32	93.5		AT[C]CA	AT	CA	7	0	100		GG[G]GT	GG	GT	110	9	92.44
GT[C]AA	GT	AA	487	8	98.38		AT[C]CG	AT	CG	302	10	96.79		GA[G]GC	GA	GC	185	18	91.13		TT[T]GA	TT	GA	738	51	93.54		TG[C]CC	TG	CC	6	0	100		AA[G]TG	AA	TG	345	28	92.49
CG[C]TA	CG	TA	365	6	98.38		TT[C]CG	TT	CG	337	11	96.84		TA[G]CA	TA	CA	353	34	91.21		GG[T]TT	GG	TT	1338	92	93.57		AG[C]CC	AG	CC	8	0	100		TT[G]GG	TT	GG	371	29	92.75
CG[C]AC	CG	AC	248	4	98.41		CT[C]AA	CT	AA	307	10	96.85		AA[G]TC	AA	TC	374	36	91.22		GA[T]TT	GA	TT	1024	70	93.6		AC[C]TA	AC	TA	10	0	100		AG[G]GA	AG	GA	206	16	92.79
TG[C]TT	TG	TT	312	5	98.42		AG[C]AA	AG	AA	246	8	96.85		CT[G]AC	CT	AC	323	31	91.24		GA[T]TA	GA	TA	566	38	93.71		AC[C]GG	AC	GG	5	0	100		AG[G]AT	AG	AT	390	29	93.08
TG[C]GA	TG	GA	382	6	98.45		CC[C]AG	CC	AG	218	7	96.89		AA[G]AG	AA	AG	146	14	91.25		TT[T]GG	TT	GG	864	58	93.71		AC[C]TC	AC	TC	9	0	100		AT[G]TG	AT	TG	712	51	93.32
CA[C]AA	CA	AA	254	4	98.45		AC[C]AG	AC	AG	219	7	96.9		CT[G]TA	CT	TA	462	44	91.3		GA[T]GA	GA	GA	269	18	93.73		AG[C]CA	AG	CA	5	0	100		GA[G]GA	GA	GA	172	12	93.48
GG[C]AA	GG	AA	320	5	98.46		AG[C]TG	AG	TG	251	8	96.91		GT[G]CA	GT	CA	357	34	91.3		AG[T]TA	AG	TA	604	40	93.79		AG[C]AC	AG	AC	10	0	100		AT[G]GG	AT	GG	234	16	93.6
TA[C]TG	TA	TG	322	5	98.47		GG[C]CC	GG	CC	292	9	97.01		AT[G]AG	AT	AG	200	19	91.32		AT[T]GT	AT	GT	879	58	93.81		CT[C]AC	CT	AC	8	0	100		TG[G]AG	TG	AG	264	18	93.62
TC[C]GT	TC	GT	323	5	98.48		AC[C]AT	AC	AT	261	8	97.03		TT[G]TT	TT	TT	243	23	91.35		GT[T]TA	GT	TA	1178	77	93.86		CG[C]TG	CG	TG	13	0	100		AG[G]AA	AG	AA	162	11	93.64
GT[C]TC	GT	TC	389	6	98.48		CG[C]CT	CG	CT	331	10	97.07		CG[G]GC	CG	GC	201	19	91.36		AT[T]AA	AT	AA	368	24	93.88		CG[C]TC	CG	TC	8	0	100		AT[G]AG	AT	AG	298	20	93.71
TG[C]AT	TG	AT	327	5	98.49		TG[C]TC	TG	TC	397	12	97.07		AA[G]TT	AA	TT	436	41	91.4		GG[T]AG	GG	AG	292	19	93.89		CT[C]CG	CT	CG	7	0	100		AA[G]AG	AA	AG	134	9	93.71
CT[C]GG	CT	GG	201	3	98.53		TA[C]TC	TA	TC	400	12	97.09		AT[G]TA	AT	TA	479	45	91.41		TA[T]GG	TA	GG	448	29	93.92		CT[C]CC	CT	CC	8	0	100		AG[G]TA	AG	TA	471	31	93.82
GG[C]TA	GG	TA	474	7	98.54		TG[C]CA	TG	CA	336	10	97.11		TA[G]GC	TA	GC	266	25	91.41		AA[T]GA	AA	GA	217	14	93.94		CT[C]AG	CT	AG	10	0	100		AA[G]AA	AA	AA	92	6	93.88
TG[C]CA	TG	CA	341	5	98.55		GT[C]CT	GT	CT	369	11	97.11		TA[G]TA	TA	TA	384	36	91.43		TG[T]TA	TG	TA	1145	72	94.08		CG[C]CG	CG	CG	8	0	100		AG[G]GT	AG	GT	325	21	93.93
GT[C]GG	GT	GG	410	6	98.56		GC[C]TA	GC	TA	307	9	97.15		TT[G]TA	TT	TA	492	46	91.45		TG[T]TG	TG	TG	1144	70	94.23		CG[C]CC	CG	CC	7	0	100		GT[G]AT	GT	AT	635	41	93.93
AG[C]TT	AG	TT	412	6	98.56		CA[C]CC	CA	CC	274	8	97.16		AT[G]TG	AT	TG	226	21	91.5		GA[T]GT	GA	GT	558	33	94.42		CG[C]CA	CG	CA	8	0	100		TG[G]AT	TG	AT	835	54	93.93
TG[C]CG	TG	CG	343	5	98.56		GG[C]AG	GG	AG	244	7	97.21		TA[G]GA	TA	GA	238	22	91.54		AG[T]CC	AG	CC	0	0			CG[C]GG	CG	GG	4	0	100		TG[G]TA	TG	TA	872	55	94.07
AC[C]AC	AC	AC	206	3	98.56		GT[C]CA	GT	CA	350	10	97.22		AT[G]CA	AT	CA	347	32	91.56		TG[T]GG	TG	GG	574	27	95.51		CG[C]GC	CG	GC	3	0	100		GA[G]AT	GA	AT	340	21	94.18
GT[C]CG	GT	CG	413	6	98.57		CA[C]AT	CA	AT	315	9	97.22		AG[G]CG	AG	CG	175	16	91.62		GA[T]AA	GA	AA	300	14	95.54		CG[C]CT	CG	CT	9	0	100		GT[G]TA	GT	TA	790	48	94.27
GA[C]AC	GA	AC	277	4	98.58		GA[C]AC	GA	AC	247	7	97.24		TT[G]TC	TT	TC	420	38	91.7		TG[T]GT	TG	GT	1167	54	95.58		GG[C]CC	GG	CC	5	0	100		TG[G]TT	TG	TT	1176	71	94.31
GT[C]GT	GT	GT	559	8	98.59		AA[C]CG	AA	CG	284	8	97.26		TT[G]AC	TT	AC	380	34	91.79		AG[T]AC	AG	AC	4	0	100		GC[C]GA	GC	GA	6	0	100		AT[G]GA	AT	GA	404	24	94.39
AA[C]TG	AA	TG	353	5	98.6		AC[C]CA	AC	CA	250	7	97.28		CT[G]GC	CT	GC	281	25	91.83		AC[T]TC	AC	TC	0	0			GC[C]AT	GC	AT	12	0	100		TA[G]GG	TA	GG	236	14	94.4
AT[C]AA	AT	AA	286	4	98.62		TA[C]CT	TA	CT	322	9	97.28		CT[G]TT	CT	TT	372	33	91.85		AC[T]CT	AC	CT	0	0			GA[C]GC	GA	GC	3	0	100		AA[G]GT	AA	GT	372	22	94.42
AG[C]CA	AG	CA	289	4	98.63		GA[C]TC	GA	TC	286	8	97.28		TA[G]AC	TA	AC	305	27	91.87		AC[T]GC	AC	GC	0	0			GC[C]CC	GC	CC	5	0	100		AG[G]AG	AG	AG	136	8	94.44
AG[C]AT	AG	AT	364	5	98.64		GC[C]CT	GC	CT	289	8	97.31		CA[G]AT	CA	AT	262	23	91.93		GC[T]AA	GC	AA	3	0	100		GC[C]CG	GC	CG	10	0	100		AT[G]AA	AT	AA	274	16	94.48
GG[C]AG	GG	AG	295	4	98.66		AT[C]AG	AT	AG	327	9	97.32		AT[G]CG	AT	CG	276	24	92		CA[T]CA	CA	CA	0	0			GC[C]CA	GC	CA	10	0	100		GA[G]GT	GA	GT	292	17	94.5
TG[C]GG	TG	GG	370	5	98.67		GT[C]CG	GT	CG	297	8	97.38		CA[G]GT	CA	GT	242	21	92.02		CA[T]AC	CA	AC	0	0			GG[C]AC	GG	AC	9	0	100		GA[G]TT	GA	TT	783	45	94.57
AA[C]CG	AA	CG	223	3	98.67		CT[C]TT	CT	TT	415	11	97.42		TT[G]AA	TT	AA	381	33	92.03		CA[T]CC	CA	CC	0	0			GA[C]AC	GA	AC	5	0	100		AA[G]TA	AA	TA	317	18	94.63
TT[C]GC	TT	GC	230	3	98.71		CA[C]CT	CA	CT	341	9	97.43		AT[G]GG	AT	GG	162	14	92.05		CA[T]CT	CA	CT	0	0			CT[C]GC	CT	GC	3	0	100		GT[G]AA	GT	AA	346	19	94.79
AC[C]AG	AC	AG	233	3	98.73		GC[C]AT	GC	AT	269	7	97.46		TA[G]AG	TA	AG	174	15	92.06		CA[T]CG	CA	CG	0	0			GC[C]TC	GC	TC	4	0	100		TG[G]GA	TG	GA	374	20	94.92
GG[C]CT	GG	CT	389	5	98.73		CC[C]AA	CC	AA	235	6	97.51		AT[G]GA	AT	GA	268	23	92.1		AT[T]GA	AT	GA	482	23	95.45		GA[C]CG	GA	CG	13	0	100		AT[G]GT	AT	GT	769	41	94.94
CG[C]TG	CG	TG	315	4	98.75		AC[C]AA	AC	AA	235	6	97.51		TA[G]CT	TA	CT	439	37	92.23		AG[T]GT	AG	GT	599	37	94.18		GA[C]CC	GA	CC	3	0	100		TG[G]AA	TG	AA	413	22	94.94
GT[C]TG	GT	TG	638	8	98.76		CG[C]TT	CG	TT	393	10	97.52		GA[G]AA	GA	AA	143	12	92.26		AG[T]GA	AG	GA	258	15	94.51		CG[C]AG	CG	AG	7	0	100		AG[G]TT	AG	TT	915	48	95.02
GT[C]CA	GT	CA	400	5	98.77		TA[C]AA	TA	AA	321	8	97.57		AA[G]GG	AA	GG	155	13	92.26		AA[T]AA	AA	AA	204	10	95.33		CC[C]AT	CC	AT	6	0	100		GT[G]TT	GT	TT	1132	59	95.05
TG[C]TG	TG	TG	484	6	98.78		CG[C]TG	CG	TG	281	7	97.57		CA[G]TT	CA	TT	408	34	92.31		AT[T]CC	AT	CC	1	0	100		CC[C]AG	CC	AG	5	0	100		TA[G]TG	TA	TG	710	37	95.05
GA[C]AA	GA	AA	327	4	98.79		TT[C]TC	TT	TC	489	12	97.6		TT[G]AG	TT	AG	228	19	92.31		CG[T]GA	CG	GA	2	0	100		TA[C]CC	TA	CC	6	0	100		TA[G]AA	TA	AA	271	14	95.09
CG[C]GT	CG	GT	330	4	98.8		AT[C]TC	AT	TC	413	10	97.64		TA[G]AT	TA	AT	340	28	92.39		GG[T]AA	GG	AA	356	22	94.18		CC[C]CC	CC	CC	5	0	100		AT[G]AT	AT	AT	738	37	95.23
GG[C]TT	GG	TT	582	7	98.81		CG[C]TA	CG	TA	343	8	97.72		TA[G]TC	TA	TC	478	39	92.46		TG[T]AA	TG	AA	537	33	94.21		TA[C]AC	TA	AC	6	0	100		TT[G]TG	TT	TG	997	48	95.41
GG[C]CG	GG	CG	255	3	98.84		AA[C]CA	AA	CA	261	6	97.75		CG[G]CA	CG	CA	329	26	92.68		GG[T]TA	GG	TA	686	42	94.23		CC[C]CA	CC	CA	4	0	100		TA[G]GT	TA	GT	660	31	95.51
GC[C]GT	GC	GT	349	4	98.87		CT[C]AG	CT	AG	308	7	97.78		AA[G]GT	AA	GT	279	22	92.69		GT[T]TT	GT	TT	1825	107	94.46		CA[C]TC	CA	TC	7	0	100		GA[G]TA	GA	TA	468	22	95.51
AT[C]TG	AT	TG	351	4	98.87		GG[C]CT	GG	CT	313	7	97.81		AT[G]TC	AT	TC	584	46	92.7		GT[T]TG	GT	TG	1348	76	94.66		CA[C]TA	CA	TA	8	0	100		TT[G]GT	TT	GT	1172	53	95.67
GC[C]AA	GC	AA	268	3	98.89		GT[C]TC	GT	TC	364	8	97.85		CG[G]AT	CG	AT	280	22	92.72		GT[T]GA	GT	GA	590	33	94.7		CA[C]GT	CA	GT	5	0	100		TA[G]AT	TA	AT	748	32	95.9
GG[C]GG	GG	GG	273	3	98.91		TC[C]AT	TC	AT	331	7	97.93		CT[G]AT	CT	AT	374	29	92.8		AA[T]AG	AA	AG	253	14	94.76		CC[C]AC	CC	AC	3	0	100		TA[G]AG	TA	AG	310	13	95.98
TG[C]AG	TG	AG	375	4	98.94		GT[C]AC	GT	AC	332	7	97.94		AA[G]GC	AA	GC	207	16	92.83		AA[T]GT	AA	GT	500	27	94.88		CC[C]AA	CC	AA	5	0	100		TA[G]GA	TA	GA	395	16	96.11
AA[C]AA	AA	AA	286	3	98.96		GC[C]AA	GC	AA	246	5	98.01		AT[G]TT	AT	TT	457	35	92.89		GT[T]AT	GT	AT	1137	61	94.91		TA[C]GC	TA	GC	7	0	100		TT[G]AA	TT	AA	743	29	96.24
GA[C]TG	GA	TG	380	4	98.96		AC[C]TA	AC	TA	252	5	98.05		TT[G]AT	TT	AT	371	28	92.98		GT[T]AG	GT	AG	622	33	94.96		CC[C]CG	CC	CG	3	0	100		TA[G]TT	TA	TT	1667	65	96.25
GC[C]TG	GC	TG	385	4	98.97		AA[C]CT	AA	CT	303	6	98.06		AG[G]GA	AG	GA	199	15	92.99		TA[T]GT	TA	GT	818	42	95.12		CC[C]TG	CC	TG	6	0	100		TT[G]AT	TT	AT	1516	58	96.32
AG[C]GG	AG	GG	292	3	98.98		AT[C]AC	AT	AC	293	5	98.32		CT[G]AA	CT	AA	282	21	93.07		GG[T]GT	GG	GT	571	29	95.17		CC[C]TC	CC	TC	7	0	100		TT[G]GA	TT	GA	892	34	96.33
TA[C]GC	TA	GC	290	3	98.98		GC[C]CC	GC	CC	238	4	98.35		AT[G]AT	AT	AT	336	25	93.07		GT[T]AA	GT	AA	653	30	95.61		CC[C]TA	CC	TA	6	0	100		TT[G]AG	TT	AG	593	22	96.42
AG[C]TA	AG	TA	402	4	99.01		GA[C]CC	GA	CC	257	4	98.47		TT[G]CA	TT	CA	545	40	93.16		GT[T]GT	GT	GT	1259	55	95.81		CG[C]AC	CG	AC	6	0	100		TT[G]TT	TT	TT	2621	96	96.47
AG[C]AA	AG	AA	302	3	99.02		AA[C]TC	AA	TC	335	5	98.53		TA[G]TT	TA	TT	399	29	93.22		GT[T]GG	GT	GG	608	26	95.9		CC[C]TT	CC	TT	10	0	100		TT[G]TA	TT	TA	1771	64	96.51
AA[C]TT	AA	TT	221	2	99.1		TG[C]CT	TG	CT	340	5	98.55		AT[G]CT	AT	CT	512	37	93.26		TA[T]CG	TA	CG	2	0	100		GT[C]CC	GT	CC	12	0	100		AT[G]TT	AT	TT	1941	70	96.52
GT[C]GC	GT	GC	360	3	99.17		AA[C]AC	AA	AC	271	4	98.55		TT[G]GA	TT	GA	360	25	93.51		AC[T]AA	AC	AA	1	0	100		CC[C]GC	CC	GC	2	0	100		TA[G]TA	TA	TA	855	30	96.61
GG[C]AT	GG	AT	494	4	99.2		AA[C]AA	AA	AA	273	4	98.56		AT[G]GT	AT	GT	241	16	93.77		AC[T]CG	AC	CG	0	0			CC[C]GA	CC	GA	3	0	100		AA[G]TT	AA	TT	826	28	96.72
AG[C]AG	AG	AG	275	2	99.28		GG[C]TC	GG	TC	344	5	98.57		AA[G]AA	AA	AA	122	8	93.85		GC[T]GA	GC	GA	4	0	100		CC[C]CT	CC	CT	6	0	100		AA[G]AT	AA	AT	271	9	96.79
AA[C]AC	AA	AC	230	1	99.57		GC[C]AG	GC	AG	216	3	98.63		TT[G]CT	TT	CT	416	26	94.12		AC[T]CC	AC	CC	0	0			GT[C]GC	GT	GC	17	0	100		AT[G]TA	AT	TA	988	27	97.34
GA[C]AG	GA	AG	314	1	99.68		CG[C]AA	CG	AA	279	3	98.94		CT[G]GA	CT	GA	309	18	94.5		AC[T]AC	AC	AC	0	0			CC[C]GT	CC	GT	6	0	100		GC[G]AG	GC	AG	4	0	100
GT[C]AG	GT	AG	466	1	99.79		CA[C]AA	CA	AA	270	2	99.26		AA[G]AC	AA	AC	191	7	96.46		AC[T]CA	AC	CA	0	0			CC[C]GG	CC	GG	4	0	100		AC[G]GA	AC	GA	1	0	100

## Sheet: 1 Base Flanks
Sequence bias analysis
File: C-Nat_merged.fasta							File: Z-Nat_merged.fasta							File: P-Nat_merged.fasta							File: C-Ran-Deamin_merged.fasta							File: Z-Ran-Deamin_merged.fasta							File: P-Ran-Deamin_merged.fasta
Error Base: 1853							Error Base: 4680							Error Base: 8315							Error Base: 4530							Error Base: 3563							Error Base: 3354
Main Base: 70727							Main Base: 73461							Main Base: 63484							Main Base: 53955							Main Base: 49015							Main Base: 42164
Total Reads: 82542							Total Reads: 87259							Total Reads: 82575							Total Reads: 68076							Total Reads: 60545							Total Reads: 52123
Full Sequence	5' Flank	3' Flank	Expected Base	Other Base	Expected %		Full Sequence	5' Flank	3' Flank	Expected Base	Other Base	Expected %		Full Sequence	5' Flank	3' Flank	Expected Base	Other Base	Expected %		Full Sequence	5' Flank	3' Flank	Expected Base	Other Base	Expected %		Full Sequence	5' Flank	3' Flank	Expected Base	Other Base	Expected %		Full Sequence	5' Flank	3' Flank	Expected Base	Other Base	Expected %
C[C]C	C	C	3327	143	95.88		G[C]G	G	G	3602	474	88.37		C[G]A	C	A	3424	660	83.84		C[T]C	C	C	0	3	0		G[C]G	G	G	2386	725	76.7		C[G]C	C	C	5	73	6.41
T[C]T	T	T	4245	139	96.83		T[C]G	T	G	4418	578	88.43		C[G]C	C	C	4765	859	84.73		T[T]C	T	C	19	66	22.35		T[C]G	T	G	4724	1086	81.31		C[G]G	C	G	21	74	22.11
T[C]C	T	C	3988	129	96.87		C[C]G	C	G	3377	433	88.64		C[G]G	C	G	3009	535	84.9		C[T]T	C	T	30	81	27.03		A[C]G	A	G	2493	573	81.31		C[G]A	C	A	25	85	22.73
C[C]A	C	A	3869	121	96.97		A[C]G	A	G	3916	481	89.06		G[G]T	G	T	3360	540	86.15		A[T]C	A	C	8	14	36.36		C[C]G	C	G	92	13	87.62		A[G]C	A	C	35	100	25.93
A[C]C	A	C	3413	105	97.02		T[C]T	T	T	6161	408	93.79		C[G]T	C	T	5208	813	86.5		G[T]C	G	C	30	50	37.5		T[C]C	T	C	161	22	87.98		G[G]C	G	C	36	98	26.87
C[C]T	C	T	4730	141	97.11		A[C]T	A	T	5229	283	94.87		G[G]G	G	G	1998	311	86.53		C[T]A	C	A	20	27	42.55		A[C]C	A	C	104	13	88.89		C[G]T	C	T	44	97	31.21
C[C]G	C	G	3791	111	97.16		T[C]A	T	A	5473	264	95.4		G[G]C	G	C	3796	529	87.77		C[T]G	C	G	34	18	65.38		G[C]C	G	C	165	17	90.66		T[G]C	T	C	60	108	35.71
A[C]T	A	T	4413	119	97.37		C[C]C	C	C	4084	194	95.47		G[G]A	G	A	3276	379	89.63		A[T]T	A	T	5702	542	91.32		C[C]T	C	T	172	15	91.98		G[G]G	G	G	1725	183	90.41
G[C]C	G	C	4586	120	97.45		G[C]A	G	A	4360	203	95.55		A[G]C	A	C	4545	516	89.8		G[T]A	G	A	3804	341	91.77		C[C]A	C	A	120	8	93.75		G[G]T	G	T	4895	434	91.86
A[C]G	A	G	4390	115	97.45		G[C]T	G	T	5151	235	95.64		T[G]T	T	T	5170	562	90.2		T[T]T	T	T	11030	970	91.92		G[C]A	G	A	3359	134	96.16		G[G]A	G	A	2775	243	91.95
T[C]G	T	G	4852	115	97.68		C[C]T	C	T	4797	211	95.79		A[G]T	A	T	5257	570	90.22		T[T]A	T	A	5993	499	92.31		C[C]C	C	C	88	3	96.7		A[G]G	A	G	2571	188	93.19
T[C]A	T	A	4428	102	97.75		T[C]C	T	C	5397	229	95.93		A[G]G	A	G	3089	333	90.27		A[T]A	A	A	2800	232	92.35		G[C]T	G	T	6794	215	96.93		T[G]G	T	G	4602	308	93.73
G[C]G	G	G	4888	104	97.92		G[C]C	G	C	4419	185	95.98		T[G]G	T	G	3119	328	90.48		G[T]T	G	T	9001	663	93.14		T[C]A	T	A	6418	198	97.01		A[G]A	A	A	2452	161	93.84
A[C]A	A	A	4191	81	98.1		C[C]A	C	A	3993	163	96.08		A[G]A	A	A	3210	335	90.55		A[T]G	A	G	3773	266	93.41		A[C]A	A	A	3070	84	97.34		T[G]A	T	A	5347	306	94.59
G[C]T	G	T	6548	119	98.22		A[C]A	A	A	4488	174	96.27		T[G]C	T	C	5860	607	90.61		T[T]G	T	G	7224	478	93.79		T[C]T	T	T	12449	313	97.55		A[G]T	A	T	6254	338	94.87
G[C]A	G	A	5068	89	98.27		A[C]C	A	C	4596	165	96.53		T[G]A	T	A	4398	438	90.94		G[T]G	G	G	4487	280	94.13		A[C]T	A	T	6420	144	97.81		T[G]T	T	T	11317	558	95.3

## Sheet: Fig3B
			Group 1	Group 2	Group 3
				Cq						Mean	standard Deviation
	4-triphosphate	Nat	10.04	9.59	9.82					9.81667	0.22502
		ZZ	10.42	10.87	10.56					10.6167	0.23029
		ZP-1	22.2	21.78	22.11					22.03	0.22113
		ZP-2	24.57	24.51	24.92					24.6667	0.22143
	5-triphosphate	ZP-1	11.95	11.84	12					11.93	0.08185
		ZP-2	11.76	11.73	11.67					11.72	0.04583
		Cq values of various DNA templates (109 copies) under 4-triphosphate or 5-triphosphate qPCR.

## Sheet: Fig3C
		4-triphosphate PCR																												Mean	Standard Deviation
Original Base	Called Base	transliteration (%)
A	A	100	99.8	99.9	99.9	99.9	99.8	100	99.9	99.9	99.8	99.9	99.9	99.7	99.6	99.6	99.7	99.6	99.8	99.7	99.8	99.6	99.6							99.7909	0.1342
T	T	100	99.8	99.9	99.9	100	100	99.9	100	99.8	99.9	99.9	99.6	99.9	99.9	99.8	99.6	99.7	99.6	99.5	99.8	99.6	99.8	99.7	99.7	99.2	99.6	99.5		99.763	0.19245
C	C	99.8	99.8	99.9	99.9	99.8	99.9	99.9	99.8	99.8	99.9																			99.85	0.0527
G	G	99.9	99.8	99.9	99.9	99.9	99.9	99.8	99.9	99.9	99.8	99.8	99.8	99.8	99.9	99.8	99.8	99.8	99.8											99.8444	0.05113
U	T	99.9	99.9	99.6	99.9	99	99.8	99.9	99.9	99.9	99.8	99.9																		99.7727	0.27236
Z	C	99.6	99.1	99.6	99.3	98.9	99.8	98.9																						99.3143	0.36253
P	G	24.2	56.5	36.7	32.8	33.2																								36.68	11.9974
P	A	75.7	43.4	61.2	67.1	66.7																								62.82	12.0315
(Nat): Enzyme treat then 4-triphosphate PCR
(ZZ): Enzyme treat then 4-triphosphate PCR
(ZP-1): 4-triphosphate PCR
(ZP-2): 4-triphosphate PCR
		5-triphosphate PCR																												Mean	Standard Deviation
Original Base	Called Base	transliteration (%)
A	A	99.8	99.6	99.7	99.8	99.7	99.7	99.6	99.6	99.6	99.6	99.7	99.8	99.7	99.8	99.7	99.8	99.6	99.7	99.6	99.6									99.685	0.08127
T	T	99.5	99.6	99.7	99.7		99.8	99.5	99.7	99.6	99.7	99.7	99.7	99.8	99.7	99.6	99.4	99.7	99.6	99.8	99.6	99.7	99.7	99.5	99.4	99.6				99.6375	0.11349
C	C	99.6	99.6	99.7	99.7	99.7	99.7	99.8	99.7	99.8																				99.7	0.07071
G	G	99.8	99.8	99.9	99.9	99.9	99.8	99.8	99.8	99.9	99.8	99.9	99.9	99.9	99.8	99.8	99.9													99.85	0.05164
U	T	99.5	99.5	99.4	99.6	99.6	99.6	99.6	99.5	99.6	99.6																			99.55	0.07071
Z	C	98.5	99.3	98.3	98.8	99.1	98.8	99.4	99.2																					98.925	0.39188
P	G	93.3	97.1	89.1	96.9	95.3	92.7	95	97.2	93.5	95.2																			94.53	2.49491
P	A	6.6	2.7	10.7	2.9	4.5	7.2	4.9	2.5	6.2	4.7																			5.29	2.51195
(ZP-1): Enzyme treat then 5-triphosphate PCR
(ZP-1): 5-triphosphate PCR
(ZP-2): Enzyme treat then 5-triphosphate PCR
(ZP-2): 5-triphosphate PCR

## Sheet: Fig3C Nat and ZZ
	(Nat): Enzyme treat then 4-triphosphate PCR					Nat			(ZZ): Enzyme treat then 4-triphosphate PCR					ZZ
Position	Coverage	Main Base	Main %	2nd Base	2nd %	Original Base		Position	Coverage	Main Base	Main %	2nd Base	2nd %	Original Base
23	211226	T	100	+	0	T		23	178052	T	100	-	0	T
24	211226	A	100	+	0	A		24	178052	A	100	-	0	A
25	211226	T	99.8	-	0.1	T		25	178052	T	99.8	-	0.2	T
26	211226	T	99.9	C	0.1	C		26	178052	T	99.9	C	0	C
27	211226	T	99.9	C	0.1	C		27	178052	T	99.9	-	0	C
28	211226	A	99.8	-	0.1	A		28	178052	A	99.9	-	0.1	A
29	211226	A	99.9	-	0	A		29	178052	A	99.9	G	0	A
30	211226	G	99.9	-	0.1	G		30	178052	G	99.9	-	0.1	G
31	211226	T	99.6	-	0.2	C		31	178052	C	99.6	-	0.2	Z
32	211226	T	99.9	-	0	T		32	178052	T	99.9	-	0.1	T
33	211226	A	99.9	T	0	A		33	178052	A	99.8	-	0.2	A
34	211226	T	99.9	-	0.1	T		34	178052	T	99.9	-	0.1	T
35	211226	A	99.9	-	0.1	A		35	178052	A	99.9	-	0.1	A
36	211226	G	99.8	-	0.2	G		36	178052	G	99.8	-	0.2	G
37	211226	G	99.9	-	0	G		37	178052	G	99.9	-	0	G
38	211226	G	99.9	-	0.1	G		38	178052	G	99.9	-	0	G
39	211226	T	99.9	C	0.1	C		39	178052	T	99.8	-	0.1	C
40	211226	T	99	-	0.9	C		40	178052	C	99.1	T	0.6	Z
41	211226	T	99.8	C	0.1	C		41	178052	C	99.6	T	0.3	Z
42	211226	T	100	-	0	T		42	178052	T	99.6	-	0.3	T
43	211226	T	100	-	0	T		43	178052	T	99.9	-	0	T
44	211226	T	99.9	C	0.1	C		44	178052	T	99.9	C	0.1	C
45	211226	A	99.8	T	0.1	A		45	178052	A	99.9	-	0.1	A
46	211226	G	99.9	-	0.1	G		46	178052	G	99.8	-	0.2	G
47	211226	T	99.9	-	0.1	T		47	178052	T	99.9	-	0.1	T
NGS analysis the amplicons
C in original sequence
Z in original sequence

## Sheet: Fig3D
(ZP-1): Enzyme treat then 5-triphosphate PCR									(ZP-1): 5-triphosphate PCR									(ZP-1): 4-triphosphate PCR									ZP-1
Position	Main Base	Main %	2nd Base	2nd %	3rd Base	3rd %	4th Base	4th %	Position	Main Base	Main %	2nd Base	2nd %	3rd Base	3rd %	4th Base	4th %	Position	Main Base	Main %	2nd Base	2nd %	3rd Base	3rd %	4th Base	4th %	Original Base
23	T(165040)	99.8	C(267)	0.2	A(96)	0.1	G(14)	0	23	T(100215)	99.8	C(173)	0.2	A(45)	0	G(9)	0	23	T(116732)	99.8	C(170)	0.1	A(76)	0.1	G(7)	0	T
24	A(165082)	99.8	G(155)	0.1	T(121)	0.1	C(59)	0	24	A(100120)	99.7	G(138)	0.1	C(102)	0.1	T(82)	0.1	24	A(116614)	99.7	G(163)	0.1	C(122)	0.1	T(86)	0.1	A
25	T(164629)	99.5	C(664)	0.4	A(100)	0.1	G(24)	0	25	C(100075)	99.6	T(295)	0.3	A(43)	0	G(29)	0	25	C(116694)	99.8	T(209)	0.2	G(42)	0	A(40)	0	C
26	G(165167)	99.8	A(134)	0.1	C(66)	0	T(50)	0	26	G(100218)	99.8	A(140)	0.1	C(55)	0.1	T(29)	0	26	G(116780)	99.8	A(131)	0.1	T(41)	0	C(33)	0	G
27	T(164616)	99.5	C(562)	0.3	A(181)	0.1	G(58)	0	27	T(99963)	99.5	C(365)	0.4	A(76)	0.1	G(38)	0	27	T(116499)	99.6	C(348)	0.3	A(109)	0.1	G(29)	0	T
28	G(165086)	99.8	A(130)	0.1	C(124)	0.1	T(77)	0	28	G(100239)	99.8	A(102)	0.1	T(54)	0.1	C(47)	0	28	G(116798)	99.8	A(114)	0.1	C(38)	0	T(35)	0	G
29	C(162920)	98.5	T(1841)	1.1	A(561)	0.3	G(95)	0.1	29	C(98766)	98.3	T(1190)	1.2	A(445)	0.4	G(41)	0	29	C(116194)	99.3	T(637)	0.5	A(115)	0.1	G(39)	0	Z
30	A(164804)	99.6	G(405)	0.2	T(158)	0.1	C(50)	0	30	A(100042)	99.6	G(253)	0.3	T(102)	0.1	C(45)	0	30	A(116473)	99.6	G(347)	0.3	T(119)	0.1	C(46)	0	A
31	T(164611)	99.5	C(633)	0.4	A(111)	0.1	G(62)	0	31	C(100063)	99.6	T(346)	0.3	A(22)	0	G(11)	0	31	C(116764)	99.8	T(167)	0.1	A(32)	0	G(22)	0	C
32	G(165191)	99.9	A(167)	0.1	C(35)	0	T(24)	0	32	G(100205)	99.8	A(112)	0.1	C(74)	0.1	T(51)	0.1	32	G(116750)	99.8	A(150)	0.1	T(51)	0	C(34)	0	G
33	T(164443)	99.4	C(779)	0.5	A(132)	0.1	G(63)	0	33	C(100103)	99.7	T(280)	0.3	A(31)	0	G(28)	0	33	C(116835)	99.9	T(100)	0.1	A(26)	0	G(24)	0	C
34	G(154393)	93.3	A(10840)	6.6	T(156)	0.1	C(28)	0	34	G(89491)	89.1	A(10794)	10.7	T(130)	0.1	C(27)	0	34	A(88570)	75.7	G(28274)	24.2	T(113)	0.1	C(28)	0	P
35	T(164793)	99.6	C(404)	0.2	A(175)	0.1	G(45)	0	35	T(100104)	99.7	C(235)	0.2	A(78)	0.1	G(25)	0	35	T(116685)	99.7	C(186)	0.2	A(88)	0.1	G(26)	0	T
36	G(160671)	97.1	A(4403)	2.7	T(280)	0.2	C(63)	0	36	G(97367)	96.9	A(2871)	2.9	T(162)	0.2	C(42)	0	36	G(66049)	56.5	A(50811)	43.4	T(98)	0.1	C(27)	0	P
37	G(165273)	99.9	A(85)	0.1	T(36)	0	C(23)	0	37	G(100324)	99.9	A(59)	0.1	C(40)	0	T(19)	0	37	G(116854)	99.9	A(82)	0.1	T(28)	0	C(21)	0	G
38	T(164996)	99.7	C(319)	0.2	A(83)	0.1	G(19)	0	38	T(100062)	99.6	C(297)	0.3	A(61)	0.1	G(22)	0	38	T(116483)	99.6	C(408)	0.3	A(77)	0.1	G(17)	0	T
39	T(164764)	99.6	C(550)	0.3	A(81)	0	G(22)	0	39	C(100161)	99.7	T(223)	0.2	A(49)	0	G(9)	0	39	C(116832)	99.9	T(119)	0.1	A(23)	0	G(11)	0	C
40	A(164930)	99.7	G(329)	0.2	T(125)	0.1	C(33)	0	40	A(99992)	99.6	G(245)	0.2	T(110)	0.1	C(95)	0.1	40	A(116531)	99.6	G(306)	0.3	T(94)	0.1	C(54)	0	A
41	C(164307)	99.3	T(801)	0.5	A(269)	0.2	G(40)	0	41	C(99220)	98.8	T(1005)	1	A(190)	0.2	G(27)	0	41	C(115692)	98.9	T(1164)	1	A(100)	0.1	G(29)	0	Z
42	T(164755)	99.6	C(573)	0.3	A(72)	0	G(17)	0	42	C(100139)	99.7	T(253)	0.3	A(45)	0	G(5)	0	42	C(116763)	99.8	T(171)	0.1	A(38)	0	G(13)	0	C
43	A(165028)	99.8	G(229)	0.1	T(122)	0.1	C(38)	0	43	A(100034)	99.6	G(216)	0.2	T(137)	0.1	C(55)	0.1	43	A(116583)	99.7	G(215)	0.2	T(141)	0.1	C(46)	0	A
44	T(164675)	99.6	C(590)	0.4	A(96)	0.1	G(56)	0	44	C(100182)	99.7	T(231)	0.2	A(21)	0	G(8)	0	44	C(116831)	99.9	T(120)	0.1	A(25)	0	G(9)	0	C
45	A(164929)	99.7	G(319)	0.2	T(140)	0.1	C(29)	0	45	A(100037)	99.6	G(221)	0.2	T(167)	0.2	C(17)	0	45	A(116475)	99.6	G(284)	0.2	T(193)	0.2	C(33)	0	A
46	G(165202)	99.9	A(114)	0.1	C(60)	0	T(41)	0	46	G(100250)	99.8	T(86)	0.1	A(61)	0.1	C(45)	0	46	G(116794)	99.8	A(85)	0.1	T(59)	0.1	C(47)	0	G
47	T(164950)	99.7	C(279)	0.2	A(118)	0.1	G(70)	0	47	T(100098)	99.7	C(187)	0.2	G(89)	0.1	A(68)	0.1	47	T(116350)	99.5	G(351)	0.3	C(184)	0.2	A(100)	0.1	T
C in original sequence
Z in original sequence
P in original sequence
NGS analysis the amplicons

## Sheet: Fig3E
(ZP-2): Enzyme treat then 5-triphosphate PCR									(ZP-2): 5-triphosphate PCR									(ZP-2): 4-triphosphate PCR									ZP-2
Position	Main Base	Main %	2nd Base	2nd %	3rd Base	3rd %	4th Base	4th %	Position	Main Base	Main %	2nd Base	2nd %	3rd Base	3rd %	4th Base	4th %	Position	Main Base	Main %	2nd Base	2nd %	3rd Base	3rd %	4th Base	4th %	origial base
23	T(105954)	99.7	A(183)	0.2	C(143)	0.1	G(11)	0	23	T(103089)	99.8	C(171)	0.2	A(77)	0.1	G(10)	0	23	T(102701)	99.8	C(169)	0.2	A(71)	0.1	G(7)	0	T
24	A(105981)	99.7	T(162)	0.2	G(108)	0.1	C(40)	0	24	A(103138)	99.8	G(136)	0.1	T(37)	0	C(36)	0	24	A(102710)	99.8	G(127)	0.1	C(59)	0.1	T(52)	0.1	A
25	T(106018)	99.7	C(179)	0.2	A(69)	0.1	G(25)	0	25	T(102962)	99.6	C(290)	0.3	A(79)	0.1	G(16)	0	25	T(102586)	99.6	C(260)	0.3	A(80)	0.1	G(22)	0	T
26	T(105902)	99.6	C(331)	0.3	A(37)	0	G(21)	0	26	C(103142)	99.8	T(176)	0.2	A(17)	0	G(12)	0	26	C(102828)	99.9	T(78)	0.1	A(25)	0	G(17)	0	C
27	A(106057)	99.8	G(147)	0.1	T(62)	0.1	C(25)	0	27	A(102981)	99.6	G(259)	0.3	T(77)	0.1	C(30)	0	27	A(102593)	99.7	G(246)	0.2	T(93)	0.1	C(16)	0	A
28	G(101332)	95.3	A(4741)	4.5	T(185)	0.2	C(33)	0	28	G(100486)	97.2	A(2598)	2.5	T(233)	0.2	C(30)	0	28	A(63028)	61.2	G(37814)	36.7	T(2081)	2	C(25)	0	P
29	T(105791)	99.5	C(398)	0.4	A(62)	0.1	G(40)	0	29	C(103009)	99.7	T(239)	0.2	A(74)	0.1	G(25)	0	29	C(102743)	99.8	T(140)	0.1	A(46)	0	G(19)	0	C
30	G(106181)	99.9	A(83)	0.1	C(15)	0	T(12)	0	30	G(103168)	99.8	A(97)	0.1	C(43)	0	T(39)	0	30	G(102770)	99.8	A(118)	0.1	C(32)	0	T(28)	0	G
31	T(106076)	99.8	C(134)	0.1	A(60)	0.1	G(21)	0	31	T(103059)	99.7	C(182)	0.2	A(80)	0.1	G(26)	0	31	T(102699)	99.8	C(175)	0.2	A(65)	0.1	G(9)	0	T
32	A(105953)	99.7	G(228)	0.2	T(77)	0.1	C(33)	0	32	A(103083)	99.7	G(201)	0.2	T(47)	0	C(16)	0	32	A(102702)	99.8	G(174)	0.2	T(63)	0.1	C(9)	0	A
33	G(106188)	99.9	A(67)	0.1	T(18)	0	C(18)	0	33	G(103185)	99.8	T(63)	0.1	A(54)	0.1	C(45)	0	33	G(102787)	99.8	A(74)	0.1	T(59)	0.1	C(28)	0	G
34	T(105894)	99.6	C(314)	0.3	A(66)	0.1	G(17)	0	34	C(103143)	99.8	T(159)	0.2	G(27)	0	A(18)	0	34	C(102780)	99.8	T(129)	0.1	A(27)	0	G(12)	0	C
35	A(106060)	99.8	G(163)	0.2	T(58)	0.1	C(10)	0	35	A(102943)	99.6	G(255)	0.2	T(112)	0.1	C(37)	0	35	A(102579)	99.6	G(235)	0.2	T(112)	0.1	C(22)	0	A
36	C(105366)	99.1	T(824)	0.8	A(83)	0.1	G(18)	0	36	C(102684)	99.4	T(602)	0.6	A(42)	0	G(19)	0	36	C(102772)	99.8	T(163)	0.2	G(7)	0	A(6)	0	Z
37	G(98506)	92.7	A(7649)	7.2	T(97)	0.1	C(39)	0	37	G(96649)	93.5	A(6457)	6.2	T(169)	0.2	C(72)	0.1	37	A(69038)	67.1	G(33770)	32.8	T(114)	0.1	C(26)	0	P
38	T(105821)	99.6	C(366)	0.3	G(57)	0.1	A(47)	0	38	C(103143)	99.8	T(148)	0.1	A(36)	0	G(20)	0	38	C(102871)	99.9	T(34)	0	A(33)	0	G(10)	0	C
39	T(105969)	99.7	C(236)	0.2	A(51)	0	G(35)	0	39	T(103015)	99.7	C(260)	0.3	A(46)	0	G(26)	0	39	T(102663)	99.7	C(210)	0.2	A(60)	0.1	G(15)	0	T
40	T(105895)	99.6	C(278)	0.3	A(96)	0.1	G(22)	0	40	T(102808)	99.5	C(390)	0.4	A(106)	0.1	G(43)	0	40	T(102657)	99.7	C(192)	0.2	A(78)	0.1	G(21)	0	T
41	G(101018)	95	A(5182)	4.9	T(73)	0.1	C(18)	0	41	G(98434)	95.2	A(4837)	4.7	T(59)	0.1	C(17)	0	41	A(68685)	66.7	G(34172)	33.2	T(68)	0.1	C(23)	0	P
42	T(105674)	99.4	C(506)	0.5	A(64)	0.1	G(47)	0	42	T(102744)	99.4	C(486)	0.5	A(86)	0.1	G(31)	0	42	T(102164)	99.2	C(432)	0.4	G(272)	0.3	A(80)	0.1	T
43	C(105052)	98.8	T(872)	0.8	A(347)	0.3	G(20)	0	43	C(102475)	99.2	T(632)	0.6	A(229)	0.2	G(11)	0	43	C(101835)	98.9	A(577)	0.6	T(524)	0.5	G(12)	0	Z
44	A(105969)	99.7	G(209)	0.2	T(83)	0.1	C(30)	0	44	A(102973)	99.6	G(249)	0.2	T(85)	0.1	C(40)	0	44	A(102516)	99.6	G(227)	0.2	T(141)	0.1	C(64)	0.1	A
45	T(105948)	99.7	C(270)	0.3	A(51)	0	G(22)	0	45	T(102977)	99.6	C(275)	0.3	A(78)	0.1	G(17)	0	45	T(102529)	99.6	C(337)	0.3	A(59)	0.1	G(23)	0	T
46	G(106156)	99.9	A(86)	0.1	C(29)	0	T(20)	0	46	G(103204)	99.9	A(74)	0.1	C(43)	0	T(26)	0	46	G(102741)	99.8	A(98)	0.1	C(66)	0.1	T(43)	0	G
47	T(105906)	99.6	C(214)	0.2	A(87)	0.1	G(84)	0.1	47	T(102742)	99.4	G(304)	0.3	C(215)	0.2	A(86)	0.1	47	T(102420)	99.5	G(239)	0.2	C(221)	0.2	A(68)	0.1	T
C in original sequence
Z in original sequence
P in original sequence
NGS analysis the amplicons

## Sheet: Fig3F
										ZZ -10%					ZZ -20%					ZZ -30%					ZZ -40%					ZZ -50%					ZZ -60%					ZZ -70%					ZZ -80%
		Called ZZ (%)								Coverage	Base 1	Base 1	Base 2	Base 2	Coverage	Base 1	Base 1	Base 2	Base 2	Coverage	Base 1	Base 1	Base 2	Base 2	Coverage	Base 1	Base 1	Base 2	Base 2	Coverage	Base 1	Base 1	Base 2	Base 2	Coverage	Base 1	Base 1	Base 2	Base 2	Coverage	Base 1	Base 1	Base 2	Base 2	Coverage	Base 1	Base 1	Base 2	Base 2
ZZ in the Mix (%)	Z-31	Z-40	Z-41			Mean	Standard Deviation			240780	T	1	+	0	220985	T	1	C	0	171145	T	1	+	0	229139	T	1	C	0	208557	T	1	+	0	406198	T	0.999	C	0	206538	T	1	-	0	42069	T	0.999	C	0
10	5.9	6.2	6.2			6.1	0.17321			240780	A	1	+	0	220985	A	0.999	G	0.001	171145	A	1	+	0	229139	A	0.999	G	0.001	208557	A	1	+	0	406198	A	0.999	G	0.001	206538	A	1	-	0	42069	A	0.999	G	0.001
20	15.3	13.8	13.9			14.3333	0.83865			240780	T	0.998	-	0.002	220985	T	0.998	-	0.001	171145	T	0.998	-	0.002	229139	T	0.998	-	0.002	208557	T	0.998	-	0.002	406198	T	0.998	-	0.002	206538	T	0.998	-	0.002	42069	T	0.998	-	0.002
30	22.1	22.7	22.8			22.5333	0.37859			240780	T	0.999	C	0.001	220985	T	0.999	C	0.001	171145	T	0.999	C	0.001	229139	T	0.999	C	0.001	208557	T	0.999	C	0.001	406198	T	0.999	C	0.001	206538	T	0.999	C	0	42069	T	0.999	C	0.001
40	32.1	30.2	30.9			31.0667	0.9609			240780	T	0.999	+	0	220985	T	0.999	C	0.001	171145	T	0.999	C	0.001	229139	T	0.999	C	0.001	208557	T	0.999	C	0.001	406198	T	0.999	C	0.001	206538	T	0.999	C	0	42069	T	0.999	C	0.001
50	40.8	41.5	41.8			41.3667	0.51316			240780	A	0.998	-	0.002	220985	A	0.998	-	0.001	171145	A	0.999	-	0.001	229139	A	0.998	-	0.001	208557	A	0.999	-	0.001	406198	A	0.999	-	0.001	206538	A	0.999	-	0.001	42069	A	0.999	-	0.001
60	53.3	52.2	52.3			52.6	0.60828			240780	A	0.999	-	0	220985	A	0.998	G	0.001	171145	A	0.999	G	0	229139	A	0.998	G	0.001	208557	A	0.999	G	0.001	406198	A	0.998	G	0.001	206538	A	0.999	G	0	42069	A	0.999	G	0.001
70	60.6	61.3	61.7			61.2	0.55678			240780	G	0.999	-	0.001	220985	G	0.999	-	0.001	171145	G	0.999	-	0.001	229139	G	0.999	-	0.001	208557	G	0.999	-	0.001	406198	G	0.999	-	0.001	206538	G	0.999	-	0.001	42069	G	0.999	-	0.001
80	70.6	70.9	71.5			71	0.45826		Z-31	240780	T	0.939	C	0.059	220985	T	0.846	C	0.153	171145	T	0.777	C	0.221	229139	T	0.678	C	0.321	208557	T	0.59	C	0.408	406198	C	0.533	T	0.464	206538	C	0.606	T	0.392	42069	C	0.706	T	0.291
90	87.3	87.1	87.7			87.3667	0.30551			240780	T	1	-	0	220985	T	0.999	C	0.001	171145	T	0.999	-	0	229139	T	0.999	C	0.001	208557	T	0.999	-	0	406198	T	0.999	C	0.001	206538	T	0.999	-	0	42069	T	0.999	C	0.001
										240780	A	0.999	T	0.001	220985	A	0.998	G	0.001	171145	A	0.998	-	0.001	229139	A	0.998	G	0.001	208557	A	0.998	-	0.001	406198	A	0.997	G	0.001	206538	A	0.998	-	0.001	42069	A	0.997	-	0.001
										240780	T	0.999	-	0.001	220985	T	0.998	C	0.001	171145	T	0.999	-	0.001	229139	T	0.998	C	0.001	208557	T	0.999	-	0.001	406198	T	0.998	C	0.001	206538	T	0.999	-	0.001	42069	T	0.998	-	0.001
										240780	A	0.999	-	0.001	220985	A	0.998	G	0.001	171145	A	0.999	-	0.001	229139	A	0.998	G	0.001	208557	A	0.999	-	0.001	406198	A	0.998	G	0.001	206538	A	0.999	-	0.001	42069	A	0.998	G	0.001
										240780	G	0.998	-	0.002	220985	G	0.997	-	0.002	171145	G	0.997	-	0.002	229139	G	0.997	-	0.002	208557	G	0.997	-	0.002	406198	G	0.997	-	0.002	206538	G	0.997	-	0.002	42069	G	0.997	-	0.003
										240780	G	0.999	-	0	220985	G	0.999	A	0	171145	G	0.999	-	0	229139	G	0.999	-	0	208557	G	0.999	-	0	406198	G	0.999	-	0	206538	G	0.999	-	0	42069	G	0.999	-	0.001
										240780	G	0.999	+	0	220985	G	0.999	A	0	171145	G	0.999	+	0	229139	G	0.999	A	0	208557	G	1	+	0	406198	G	0.999	-	0	206538	G	0.999	-	0	42069	G	0.999	-	0.001
										240780	T	0.999	C	0.001	220985	T	0.998	C	0.002	171145	T	0.999	C	0.001	229139	T	0.998	C	0.002	208557	T	0.998	C	0.001	406198	T	0.997	C	0.002	206538	T	0.998	C	0.001	42069	T	0.997	C	0.002
									Z-40	240780	T	0.929	C	0.062	220985	T	0.862	C	0.138	171145	T	0.765	C	0.227	229139	T	0.697	C	0.302	208557	T	0.578	C	0.415	406198	C	0.522	T	0.472	206538	C	0.613	T	0.381	42069	C	0.709	T	0.286
									Z-41	240780	T	0.937	C	0.062	220985	T	0.86	C	0.139	171145	T	0.771	C	0.228	229139	T	0.69	C	0.309	208557	T	0.581	C	0.418	406198	C	0.523	T	0.477	206538	C	0.617	T	0.382	42069	C	0.715	T	0.284
										240780	T	1	-	0	220985	T	0.999	C	0	171145	T	0.999	-	0.001	229139	T	0.998	-	0.001	208557	T	0.998	-	0.001	406198	T	0.997	-	0.002	206538	T	0.998	-	0.002	42069	T	0.997	-	0.002
										240780	T	1	+	0	220985	T	1	C	0	171145	T	1	C	0	229139	T	0.999	C	0	208557	T	1	-	0	406198	T	0.999	C	0.001	206538	T	1	-	0	42069	T	0.999	C	0.001
										240780	T	0.999	C	0.001	220985	T	0.999	C	0.001	171145	T	0.999	C	0.001	229139	T	0.999	C	0.001	208557	T	0.999	C	0.001	406198	T	0.999	C	0.001	206538	T	0.999	C	0	42069	T	0.999	C	0.001
										240780	A	0.998	T	0.001	220985	A	0.998	T	0.001	171145	A	0.999	T	0.001	229139	A	0.998	G	0.001	208557	A	0.999	T	0.001	406198	A	0.998	G	0.001	206538	A	0.999	-	0	42069	A	0.998	G	0.001
										240780	G	0.999	-	0.001	220985	G	0.999	-	0.001	171145	G	0.999	-	0.001	229139	G	0.999	-	0.001	208557	G	0.999	-	0.001	406198	G	0.998	-	0.001	206538	G	0.999	-	0.001	42069	G	0.998	-	0.001
										240780	T	0.999	-	0.001	220985	T	0.998	C	0.001	171145	T	0.999	-	0.001	229139	T	0.998	C	0.001	208557	T	0.999	-	0.001	406198	T	0.998	C	0.001	206538	T	0.999	-	0.001	42069	T	0.998	C	0.001
NGS analysis the amplicons
[truncated: 5 more columns]

[truncated: 54 more sheets: Fig3G, Fig3H, Fig3H(2), Fig3H(3), Fig. 3H(4), Fig. 3H(5), Fig. 3H(6), Fig. 4B, Fig. 4C, Fig. 4D TakaRa Taq, Fig. 4D KOD exo-, Fig. 4D Klen Taq, Fig. 4D Phire Hot Start II, Fig. 4D PhusionTM High, Fig. 4D Go Taq, Fig. 4D One taq, Fig. 4D 6M Taq, Fig. 5E, Fig. S2, Fig. S3 …]
